# Supplementary material for: Bacteroides dorei dominates gut microbiome prior to autoimmunity in Finnish children at high risk for type 1 diabetes
Source: Front Microbiol. 2014 Dec 10;5:678. doi: 10.3389/fmicb.2014.00678 (PMC4261809; doi:10.3389/fmicb.2014.00678)
Supplement: Supplementary file 3 [file Table3.CSV]

	sample_id	HS_run	illumina_lane	barcode	sequence	nanodrop	X260_280	X260_230	extraction_cycle	DNA_extractor	PCR_qubit	volume_merged	PCR_run	merger	TechRep_type	TechReps	sequence_id	sequencer	total_reads
1	24	1	1	1	AAGGTGG	83.8	2.05	NA	2	NA	40.7	0.983	1	NA	lane	TRUE	DIPP1_NoIndex_L001_B_1	Illumina HiSeq	419289
2	105	1	1	10	GAGTAGG	178.8	1.82	1.4	5	NA	53	0.755	2	NA	lane	TRUE	DIPP1_NoIndex_L001_B_10	Illumina HiSeq	1039930
3	115	1	1	100	CCTTCGT	39.2	2.13	0.56	5	NA	35.5	1.127	2	NA	NA	FALSE	DIPP1_NoIndex_L001_B_100	Illumina HiSeq	442160
4	154	1	1	101	TGGACGT	379.4	1.76	1.17	7	NA	19.9	2.01	2	NA	NA	FALSE	DIPP1_NoIndex_L001_B_101	Illumina HiSeq	556263
5	98	1	1	102	GAGCCGT	48.5	1.8	1.12	5	NA	59	0.678	2	NA	NA	FALSE	DIPP1_NoIndex_L001_B_102	Illumina HiSeq	786434
6	102	1	1	103	ATTGGTT	32.7	1.55	0.57	5	NA	33.1	1.208	2	NA	NA	FALSE	DIPP1_NoIndex_L001_B_103	Illumina HiSeq	677239
7	107	1	1	104	TCAGGTT	67.3	1.92	1.08	5	NA	44.7	0.895	2	NA	NA	FALSE	DIPP1_NoIndex_L001_B_104	Illumina HiSeq	729749
8	110	1	1	105	GTGTGTT	58.9	1.93	0.75	5	NA	52	0.769	2	NA	NA	FALSE	DIPP1_NoIndex_L001_B_105	Illumina HiSeq	602006
9	117	1	1	106	AGGAGTT	186.7	1.92	1.51	6	NA	30.9	1.294	2	NA	NA	FALSE	DIPP1_NoIndex_L001_B_106	Illumina HiSeq	474833
10	124	1	1	107	CCTCGTT	195.4	1.87	1.25	6	NA	59	0.678	2	NA	NA	FALSE	DIPP1_NoIndex_L001_B_107	Illumina HiSeq	1063885
11	130	1	1	108	TACCGTT	63.5	1.82	1.19	6	NA	47.1	0.849	2	NA	NA	FALSE	DIPP1_NoIndex_L001_B_108	Illumina HiSeq	389614
12	136	1	1	109	CTGGATT	2246.9	1.85	1.23	6	NA	41.7	0.959	2	NA	NA	FALSE	DIPP1_NoIndex_L001_B_109	Illumina HiSeq	1023479
13	25	1	1	11	TGTTAGG	354	1.91	NA	2	NA	35.6	1.124	1	NA	lane	TRUE	DIPP1_NoIndex_L001_B_11	Illumina HiSeq	452828
14	140	1	1	110	GGCGATT	287.4	1.88	1.75	7	NA	43.4	0.922	2	NA	NA	FALSE	DIPP1_NoIndex_L001_B_110	Illumina HiSeq	587355
15	147	1	1	111	GCTTATT	89.6	1.89	1.47	7	NA	52	0.769	2	NA	NA	FALSE	DIPP1_NoIndex_L001_B_111	Illumina HiSeq	769838
16	159	1	1	112	TATAATT	164.2	1.9	1.49	7	NA	58	0.69	2	NA	NA	FALSE	DIPP1_NoIndex_L001_B_112	Illumina HiSeq	765103
17	164	1	1	113	AGTCATT	215.7	1.97	1.8	8	NA	52	0.769	2	NA	NA	FALSE	DIPP1_NoIndex_L001_B_113	Illumina HiSeq	797612
18	27	1	1	114	TAGGCTT	129.7	1.58	NA	2	NA	43.3	0.924	1	NA	NA	FALSE	DIPP1_NoIndex_L001_B_114	Illumina HiSeq	921811
19	178	1	1	115	CGGTCTT	55.1	1.74	0.76	8	NA	38.6	1.036	2	NA	NA	FALSE	DIPP1_NoIndex_L001_B_115	Illumina HiSeq	390153
20	28	1	1	116	ATCTCTT	160.5	1.82	NA	2	NA	54	0.741	1	NA	NA	FALSE	DIPP1_NoIndex_L001_B_116	Illumina HiSeq	435149
21	196	1	1	117	GCGACTT	110	1.81	0.43	9	NA	48.4	0.826	3	NA	NA	FALSE	DIPP1_NoIndex_L001_B_117	Illumina HiSeq	710049
22	146	1	1	118	CTTACTT	109.2	1.63	0.89	7	NA	13.9	2.878	2	NA	NA	FALSE	DIPP1_NoIndex_L001_B_118	Illumina HiSeq	696171
23	169	1	1	119	GTACCTT	45.5	1.61	0.3	8	NA	21	1.905	2	NA	NA	FALSE	DIPP1_NoIndex_L001_B_119	Illumina HiSeq	550326
24	120	1	1	12	AGGAAGG	226.7	1.87	1.48	6	NA	44.6	0.897	2	NA	lane	TRUE	DIPP1_NoIndex_L001_B_12	Illumina HiSeq	599846
25	184	1	1	120	GGTGGAT	68.6	1.77	1.42	8	NA	19.2	2.083	2	NA	NA	FALSE	DIPP1_NoIndex_L001_B_120	Illumina HiSeq	463823
26	244	1	1	121	AACGGAT	27.5	2.13	0.86	11	NA	35.5	1.127	3	NA	NA	FALSE	DIPP1_NoIndex_L001_B_121	Illumina HiSeq	432193
27	267	1	1	122	GAATGAT	26.2	1.72	0.51	12	NA	37.6	1.064	3	NA	NA	FALSE	DIPP1_NoIndex_L001_B_122	Illumina HiSeq	442318
28	297	1	1	123	CGCTGAT	74.6	1.92	0.19	13	NA	31.2	1.282	4	NA	NA	FALSE	DIPP1_NoIndex_L001_B_123	Illumina HiSeq	677793
29	309	1	1	124	TTGAGAT	14.6	1.94	0.44	14	NA	44.5	0.899	4	NA	NA	FALSE	DIPP1_NoIndex_L001_B_124	Illumina HiSeq	362512
30	243	1	1	125	ACAAGAT	24	1.71	0.67	11	NA	50	0.8	3	NA	NA	FALSE	DIPP1_NoIndex_L001_B_125	Illumina HiSeq	230244
31	252	1	1	126	GCGCGAT	16.9	1.75	0.41	11	NA	58	0.69	3	NA	NA	FALSE	DIPP1_NoIndex_L001_B_126	Illumina HiSeq	471108
32	261	1	1	127	CAAGTAT	308.9	1.97	1.91	12	NA	25.1	1.594	3	NA	NA	FALSE	DIPP1_NoIndex_L001_B_127	Illumina HiSeq	652266
33	265	1	1	128	GCCGTAT	182.1	1.85	1.76	12	NA	58	0.69	3	NA	NA	FALSE	DIPP1_NoIndex_L001_B_128	Illumina HiSeq	457211
34	276	1	1	129	CTGTTAT	181.9	1.84	1.64	12	NA	29.7	1.347	3	NA	NA	FALSE	DIPP1_NoIndex_L001_B_129	Illumina HiSeq	211649
35	127	1	1	13	TCGCAGG	113.4	1.88	0.26	6	NA	46.3	0.864	2	NA	lane	TRUE	DIPP1_NoIndex_L001_B_13	Illumina HiSeq	861573
36	288	1	1	130	TGATTAT	100.1	1.8	1.19	13	NA	40.2	0.995	4	NA	NA	FALSE	DIPP1_NoIndex_L001_B_130	Illumina HiSeq	653704
37	294	1	1	131	GAGATAT	23.7	1.74	0.6	13	NA	41.1	0.973	4	NA	NA	FALSE	DIPP1_NoIndex_L001_B_131	Illumina HiSeq	458484
38	299	1	1	132	GTTCTAT	132.5	1.9	0.78	13	NA	20.3	1.97	4	NA	NA	FALSE	DIPP1_NoIndex_L001_B_132	Illumina HiSeq	234778
39	305	1	1	133	AGCAGGA	220.7	1.92	1.27	14	NA	57	0.702	4	NA	reseq	TRUE	DIPP1_NoIndex_L001_B_133	Illumina HiSeq	469640
40	313	1	1	134	TCGTAAT	173.2	1.9	1.69	14	NA	41.1	0.973	4	NA	NA	FALSE	DIPP1_NoIndex_L001_B_134	Illumina HiSeq	730740
41	322	1	1	135	GTCTAAT	61.5	1.82	0.66	14	NA	48.1	0.832	4	NA	NA	FALSE	DIPP1_NoIndex_L001_B_135	Illumina HiSeq	730508
42	325	1	1	136	CATCAAT	282.2	1.85	1.13	15	NA	26.3	1.521	4	NA	NA	FALSE	DIPP1_NoIndex_L001_B_136	Illumina HiSeq	637538
43	1	1	1	137	GGACAAT	112	2	NA	1	NA	47.5	0.842	1	NA	NA	FALSE	DIPP1_NoIndex_L001_B_137	Illumina HiSeq	556591
44	600	1	1	138	CCGGCAT	46.61	1.53	0.47	27	NA	53	0.755	7	NA	NA	FALSE	DIPP1_NoIndex_L001_B_138	Illumina HiSeq	1494159
45	251	1	1	139	AGTACAT	9.7	1.9	0.42	11	NA	55	0.727	3	NA	NA	FALSE	DIPP1_NoIndex_L001_B_139	Illumina HiSeq	425788
46	134	1	1	14	AATCAGG	65.9	1.82	1.08	6	NA	47.1	0.849	2	NA	lane	TRUE	DIPP1_NoIndex_L001_B_14	Illumina HiSeq	41071
47	259	1	1	140	TACACAT	46.9	1.82	0.85	12	NA	57	0.702	3	NA	NA	FALSE	DIPP1_NoIndex_L001_B_140	Illumina HiSeq	851903
48	264	1	1	141	TCTCCAT	36.9	1.78	0.3	12	NA	56	0.714	3	NA	NA	FALSE	DIPP1_NoIndex_L001_B_141	Illumina HiSeq	939359
49	274	1	1	142	AATTGCT	169.6	1.91	1.49	12	NA	42.9	0.932	3	NA	NA	FALSE	DIPP1_NoIndex_L001_B_142	Illumina HiSeq	292124
50	281	1	1	143	TTCTGCT	41.1	1.74	0.76	13	NA	52	0.769	4	NA	NA	FALSE	DIPP1_NoIndex_L001_B_143	Illumina HiSeq	550662
51	293	1	1	144	GCTAGCT	24.2	1.82	0.62	13	NA	28.1	1.423	4	NA	NA	FALSE	DIPP1_NoIndex_L001_B_144	Illumina HiSeq	414909
52	295	1	1	145	TGAAGCT	51.3	2.1	1.14	13	NA	29.2	1.37	4	NA	NA	FALSE	DIPP1_NoIndex_L001_B_145	Illumina HiSeq	264360
53	298	1	1	146	ACGGTCT	36.3	1.88	0.63	13	NA	19.5	2.051	4	NA	NA	FALSE	DIPP1_NoIndex_L001_B_146	Illumina HiSeq	347712
54	304	1	1	147	CGTGTCT	85.9	1.9	1.13	14	NA	16.6	2.41	4	NA	NA	FALSE	DIPP1_NoIndex_L001_B_147	Illumina HiSeq	361537
55	312	1	1	148	TCACTCT	290.6	1.88	1.51	14	NA	51	0.784	4	NA	NA	FALSE	DIPP1_NoIndex_L001_B_148	Illumina HiSeq	716295
56	319	1	1	149	GGCCTCT	39.8	1.85	0.7	14	NA	16.5	2.424	4	NA	NA	FALSE	DIPP1_NoIndex_L001_B_149	Illumina HiSeq	359409
57	137	1	1	15	ACAGCGG	109.3	1.83	0.34	6	NA	41.4	0.966	2	NA	lane	TRUE	DIPP1_NoIndex_L001_B_15	Illumina HiSeq	506437
58	324	1	1	150	GAGGACT	21.3	1.78	0.34	15	NA	49.7	0.805	4	NA	NA	FALSE	DIPP1_NoIndex_L001_B_150	Illumina HiSeq	1169914
59	330	1	1	151	AGATACT	103.4	1.8	0.91	15	NA	20.9	1.914	4	NA	NA	FALSE	DIPP1_NoIndex_L001_B_151	Illumina HiSeq	232660
60	336	1	1	152	CTCAACT	99.7	1.67	0.53	15	NA	23.9	1.674	4	NA	NA	FALSE	DIPP1_NoIndex_L001_B_152	Illumina HiSeq	591080
61	3	1	1	153	TTGCACT	106.3	1.84	NA	1	NA	39.5	1.013	1	NA	NA	FALSE	DIPP1_NoIndex_L001_B_153	Illumina HiSeq	674548
62	5	1	1	154	AACCACT	54.1	1.56	NA	1	NA	40	1	1	NA	NA	FALSE	DIPP1_NoIndex_L001_B_154	Illumina HiSeq	353186
63	597	1	1	155	TTAGCCT	63.84	1.79	1.36	26	NA	55	0.727	7	NA	NA	FALSE	DIPP1_NoIndex_L001_B_155	Illumina HiSeq	1638710
64	599	1	1	156	GGTTCCT	33.37	1.77	1.12	27	NA	47.6	0.84	7	NA	NA	FALSE	DIPP1_NoIndex_L001_B_156	Illumina HiSeq	1010436
65	603	1	1	157	ATGACCT	37.85	1.64	0.66	27	NA	31.6	1.266	7	NA	NA	FALSE	DIPP1_NoIndex_L001_B_157	Illumina HiSeq	525735
66	606	1	1	158	CATTGGA	28.33	1.48	0.3	27	NA	44.7	0.895	7	NA	NA	FALSE	DIPP1_NoIndex_L001_B_158	Illumina HiSeq	813426
67	610	1	1	159	GCCTGGA	47.3	1.75	1.21	27	NA	58	0.69	7	NA	NA	FALSE	DIPP1_NoIndex_L001_B_159	Illumina HiSeq	1158756
68	26	1	1	16	TACGCGG	163.9	1.94	NA	2	NA	54	0.741	1	NA	lane	TRUE	DIPP1_NoIndex_L001_B_16	Illumina HiSeq	523489
69	613	1	1	160	CTGAGGA	38.16	1.74	1.14	27	NA	42.9	0.932	7	NA	NA	FALSE	DIPP1_NoIndex_L001_B_160	Illumina HiSeq	814735
70	9	1	1	161	TAGCGGA	102.3	1.81	NA	1	NA	36	1.111	1	NA	reseq	TRUE	DIPP1_NoIndex_L001_B_161	Illumina HiSeq	2036
71	11	1	1	162	ACTCGGA	88.5	1.81	NA	1	NA	45.6	0.877	1	NA	NA	FALSE	DIPP1_NoIndex_L001_B_162	Illumina HiSeq	340532
72	12	1	1	163	GTACGGA	169	1.83	NA	1	NA	54	0.741	1	NA	NA	FALSE	DIPP1_NoIndex_L001_B_163	Illumina HiSeq	351876
73	14	1	1	164	CGCGTGA	177.4	1.57	NA	1	NA	24.9	1.606	1	NA	NA	FALSE	DIPP1_NoIndex_L001_B_164	Illumina HiSeq	504178
74	266	1	1	165	TTAATGA	70.6	1.57	0.51	12	NA	49.2	0.813	3	NA	NA	FALSE	DIPP1_NoIndex_L001_B_165	Illumina HiSeq	509364
75	278	1	1	166	AGGCTGA	153.9	1.87	1.57	13	NA	49.7	0.805	4	NA	NA	FALSE	DIPP1_NoIndex_L001_B_166	Illumina HiSeq	711620
76	287	1	1	167	GATCTGA	179.6	1.85	1.77	13	NA	35.3	1.133	4	NA	NA	FALSE	DIPP1_NoIndex_L001_B_167	Illumina HiSeq	490988
77	302	1	1	168	CCACTGA	22.4	2.09	0.9	14	NA	34.6	1.156	4	NA	NA	FALSE	DIPP1_NoIndex_L001_B_168	Illumina HiSeq	1013478
78	317	1	1	169	CTAGAGA	22.1	1.77	0.6	14	NA	32.5	1.231	4	NA	NA	FALSE	DIPP1_NoIndex_L001_B_169	Illumina HiSeq	502063
79	150	1	1	17	ATGTCGG	156.3	1.85	1.6	7	NA	47.4	0.844	2	NA	lane	TRUE	DIPP1_NoIndex_L001_B_17	Illumina HiSeq	839695
80	323	1	1	170	GACGAGA	27.3	1.68	0.66	15	NA	54	0.741	4	NA	NA	FALSE	DIPP1_NoIndex_L001_B_170	Illumina HiSeq	412496
81	337	1	1	171	CCGTAGA	26.8	1.69	0.83	15	NA	36	1.111	4	NA	NA	FALSE	DIPP1_NoIndex_L001_B_171	Illumina HiSeq	299531
82	6	1	1	172	TTCCAGA	65.8	1.81	NA	1	NA	56	0.714	1	NA	NA	FALSE	DIPP1_NoIndex_L001_B_172	Illumina HiSeq	429229
83	594	1	1	173	AATGCGA	38.4	1.83	1.14	26	NA	43	0.93	7	NA	NA	FALSE	DIPP1_NoIndex_L001_B_173	Illumina HiSeq	441061
84	602	1	1	174	TGCTCGA	52.47	1.86	0.99	27	NA	40.8	0.98	7	NA	NA	FALSE	DIPP1_NoIndex_L001_B_174	Illumina HiSeq	499977
85	604	1	1	175	TCTACGA	47.21	1.8	1.42	27	NA	53	0.755	7	NA	NA	FALSE	DIPP1_NoIndex_L001_B_175	Illumina HiSeq	727492
86	609	1	1	176	GCTGGTA	96.03	1.85	1.26	27	NA	51	0.784	7	NA	NA	FALSE	DIPP1_NoIndex_L001_B_176	Illumina HiSeq	440832
87	611	1	1	177	TCGAGTA	68.33	1.85	0.34	27	NA	44.9	0.891	7	NA	NA	FALSE	DIPP1_NoIndex_L001_B_177	Illumina HiSeq	474196
88	8	1	1	178	GTCAGTA	205.7	1.78	NA	1	NA	59	0.678	1	NA	NA	FALSE	DIPP1_NoIndex_L001_B_178	Illumina HiSeq	432698
89	160	1	1	18	GGATCGG	27.6	1.7	0.41	7	NA	32.4	1.235	2	NA	lane	TRUE	DIPP1_NoIndex_L001_B_18	Illumina HiSeq	334360
90	188	1	1	19	CAGACGG	48.9	1.87	0.12	9	NA	50	0.8	3	NA	lane	TRUE	DIPP1_NoIndex_L001_B_19	Illumina HiSeq	221822
91	70	1	1	2	CTTGTGG	14.3	1.64	NA	4	NA	20.4	1.961	1	NA	lane	TRUE	DIPP1_NoIndex_L001_B_2	Illumina HiSeq	538283
92	197	1	1	20	GTCACGG	29.6	1.9	0.17	9	NA	43.1	0.928	3	NA	lane	TRUE	DIPP1_NoIndex_L001_B_20	Illumina HiSeq	483265
93	203	1	1	21	CGTCCGG	29.9	1.83	0.2	9	NA	35.8	1.117	3	NA	lane	TRUE	DIPP1_NoIndex_L001_B_21	Illumina HiSeq	412947
94	204	1	1	22	TTACCGG	47.2	1.71	0.41	9	NA	58	0.69	3	NA	lane	TRUE	DIPP1_NoIndex_L001_B_22	Illumina HiSeq	4140
95	208	1	1	23	CATGGTG	25.3	1.77	0.52	10	NA	40.7	0.983	3	NA	lane	TRUE	DIPP1_NoIndex_L001_B_23	Illumina HiSeq	228261
96	214	1	1	24	TAGTGTG	22.6	1.86	0.57	10	NA	46.4	0.862	3	NA	lane	TRUE	DIPP1_NoIndex_L001_B_24	Illumina HiSeq	761659
97	218	1	1	25	AGATGTG	74.8	1.88	1.22	10	NA	48.4	0.826	3	NA	lane	TRUE	DIPP1_NoIndex_L001_B_25	Illumina HiSeq	663160
98	219	1	1	26	CTCTGTG	42	1.91	1.25	10	NA	58	0.69	3	NA	lane	TRUE	DIPP1_NoIndex_L001_B_26	Illumina HiSeq	60748
99	223	1	1	27	ACTAGTG	104.9	1.88	1.25	10	NA	56	0.714	3	NA	lane	TRUE	DIPP1_NoIndex_L001_B_27	Illumina HiSeq	521517
100	225	1	1	28	TGCAGTG	223	1.85	1.58	10	NA	48.6	0.823	3	NA	lane	TRUE	DIPP1_NoIndex_L001_B_28	Illumina HiSeq	282180
101	238	1	1	29	ATGCGTG	25.8	1.61	0.43	11	NA	19.3	2.073	3	NA	lane	TRUE	DIPP1_NoIndex_L001_B_29	Illumina HiSeq	254590
102	75	1	1	3	TGAGTGG	59.3	2.04	1.02	4	NA	32.6	1.227	1	NA	lane	TRUE	DIPP1_NoIndex_L001_B_3	Illumina HiSeq	324973
103	240	1	1	30	GCACGTG	36	1.89	1.19	11	NA	44	0.909	3	NA	lane	TRUE	DIPP1_NoIndex_L001_B_30	Illumina HiSeq	375007
104	245	1	1	31	TCGGTTG	420.4	1.94	2.06	11	NA	53	0.755	3	NA	lane	TRUE	DIPP1_NoIndex_L001_B_31	Illumina HiSeq	552907
105	256	1	1	32	GTAGTTG	306.9	1.88	1.85	12	NA	50	0.8	3	NA	lane	TRUE	DIPP1_NoIndex_L001_B_32	Illumina HiSeq	568947
106	260	1	1	33	AGCGTTG	166.6	1.89	1.27	12	NA	38.1	1.05	3	NA	lane	TRUE	DIPP1_NoIndex_L001_B_33	Illumina HiSeq	485537
107	268	1	1	34	CTGATTG	526	1.87	1.58	12	NA	55	0.727	3	NA	lane	TRUE	DIPP1_NoIndex_L001_B_34	Illumina HiSeq	728374
108	393	1	1	35	CGAGATG	77.2	1.75	0.79	18	NA	44.2	0.905	5	NA	lane	TRUE	DIPP1_NoIndex_L001_B_35	Illumina HiSeq	266797
109	399	1	1	36	ACGTATG	49.2	1.9	0.35	18	NA	54	0.741	5	NA	lane	TRUE	DIPP1_NoIndex_L001_B_36	Illumina HiSeq	312370
110	403	1	1	37	TTATATG	73.9	1.88	0.8	18	NA	55	0.727	5	NA	lane	TRUE	DIPP1_NoIndex_L001_B_37	Illumina HiSeq	537406
111	411	1	1	38	GTTAATG	112.9	1.89	1.69	18	NA	57	0.702	5	NA	lane	TRUE	DIPP1_NoIndex_L001_B_38	Illumina HiSeq	510603
112	417	1	1	39	AACAATG	110.6	1.97	1.48	19	NA	56	0.714	5	NA	lane	TRUE	DIPP1_NoIndex_L001_B_39	Illumina HiSeq	1051995
113	80	1	1	4	CAATTGG	5.2	2.01	0.29	4	NA	26.3	1.521	1	NA	lane	TRUE	DIPP1_NoIndex_L001_B_4	Illumina HiSeq	314239
114	427	1	1	40	CAGCATG	31.4	1.9	0.25	19	NA	45.7	0.875	5	NA	lane	TRUE	DIPP1_NoIndex_L001_B_40	Illumina HiSeq	105072
115	430	1	1	41	TGTGCTG	71.7	1.86	0.59	19	NA	51	0.784	5	NA	lane	TRUE	DIPP1_NoIndex_L001_B_41	Illumina HiSeq	496056
116	441	1	1	42	GCCGCTG	248.1	1.91	1.98	20	NA	57	0.702	5	NA	lane	TRUE	DIPP1_NoIndex_L001_B_42	Illumina HiSeq	697688
117	452	1	1	43	AATTCTG	59.8	1.89	1.34	20	NA	53	0.755	5	NA	lane	TRUE	DIPP1_NoIndex_L001_B_43	Illumina HiSeq	421106
118	460	1	1	44	CCATCTG	67.1	1.87	1.28	20	NA	38.5	1.039	5	NA	lane	TRUE	DIPP1_NoIndex_L001_B_44	Illumina HiSeq	138048
119	470	1	1	45	CTAGGAG	34.39	1.83	0.28	21	NA	49.9	0.802	6	NA	lane	TRUE	DIPP1_NoIndex_L001_B_45	Illumina HiSeq	397904
120	482	1	1	46	CCTTGAG	58.66	1.83	0.84	21	NA	54	0.741	6	NA	lane	TRUE	DIPP1_NoIndex_L001_B_46	Illumina HiSeq	899386
121	498	1	1	47	GGAAGAG	48.4	1.78	0.86	22	NA	54	0.741	6	NA	lane	TRUE	DIPP1_NoIndex_L001_B_47	Illumina HiSeq	848450
122	508	1	1	48	CACAGAG	174.15	1.81	1.18	23	NA	36.6	1.093	6	NA	lane	TRUE	DIPP1_NoIndex_L001_B_48	Illumina HiSeq	264343
123	516	1	1	49	TGGCGAG	181.14	1.84	0.87	23	NA	58	0.69	6	NA	lane	TRUE	DIPP1_NoIndex_L001_B_49	Illumina HiSeq	973958
124	84	1	1	5	TTCTTGG	23	1.71	1.11	4	NA	36.6	1.093	1	NA	lane	TRUE	DIPP1_NoIndex_L001_B_5	Illumina HiSeq	529858
125	526	1	1	50	GATCGAG	20.81	1.82	0.61	23	NA	40.1	0.998	6	NA	lane	TRUE	DIPP1_NoIndex_L001_B_50	Illumina HiSeq	516174
126	358	1	1	51	TATGTAG	95.9	1.98	1.24	16	NA	36.6	1.093	4	NA	NA	FALSE	DIPP1_NoIndex_L001_B_51	Illumina HiSeq	371372
127	359	1	1	52	GCGTTAG	106.8	1.98	0.73	16	NA	50	0.8	4	NA	NA	FALSE	DIPP1_NoIndex_L001_B_52	Illumina HiSeq	387629
128	364	1	1	53	ATATTAG	150.1	2.03	1.42	16	NA	58	0.69	4	NA	NA	FALSE	DIPP1_NoIndex_L001_B_53	Illumina HiSeq	647028
129	366	1	1	54	TCCATAG	40.2	1.88	0.98	16	NA	34	1.176	4	NA	NA	FALSE	DIPP1_NoIndex_L001_B_54	Illumina HiSeq	624464
130	371	1	1	55	AGTCTAG	53.9	1.81	1.25	17	NA	38.2	1.047	5	NA	NA	FALSE	DIPP1_NoIndex_L001_B_55	Illumina HiSeq	422663
131	374	1	1	56	GTGGAAG	12.3	1.63	0.11	17	NA	25	1.6	5	NA	NA	FALSE	DIPP1_NoIndex_L001_B_56	Illumina HiSeq	212584
132	382	1	1	57	TGCGAAG	46.3	1.95	0.2	17	NA	30.3	1.32	5	NA	NA	FALSE	DIPP1_NoIndex_L001_B_57	Illumina HiSeq	285698
133	384	1	1	58	CTCCAAG	8.6	1.88	0.45	17	NA	42.7	0.937	5	NA	NA	FALSE	DIPP1_NoIndex_L001_B_58	Illumina HiSeq	277338
134	385	1	1	59	ATTGCAG	31.6	1.54	0.69	17	NA	51	0.784	5	NA	NA	FALSE	DIPP1_NoIndex_L001_B_59	Illumina HiSeq	363259
135	89	1	1	6	GGTATGG	63.7	1.78	0.75	4	NA	36.3	1.102	1	NA	lane	TRUE	DIPP1_NoIndex_L001_B_6	Illumina HiSeq	518702
136	347	1	1	60	TAATCAG	82.3	1.86	1.21	16	NA	54	0.741	4	NA	NA	FALSE	DIPP1_NoIndex_L001_B_60	Illumina HiSeq	571541
137	348	1	1	61	AGCTCAG	76.6	1.81	1.17	16	NA	26	1.538	4	NA	NA	FALSE	DIPP1_NoIndex_L001_B_61	Illumina HiSeq	920581
138	350	1	1	62	GCTACAG	121.3	1.37	0.55	16	NA	29.9	1.338	4	NA	NA	FALSE	DIPP1_NoIndex_L001_B_62	Illumina HiSeq	779256
139	351	1	1	63	AAGCCAG	170.5	1.82	1.26	16	NA	27.6	1.449	4	NA	NA	FALSE	DIPP1_NoIndex_L001_B_63	Illumina HiSeq	645951
140	354	1	1	64	TCTGGCG	21.9	1.37	0.21	16	NA	49.6	0.806	4	NA	NA	FALSE	DIPP1_NoIndex_L001_B_64	Illumina HiSeq	859338
141	367	1	1	65	GTCGGCG	24.6	1.88	0.61	16	NA	10.5	3.81	4	NA	NA	FALSE	DIPP1_NoIndex_L001_B_65	Illumina HiSeq	596847
142	378	1	1	66	AAGAGCG	50.4	1.83	1.06	17	NA	18.9	2.116	5	NA	NA	FALSE	DIPP1_NoIndex_L001_B_66	Illumina HiSeq	223081
143	386	1	1	67	CTTAGCG	49.8	1.91	0.72	17	NA	37.4	1.07	5	NA	NA	FALSE	DIPP1_NoIndex_L001_B_67	Illumina HiSeq	346902
144	391	1	1	68	CCGCGCG	39.6	1.94	0.53	17	NA	14.4	2.778	5	NA	NA	FALSE	DIPP1_NoIndex_L001_B_68	Illumina HiSeq	1194341
145	457	1	1	69	TAACGCG	17	1.73	0.91	20	NA	43.9	0.911	5	NA	reseq	TRUE	DIPP1_NoIndex_L001_B_69	Illumina HiSeq	214787
146	92	1	1	7	GTGCTGG	22.9	1.87	0.93	4	NA	59	0.678	1	NA	lane	TRUE	DIPP1_NoIndex_L001_B_7	Illumina HiSeq	787670
147	465	1	1	70	CCAGTCG	33.7	1.81	0.77	21	NA	55	0.727	6	NA	NA	FALSE	DIPP1_NoIndex_L001_B_70	Illumina HiSeq	789566
148	492	1	1	71	TGGTTCG	52.28	1.99	0.17	22	NA	54	0.741	6	NA	NA	FALSE	DIPP1_NoIndex_L001_B_71	Illumina HiSeq	479893
149	514	1	1	72	AGAATCG	159.05	1.88	1.58	23	NA	54	0.741	6	NA	NA	FALSE	DIPP1_NoIndex_L001_B_72	Illumina HiSeq	790918
150	521	1	1	73	CATCTCG	169.84	1.8	1.48	23	NA	51	0.784	6	NA	NA	FALSE	DIPP1_NoIndex_L001_B_73	Illumina HiSeq	663845
151	544	1	1	74	ATCCTCG	105.19	1.94	1.87	24	NA	57	0.702	6	NA	NA	FALSE	DIPP1_NoIndex_L001_B_74	Illumina HiSeq	1210109
152	568	1	1	75	CTGTACG	110.35	1.88	1.4	25	NA	59	0.678	7	NA	NA	FALSE	DIPP1_NoIndex_L001_B_75	Illumina HiSeq	1274944
153	577	1	1	76	GCATACG	19.85	1.69	1.19	26	NA	25.8	1.55	7	NA	NA	FALSE	DIPP1_NoIndex_L001_B_76	Illumina HiSeq	333420
154	585	1	1	77	GGCAACG	131.43	1.89	0.53	26	NA	54	0.741	7	NA	NA	FALSE	DIPP1_NoIndex_L001_B_77	Illumina HiSeq	802788
155	30	1	1	78	GATGCCG	278.9	1.86	NA	2	NA	27.9	1.434	1	NA	NA	FALSE	DIPP1_NoIndex_L001_B_78	Illumina HiSeq	545229
156	443	1	1	79	TCGACCG	109.1	1.86	1.12	20	NA	39.3	1.018	5	NA	NA	FALSE	DIPP1_NoIndex_L001_B_79	Illumina HiSeq	365901
157	96	1	1	8	GCTGAGG	63	1.88	0.97	5	NA	34.1	1.173	2	NA	lane	TRUE	DIPP1_NoIndex_L001_B_8	Illumina HiSeq	565254
158	458	1	1	80	ACGTGGT	77.2	1.77	1.34	20	NA	42.6	0.939	5	NA	NA	FALSE	DIPP1_NoIndex_L001_B_80	Illumina HiSeq	597987
159	469	1	1	81	CTATGGT	37.18	1.61	0.25	21	NA	16.8	2.381	6	NA	NA	FALSE	DIPP1_NoIndex_L001_B_81	Illumina HiSeq	205907
160	485	1	1	82	CGTAGGT	39	1.76	0.51	22	NA	58	0.69	6	NA	NA	FALSE	DIPP1_NoIndex_L001_B_82	Illumina HiSeq	875928
161	499	1	1	83	GACAGGT	83.45	1.78	0.65	22	NA	33.8	1.183	6	NA	NA	FALSE	DIPP1_NoIndex_L001_B_83	Illumina HiSeq	851238
162	509	1	1	84	AGACGGT	81.04	1.81	1.47	23	NA	57	0.702	6	NA	NA	FALSE	DIPP1_NoIndex_L001_B_84	Illumina HiSeq	1389416
163	523	1	1	85	TCTGTGT	41.57	1.8	0.89	23	NA	55	0.727	6	NA	NA	FALSE	DIPP1_NoIndex_L001_B_85	Illumina HiSeq	1333335
164	531	1	1	86	ATAGTGT	34.45	2.06	1.01	24	NA	56	0.714	6	NA	NA	FALSE	DIPP1_NoIndex_L001_B_86	Illumina HiSeq	1149763
165	540	1	1	87	TAGTTGT	106.57	1.95	1.78	24	NA	50	0.8	6	NA	NA	FALSE	DIPP1_NoIndex_L001_B_87	Illumina HiSeq	389210
166	549	1	1	88	GCATTGT	21.31	2.14	1.11	24	NA	54	0.741	6	NA	NA	FALSE	DIPP1_NoIndex_L001_B_88	Illumina HiSeq	829066
167	558	1	1	89	AGCTTGT	73.45	1.83	1.64	25	NA	58	0.69	7	NA	NA	FALSE	DIPP1_NoIndex_L001_B_89	Illumina HiSeq	1870246
168	100	1	1	9	ATCGAGG	34.2	2.02	0.1	5	NA	51	0.784	2	NA	lane	TRUE	DIPP1_NoIndex_L001_B_9	Illumina HiSeq	618246
169	565	1	1	90	CCGATGT	92.81	1.87	1.63	25	NA	58	0.69	7	NA	NA	FALSE	DIPP1_NoIndex_L001_B_90	Illumina HiSeq	1634280
170	572	1	1	91	AATATGT	87.07	1.87	0.73	25	NA	52	0.769	7	NA	NA	FALSE	DIPP1_NoIndex_L001_B_91	Illumina HiSeq	1211582
171	576	1	1	92	CTCCTGT	43.17	1.73	1.36	26	NA	40.4	0.99	7	NA	NA	FALSE	DIPP1_NoIndex_L001_B_92	Illumina HiSeq	1784749
172	583	1	1	93	TAAGAGT	91.82	1.84	0.69	26	NA	40	1	7	NA	NA	FALSE	DIPP1_NoIndex_L001_B_93	Illumina HiSeq	793673
173	590	1	1	94	CACTAGT	167.62	1.94	0.81	26	NA	57	0.702	7	NA	NA	FALSE	DIPP1_NoIndex_L001_B_94	Illumina HiSeq	1373010
174	32	1	1	95	GTGAAGT	259.3	1.89	NA	2	NA	36.8	1.087	1	NA	NA	FALSE	DIPP1_NoIndex_L001_B_95	Illumina HiSeq	808901
175	79	1	1	96	TCCAAGT	10.9	1.7	0.04	4	NA	56	0.714	1	NA	NA	FALSE	DIPP1_NoIndex_L001_B_96	Illumina HiSeq	853094
176	113	1	1	97	CGGCAGT	53.9	2	1.06	5	NA	48.1	0.832	2	NA	NA	FALSE	DIPP1_NoIndex_L001_B_97	Illumina HiSeq	611760
177	152	1	1	98	GTTGCGT	280.6	1.83	1.45	7	NA	37.9	1.055	2	NA	NA	FALSE	DIPP1_NoIndex_L001_B_98	Illumina HiSeq	814439
178	85	1	1	99	CGAGCGT	46.5	1.37	0.55	4	NA	8.9	4.52	1	NA	reseq	TRUE	DIPP1_NoIndex_L001_B_99	Illumina HiSeq	72518
179	24	1	2	1	AAGGTGG	83.8	2.05	NA	2	NA	40.7	0.983	1	NA	lane	TRUE	DIPP1_NoIndex_L002_B_1	Illumina HiSeq	312427
180	105	1	2	10	GAGTAGG	178.8	1.82	1.4	5	NA	53	0.755	2	NA	lane	TRUE	DIPP1_NoIndex_L002_B_10	Illumina HiSeq	692357
181	567	1	2	100	CCTTCGT	110.01	1.86	1.96	25	NA	56	0.714	7	NA	NA	FALSE	DIPP1_NoIndex_L002_B_100	Illumina HiSeq	922557
182	579	1	2	101	TGGACGT	25.14	1.76	0.6	26	NA	58	0.69	7	NA	NA	FALSE	DIPP1_NoIndex_L002_B_101	Illumina HiSeq	798676
183	586	1	2	102	GAGCCGT	61.38	1.96	0.83	26	NA	57	0.702	7	NA	NA	FALSE	DIPP1_NoIndex_L002_B_102	Illumina HiSeq	1194121
184	29	1	2	103	ATTGGTT	112.3	1.9	NA	2	NA	33.1	1.208	1	NA	NA	FALSE	DIPP1_NoIndex_L002_B_103	Illumina HiSeq	590854
185	546	1	2	104	TCAGGTT	17.61	2.72	0.94	24	NA	54	0.741	6	NA	NA	FALSE	DIPP1_NoIndex_L002_B_104	Illumina HiSeq	1136153
186	556	1	2	105	GTGTGTT	42.09	1.95	0.97	25	NA	51	0.784	7	NA	NA	FALSE	DIPP1_NoIndex_L002_B_105	Illumina HiSeq	909728
187	562	1	2	106	AGGAGTT	13.01	1.77	0.08	25	NA	24.2	1.653	7	NA	NA	FALSE	DIPP1_NoIndex_L002_B_106	Illumina HiSeq	1538574
188	588	1	2	107	CCTCGTT	92.5	1.78	1.15	26	NA	57	0.702	7	NA	NA	FALSE	DIPP1_NoIndex_L002_B_107	Illumina HiSeq	1188602
189	36	1	2	108	TACCGTT	154.5	1.92	NA	2	NA	38	1.053	1	NA	NA	FALSE	DIPP1_NoIndex_L002_B_108	Illumina HiSeq	308184
190	41	1	2	109	CTGGATT	117.2	1.9	NA	2	NA	21.4	1.869	1	NA	NA	FALSE	DIPP1_NoIndex_L002_B_109	Illumina HiSeq	361252
191	25	1	2	11	TGTTAGG	354	1.91	NA	2	NA	35.6	1.124	1	NA	lane	TRUE	DIPP1_NoIndex_L002_B_11	Illumina HiSeq	405019
192	50	1	2	110	GGCGATT	284.2	1.9	1.95	3	NA	44.1	0.907	1	NA	NA	FALSE	DIPP1_NoIndex_L002_B_110	Illumina HiSeq	841310
193	59	1	2	111	GCTTATT	213.6	1.86	1.79	3	NA	54	0.741	1	NA	NA	FALSE	DIPP1_NoIndex_L002_B_111	Illumina HiSeq	844073
194	72	1	2	112	TATAATT	132.4	1.94	1.9	4	NA	37.4	1.07	1	NA	NA	FALSE	DIPP1_NoIndex_L002_B_112	Illumina HiSeq	405274
195	557	1	2	113	AGTCATT	80.44	1.4	0.65	25	NA	39.7	1.008	7	NA	NA	FALSE	DIPP1_NoIndex_L002_B_113	Illumina HiSeq	1053634
196	564	1	2	114	TAGGCTT	88.25	1.88	1.51	25	NA	44	0.909	7	NA	NA	FALSE	DIPP1_NoIndex_L002_B_114	Illumina HiSeq	570635
197	580	1	2	115	CGGTCTT	77.45	1.83	1.11	26	NA	42.1	0.95	7	NA	NA	FALSE	DIPP1_NoIndex_L002_B_115	Illumina HiSeq	708739
198	582	1	2	116	ATCTCTT	87.75	1.98	1.58	26	NA	54	0.741	7	NA	NA	FALSE	DIPP1_NoIndex_L002_B_116	Illumina HiSeq	781595
199	589	1	2	117	GCGACTT	129.01	1.91	1.64	26	NA	25.3	1.581	7	NA	NA	FALSE	DIPP1_NoIndex_L002_B_117	Illumina HiSeq	528204
200	35	1	2	118	CTTACTT	59.7	1.78	NA	2	NA	23.6	1.695	1	NA	NA	FALSE	DIPP1_NoIndex_L002_B_118	Illumina HiSeq	376874
201	37	1	2	119	GTACCTT	94.1	1.92	NA	2	NA	55	0.727	1	NA	NA	FALSE	DIPP1_NoIndex_L002_B_119	Illumina HiSeq	428827
202	120	1	2	12	AGGAAGG	226.7	1.87	1.48	6	NA	44.6	0.897	2	NA	lane	TRUE	DIPP1_NoIndex_L002_B_12	Illumina HiSeq	523932
203	42	1	2	120	GGTGGAT	229	1.89	NA	2	NA	29.4	1.361	1	NA	NA	FALSE	DIPP1_NoIndex_L002_B_120	Illumina HiSeq	385516
204	54	1	2	121	AACGGAT	47.6	1.78	NA	3	NA	51	0.784	1	NA	NA	FALSE	DIPP1_NoIndex_L002_B_121	Illumina HiSeq	690076
205	62	1	2	122	GAATGAT	39.1	1.86	NA	3	NA	43.1	0.928	1	NA	NA	FALSE	DIPP1_NoIndex_L002_B_122	Illumina HiSeq	886156
206	90	1	2	123	CGCTGAT	21.4	1.81	0.48	4	NA	37.7	1.061	1	NA	NA	FALSE	DIPP1_NoIndex_L002_B_123	Illumina HiSeq	581294
207	66	1	2	124	TTGAGAT	25.9	1.67	NA	3	NA	56	0.714	1	NA	NA	FALSE	DIPP1_NoIndex_L002_B_124	Illumina HiSeq	243446
208	74	1	2	125	ACAAGAT	51.4	1.96	1.06	4	NA	43.6	0.917	1	NA	reseq	TRUE	DIPP1_NoIndex_L002_B_125	Illumina HiSeq	177830
209	78	1	2	126	GCGCGAT	58.2	1.98	1	4	NA	35.5	1.127	1	NA	reseq	TRUE	DIPP1_NoIndex_L002_B_126	Illumina HiSeq	164755
210	83	1	2	127	CAAGTAT	22.2	1.77	0.3	4	NA	44.2	0.905	1	NA	NA	FALSE	DIPP1_NoIndex_L002_B_127	Illumina HiSeq	269578
211	88	1	2	128	GCCGTAT	41.5	1.86	0.83	4	NA	33.9	1.18	1	NA	NA	FALSE	DIPP1_NoIndex_L002_B_128	Illumina HiSeq	309854
212	94	1	2	129	CTGTTAT	33.4	1.86	1.04	5	NA	52	0.769	2	NA	NA	FALSE	DIPP1_NoIndex_L002_B_129	Illumina HiSeq	718127
213	127	1	2	13	TCGCAGG	113.4	1.88	0.26	6	NA	46.3	0.864	2	NA	lane	TRUE	DIPP1_NoIndex_L002_B_13	Illumina HiSeq	690640
214	101	1	2	130	TGATTAT	70.1	2.04	1.53	5	NA	28	1.429	2	NA	NA	FALSE	DIPP1_NoIndex_L002_B_130	Illumina HiSeq	284593
215	109	1	2	131	GAGATAT	77.6	2.08	0.77	5	NA	30.8	1.299	2	NA	NA	FALSE	DIPP1_NoIndex_L002_B_131	Illumina HiSeq	353369
216	114	1	2	132	GTTCTAT	176	1.81	1.16	5	NA	43.9	0.911	2	NA	NA	FALSE	DIPP1_NoIndex_L002_B_132	Illumina HiSeq	555556
217	122	1	2	133	AGCAGGA	36.5	2.03	0.1	6	NA	37.7	1.061	2	NA	NA	FALSE	DIPP1_NoIndex_L002_B_133	Illumina HiSeq	481555
218	129	1	2	134	TCGTAAT	31.4	1.77	0.76	6	NA	37.5	1.067	2	NA	NA	FALSE	DIPP1_NoIndex_L002_B_134	Illumina HiSeq	386931
219	131	1	2	135	GTCTAAT	18.7	1.52	0.48	6	NA	29.7	1.347	2	NA	NA	FALSE	DIPP1_NoIndex_L002_B_135	Illumina HiSeq	243350
220	135	1	2	136	CATCAAT	63.6	1.69	0.62	6	NA	45.2	0.885	2	NA	NA	FALSE	DIPP1_NoIndex_L002_B_136	Illumina HiSeq	445063
221	138	1	2	137	GGACAAT	77.3	1.91	0.62	6	NA	43.2	0.926	2	NA	NA	FALSE	DIPP1_NoIndex_L002_B_137	Illumina HiSeq	610439
222	145	1	2	138	CCGGCAT	37.9	1.9	0.87	7	NA	48.5	0.825	2	NA	NA	FALSE	DIPP1_NoIndex_L002_B_138	Illumina HiSeq	739523
223	153	1	2	139	AGTACAT	354.7	1.89	1.71	7	NA	52	0.769	2	NA	NA	FALSE	DIPP1_NoIndex_L002_B_139	Illumina HiSeq	631068
224	134	1	2	14	AATCAGG	65.9	1.82	1.08	6	NA	47.1	0.849	2	NA	lane	TRUE	DIPP1_NoIndex_L002_B_14	Illumina HiSeq	637600
225	161	1	2	140	TACACAT	152.7	1.82	1.44	7	NA	47.9	0.835	2	NA	NA	FALSE	DIPP1_NoIndex_L002_B_140	Illumina HiSeq	234029
226	201	1	2	141	TCTCCAT	21.4	1.63	0.23	9	NA	55	0.727	3	NA	NA	FALSE	DIPP1_NoIndex_L002_B_141	Illumina HiSeq	203634
227	206	1	2	142	AATTGCT	22.7	1.26	0.17	9	NA	20	2	3	NA	NA	FALSE	DIPP1_NoIndex_L002_B_142	Illumina HiSeq	457130
228	212	1	2	143	TTCTGCT	14.8	1.53	0.42	10	NA	17.4	2.299	3	NA	NA	FALSE	DIPP1_NoIndex_L002_B_143	Illumina HiSeq	312372
229	216	1	2	144	GCTAGCT	49.9	1.69	0.81	10	NA	26.5	1.509	3	NA	NA	FALSE	DIPP1_NoIndex_L002_B_144	Illumina HiSeq	222081
230	220	1	2	145	TGAAGCT	25.5	1.66	0.46	10	NA	34.5	1.159	3	NA	NA	FALSE	DIPP1_NoIndex_L002_B_145	Illumina HiSeq	284840
231	224	1	2	146	ACGGTCT	42.7	1.73	0.72	10	NA	48.1	0.832	3	NA	NA	FALSE	DIPP1_NoIndex_L002_B_146	Illumina HiSeq	591827
232	229	1	2	147	CGTGTCT	12	1.96	0.44	10	NA	46	0.87	3	NA	NA	FALSE	DIPP1_NoIndex_L002_B_147	Illumina HiSeq	661274
233	250	1	2	148	TCACTCT	63	1.92	0.93	11	NA	38.7	1.034	3	NA	NA	FALSE	DIPP1_NoIndex_L002_B_148	Illumina HiSeq	323388
234	277	1	2	149	GGCCTCT	85.2	1.86	1.16	13	NA	42	0.952	4	NA	NA	FALSE	DIPP1_NoIndex_L002_B_149	Illumina HiSeq	405999
235	137	1	2	15	ACAGCGG	109.3	1.83	0.34	6	NA	41.4	0.966	2	NA	lane	TRUE	DIPP1_NoIndex_L002_B_15	Illumina HiSeq	493796
236	233	1	2	150	GAGGACT	97.8	1.85	1.6	11	NA	53	0.755	3	NA	NA	FALSE	DIPP1_NoIndex_L002_B_150	Illumina HiSeq	499293
237	249	1	2	151	AGATACT	36.1	1.54	0.58	11	NA	44.1	0.907	3	NA	NA	FALSE	DIPP1_NoIndex_L002_B_151	Illumina HiSeq	359846
238	300	1	2	152	CTCAACT	209.4	1.98	1.35	14	NA	24.8	1.613	4	NA	NA	FALSE	DIPP1_NoIndex_L002_B_152	Illumina HiSeq	216953
239	595	1	2	153	TTGCACT	50.71	1.85	1.47	26	NA	52	0.769	7	NA	NA	FALSE	DIPP1_NoIndex_L002_B_153	Illumina HiSeq	1035966
240	231	1	2	154	AACCACT	5.8	2.25	0.15	11	NA	11.8	3.39	3	NA	reseq	TRUE	DIPP1_NoIndex_L002_B_154	Illumina HiSeq	125577
241	242	1	2	155	TTAGCCT	31.4	1.97	0.87	11	NA	23.1	1.732	3	NA	NA	FALSE	DIPP1_NoIndex_L002_B_155	Illumina HiSeq	232715
242	248	1	2	156	GGTTCCT	48.9	1.96	0.66	11	NA	24.6	1.626	3	NA	reseq	TRUE	DIPP1_NoIndex_L002_B_156	Illumina HiSeq	132942
243	258	1	2	157	ATGACCT	32.4	2.06	0.43	12	NA	13.6	2.941	3	NA	reseq	TRUE	DIPP1_NoIndex_L002_B_157	Illumina HiSeq	144968
244	263	1	2	158	CATTGGA	27.1	1.96	0.76	12	NA	36.7	1.09	3	NA	NA	FALSE	DIPP1_NoIndex_L002_B_158	Illumina HiSeq	464498
245	273	1	2	159	GCCTGGA	23	1.8	0.5	12	NA	21	1.905	3	NA	NA	FALSE	DIPP1_NoIndex_L002_B_159	Illumina HiSeq	234320
246	26	1	2	16	TACGCGG	163.9	1.94	NA	2	NA	54	0.741	1	NA	lane	TRUE	DIPP1_NoIndex_L002_B_16	Illumina HiSeq	523855
247	282	1	2	160	CTGAGGA	47.4	2.01	0.9	13	NA	25.7	1.556	4	NA	NA	FALSE	DIPP1_NoIndex_L002_B_160	Illumina HiSeq	384344
248	290	1	2	161	TAGCGGA	41.4	1.79	0.36	13	NA	28.1	1.423	4	NA	NA	FALSE	DIPP1_NoIndex_L002_B_161	Illumina HiSeq	388399
249	303	1	2	162	ACTCGGA	17.5	1.89	0.35	14	NA	18.7	2.139	4	NA	NA	FALSE	DIPP1_NoIndex_L002_B_162	Illumina HiSeq	212834
250	311	1	2	163	GTACGGA	167.1	1.87	1.04	14	NA	49.3	0.811	4	NA	NA	FALSE	DIPP1_NoIndex_L002_B_163	Illumina HiSeq	256267
251	316	1	2	164	CGCGTGA	61.1	1.83	0.96	14	NA	25	1.6	4	NA	NA	FALSE	DIPP1_NoIndex_L002_B_164	Illumina HiSeq	283891
252	327	1	2	165	TTAATGA	88.8	1.75	1.22	15	NA	42	0.952	4	NA	NA	FALSE	DIPP1_NoIndex_L002_B_165	Illumina HiSeq	396065
253	335	1	2	166	AGGCTGA	113.4	1.76	1.05	15	NA	34.5	1.159	4	NA	NA	FALSE	DIPP1_NoIndex_L002_B_166	Illumina HiSeq	294690
254	601	1	2	167	GATCTGA	122.15	1.81	0.4	27	NA	54	0.741	7	NA	NA	FALSE	DIPP1_NoIndex_L002_B_167	Illumina HiSeq	1140189
255	253	1	2	168	CCACTGA	89	1.1	0.89	11	NA	12.1	3.306	3	NA	reseq	TRUE	DIPP1_NoIndex_L002_B_168	Illumina HiSeq	2019
256	272	1	2	169	CTAGAGA	44.7	1.99	0.95	12	NA	22	1.818	3	NA	NA	FALSE	DIPP1_NoIndex_L002_B_169	Illumina HiSeq	229644
257	150	1	2	17	ATGTCGG	156.3	1.85	1.6	7	NA	47.4	0.844	2	NA	lane	TRUE	DIPP1_NoIndex_L002_B_17	Illumina HiSeq	787923
258	286	1	2	170	GACGAGA	114	1.87	1.53	13	NA	51	0.784	4	NA	NA	FALSE	DIPP1_NoIndex_L002_B_170	Illumina HiSeq	448250
259	292	1	2	171	CCGTAGA	71.5	1.84	0.73	13	NA	45.4	0.881	4	NA	NA	FALSE	DIPP1_NoIndex_L002_B_171	Illumina HiSeq	258466
260	307	1	2	172	TTCCAGA	136.2	1.83	1.27	14	NA	59	0.678	4	NA	NA	FALSE	DIPP1_NoIndex_L002_B_172	Illumina HiSeq	527916
261	314	1	2	173	AATGCGA	151.6	1.87	1.68	14	NA	48.9	0.818	4	NA	reseq	TRUE	DIPP1_NoIndex_L002_B_173	Illumina HiSeq	172515
262	321	1	2	174	TGCTCGA	111.7	1.87	1.33	14	NA	45.9	0.871	4	NA	NA	FALSE	DIPP1_NoIndex_L002_B_174	Illumina HiSeq	388753
263	329	1	2	175	TCTACGA	255.7	1.85	1.61	15	NA	44.2	0.905	4	NA	NA	FALSE	DIPP1_NoIndex_L002_B_175	Illumina HiSeq	250025
264	334	1	2	176	GCTGGTA	215.2	1.75	1.04	15	NA	55	0.727	4	NA	NA	FALSE	DIPP1_NoIndex_L002_B_176	Illumina HiSeq	427903
265	593	1	2	177	TCGAGTA	221.82	1.89	1.42	26	NA	51	0.784	7	NA	NA	FALSE	DIPP1_NoIndex_L002_B_177	Illumina HiSeq	928904
266	239	1	2	178	GTCAGTA	16.7	2.18	0.31	11	NA	33.7	1.187	3	NA	NA	FALSE	DIPP1_NoIndex_L002_B_178	Illumina HiSeq	525305
267	246	1	2	179	CGGCGTA	21.1	2.02	0.81	11	NA	21.2	1.887	3	NA	NA	FALSE	DIPP1_NoIndex_L002_B_179	Illumina HiSeq	386076
268	160	1	2	18	GGATCGG	27.6	1.7	0.41	7	NA	32.4	1.235	2	NA	lane	TRUE	DIPP1_NoIndex_L002_B_18	Illumina HiSeq	252193
269	254	1	2	180	ACAGTTA	46.8	1.86	1.09	12	NA	45.6	0.877	3	NA	reseq	TRUE	DIPP1_NoIndex_L002_B_180	Illumina HiSeq	2681
270	275	1	2	181	AGTGACA	37.6	1.81	0.88	12	NA	25.9	1.544	3	NA	NA	FALSE	DIPP1_NoIndex_L002_B_181	Illumina HiSeq	237651
271	280	1	2	182	TATTACA	16	1.44	0.33	13	NA	16	2.5	4	NA	reseq	TRUE	DIPP1_NoIndex_L002_B_182	Illumina HiSeq	152248
272	285	1	2	183	CGGAACA	29.9	1.69	0.59	13	NA	17.6	2.273	4	NA	NA	FALSE	DIPP1_NoIndex_L002_B_183	Illumina HiSeq	261708
273	289	1	2	184	CTTCACA	44.3	1.92	0.92	13	NA	34	1.176	4	NA	NA	FALSE	DIPP1_NoIndex_L002_B_184	Illumina HiSeq	406323
274	296	1	2	185	CTGGCCA	183.8	1.92	1.59	13	NA	56	0.714	4	NA	NA	FALSE	DIPP1_NoIndex_L002_B_185	Illumina HiSeq	519320
275	306	1	2	186	ACCGCCA	168.8	1.81	1.48	14	NA	52	0.769	4	NA	NA	FALSE	DIPP1_NoIndex_L002_B_186	Illumina HiSeq	402928
276	315	1	2	187	TCATCCA	18.2	1.74	0.57	14	NA	27.7	1.444	4	NA	NA	FALSE	DIPP1_NoIndex_L002_B_187	Illumina HiSeq	313438
277	318	1	2	188	TTCACCA	25.6	1.93	0.78	14	NA	13.9	2.878	4	NA	NA	FALSE	DIPP1_NoIndex_L002_B_188	Illumina HiSeq	298642
278	326	1	2	189	TTCAGGC	77.1	1.78	1.39	15	NA	53	0.755	4	NA	NA	FALSE	DIPP1_NoIndex_L002_B_189	Illumina HiSeq	522876
279	188	1	2	19	CAGACGG	48.9	1.87	0.12	9	NA	50	0.8	3	NA	lane	TRUE	DIPP1_NoIndex_L002_B_19	Illumina HiSeq	290999
280	331	1	2	190	GTCGTGC	230.3	1.84	1.23	15	NA	43.2	0.926	4	NA	NA	FALSE	DIPP1_NoIndex_L002_B_190	Illumina HiSeq	519082
281	332	1	2	191	CAGCTGC	183.9	1.86	1.89	15	NA	42.5	0.941	4	NA	NA	FALSE	DIPP1_NoIndex_L002_B_191	Illumina HiSeq	352990
282	338	1	2	192	TGTCTGC	199.9	1.81	1.02	15	NA	59	0.678	4	NA	NA	FALSE	DIPP1_NoIndex_L002_B_192	Illumina HiSeq	428184
283	598	1	2	193	ACGGAGC	39.97	1.72	1.01	26	NA	39.2	1.02	7	NA	NA	FALSE	DIPP1_NoIndex_L002_B_193	Illumina HiSeq	838659
284	70	1	2	2	CTTGTGG	14.3	1.64	NA	4	NA	20.4	1.961	1	NA	lane	TRUE	DIPP1_NoIndex_L002_B_2	Illumina HiSeq	354168
285	197	1	2	20	GTCACGG	29.6	1.9	0.17	9	NA	43.1	0.928	3	NA	lane	TRUE	DIPP1_NoIndex_L002_B_20	Illumina HiSeq	369919
286	203	1	2	21	CGTCCGG	29.9	1.83	0.2	9	NA	35.8	1.117	3	NA	lane	TRUE	DIPP1_NoIndex_L002_B_21	Illumina HiSeq	352785
287	204	1	2	22	TTACCGG	47.2	1.71	0.41	9	NA	58	0.69	3	NA	lane	TRUE	DIPP1_NoIndex_L002_B_22	Illumina HiSeq	523316
288	208	1	2	23	CATGGTG	25.3	1.77	0.52	10	NA	40.7	0.983	3	NA	lane	TRUE	DIPP1_NoIndex_L002_B_23	Illumina HiSeq	237359
289	214	1	2	24	TAGTGTG	22.6	1.86	0.57	10	NA	46.4	0.862	3	NA	lane	TRUE	DIPP1_NoIndex_L002_B_24	Illumina HiSeq	542183
290	218	1	2	25	AGATGTG	74.8	1.88	1.22	10	NA	48.4	0.826	3	NA	lane	TRUE	DIPP1_NoIndex_L002_B_25	Illumina HiSeq	597998
291	219	1	2	26	CTCTGTG	42	1.91	1.25	10	NA	58	0.69	3	NA	lane	TRUE	DIPP1_NoIndex_L002_B_26	Illumina HiSeq	195534
292	223	1	2	27	ACTAGTG	104.9	1.88	1.25	10	NA	56	0.714	3	NA	lane	TRUE	DIPP1_NoIndex_L002_B_27	Illumina HiSeq	482227
293	225	1	2	28	TGCAGTG	223	1.85	1.58	10	NA	48.6	0.823	3	NA	lane	TRUE	DIPP1_NoIndex_L002_B_28	Illumina HiSeq	1340591
294	238	1	2	29	ATGCGTG	25.8	1.61	0.43	11	NA	19.3	2.073	3	NA	lane	TRUE	DIPP1_NoIndex_L002_B_29	Illumina HiSeq	223363
295	75	1	2	3	TGAGTGG	59.3	2.04	1.02	4	NA	32.6	1.227	1	NA	lane	TRUE	DIPP1_NoIndex_L002_B_3	Illumina HiSeq	277223
296	240	1	2	30	GCACGTG	36	1.89	1.19	11	NA	44	0.909	3	NA	lane	TRUE	DIPP1_NoIndex_L002_B_30	Illumina HiSeq	296218
297	245	1	2	31	TCGGTTG	420.4	1.94	2.06	11	NA	53	0.755	3	NA	lane	TRUE	DIPP1_NoIndex_L002_B_31	Illumina HiSeq	542687
298	256	1	2	32	GTAGTTG	306.9	1.88	1.85	12	NA	50	0.8	3	NA	lane	TRUE	DIPP1_NoIndex_L002_B_32	Illumina HiSeq	449631
299	260	1	2	33	AGCGTTG	166.6	1.89	1.27	12	NA	38.1	1.05	3	NA	lane	TRUE	DIPP1_NoIndex_L002_B_33	Illumina HiSeq	454801
300	268	1	2	34	CTGATTG	526	1.87	1.58	12	NA	55	0.727	3	NA	lane	TRUE	DIPP1_NoIndex_L002_B_34	Illumina HiSeq	740493
301	393	1	2	35	CGAGATG	77.2	1.75	0.79	18	NA	44.2	0.905	5	NA	lane	TRUE	DIPP1_NoIndex_L002_B_35	Illumina HiSeq	485165
302	399	1	2	36	ACGTATG	49.2	1.9	0.35	18	NA	54	0.741	5	NA	lane	TRUE	DIPP1_NoIndex_L002_B_36	Illumina HiSeq	318622
303	403	1	2	37	TTATATG	73.9	1.88	0.8	18	NA	55	0.727	5	NA	lane	TRUE	DIPP1_NoIndex_L002_B_37	Illumina HiSeq	119063
304	411	1	2	38	GTTAATG	112.9	1.89	1.69	18	NA	57	0.702	5	NA	lane	TRUE	DIPP1_NoIndex_L002_B_38	Illumina HiSeq	424523
305	417	1	2	39	AACAATG	110.6	1.97	1.48	19	NA	56	0.714	5	NA	lane	TRUE	DIPP1_NoIndex_L002_B_39	Illumina HiSeq	383621
306	80	1	2	4	CAATTGG	5.2	2.01	0.29	4	NA	26.3	1.521	1	NA	lane	TRUE	DIPP1_NoIndex_L002_B_4	Illumina HiSeq	349506
307	427	1	2	40	CAGCATG	31.4	1.9	0.25	19	NA	45.7	0.875	5	NA	lane	TRUE	DIPP1_NoIndex_L002_B_40	Illumina HiSeq	373188
308	430	1	2	41	TGTGCTG	71.7	1.86	0.59	19	NA	51	0.784	5	NA	lane	TRUE	DIPP1_NoIndex_L002_B_41	Illumina HiSeq	730884
309	441	1	2	42	GCCGCTG	248.1	1.91	1.98	20	NA	57	0.702	5	NA	lane	TRUE	DIPP1_NoIndex_L002_B_42	Illumina HiSeq	317211
310	452	1	2	43	AATTCTG	59.8	1.89	1.34	20	NA	53	0.755	5	NA	lane	TRUE	DIPP1_NoIndex_L002_B_43	Illumina HiSeq	442420
311	460	1	2	44	CCATCTG	67.1	1.87	1.28	20	NA	38.5	1.039	5	NA	lane	TRUE	DIPP1_NoIndex_L002_B_44	Illumina HiSeq	404440
312	470	1	2	45	CTAGGAG	34.39	1.83	0.28	21	NA	49.9	0.802	6	NA	lane	TRUE	DIPP1_NoIndex_L002_B_45	Illumina HiSeq	361116
313	482	1	2	46	CCTTGAG	58.66	1.83	0.84	21	NA	54	0.741	6	NA	lane	TRUE	DIPP1_NoIndex_L002_B_46	Illumina HiSeq	986958
314	498	1	2	47	GGAAGAG	48.4	1.78	0.86	22	NA	54	0.741	6	NA	lane	TRUE	DIPP1_NoIndex_L002_B_47	Illumina HiSeq	783519
315	508	1	2	48	CACAGAG	174.15	1.81	1.18	23	NA	36.6	1.093	6	NA	lane	TRUE	DIPP1_NoIndex_L002_B_48	Illumina HiSeq	352938
316	516	1	2	49	TGGCGAG	181.14	1.84	0.87	23	NA	58	0.69	6	NA	lane	TRUE	DIPP1_NoIndex_L002_B_49	Illumina HiSeq	1081784
317	84	1	2	5	TTCTTGG	23	1.71	1.11	4	NA	36.6	1.093	1	NA	lane	TRUE	DIPP1_NoIndex_L002_B_5	Illumina HiSeq	438087
318	526	1	2	50	GATCGAG	20.81	1.82	0.61	23	NA	40.1	0.998	6	NA	lane	TRUE	DIPP1_NoIndex_L002_B_50	Illumina HiSeq	528579
319	396	1	2	51	TATGTAG	29.3	1.84	0.21	18	NA	45.3	0.883	5	NA	NA	FALSE	DIPP1_NoIndex_L002_B_51	Illumina HiSeq	373871
320	446	1	2	52	GCGTTAG	66.9	1.74	1.09	20	NA	44	0.909	5	NA	NA	FALSE	DIPP1_NoIndex_L002_B_52	Illumina HiSeq	767522
321	468	1	2	53	ATATTAG	63	1.81	0.79	21	NA	59	0.678	6	NA	NA	FALSE	DIPP1_NoIndex_L002_B_53	Illumina HiSeq	744304
322	481	1	2	54	TCCATAG	9.85	1.5	0.23	21	NA	49	0.816	6	NA	NA	FALSE	DIPP1_NoIndex_L002_B_54	Illumina HiSeq	784209
323	404	1	2	55	AGTCTAG	60.2	1.95	0.69	18	NA	58	0.69	5	NA	NA	FALSE	DIPP1_NoIndex_L002_B_55	Illumina HiSeq	1279888
324	408	1	2	56	GTGGAAG	66.6	1.92	1.31	18	NA	49.4	0.81	5	NA	NA	FALSE	DIPP1_NoIndex_L002_B_56	Illumina HiSeq	507295
325	438	1	2	57	TGCGAAG	75.3	1.89	1.32	20	NA	28.4	1.408	5	NA	NA	FALSE	DIPP1_NoIndex_L002_B_57	Illumina HiSeq	488884
326	456	1	2	58	CTCCAAG	5.4	1.37	0.28	20	NA	37.2	1.075	5	NA	NA	FALSE	DIPP1_NoIndex_L002_B_58	Illumina HiSeq	467085
327	475	1	2	59	ATTGCAG	5.02	1.64	0.25	21	NA	43	0.93	6	NA	NA	FALSE	DIPP1_NoIndex_L002_B_59	Illumina HiSeq	795277
328	89	1	2	6	GGTATGG	63.7	1.78	0.75	4	NA	36.3	1.102	1	NA	lane	TRUE	DIPP1_NoIndex_L002_B_6	Illumina HiSeq	519060
329	488	1	2	60	TAATCAG	44.02	2.02	0.23	22	NA	22.7	1.762	6	NA	NA	FALSE	DIPP1_NoIndex_L002_B_60	Illumina HiSeq	306107
330	502	1	2	61	AGCTCAG	37.72	1.91	0.83	22	NA	53	0.755	6	NA	NA	FALSE	DIPP1_NoIndex_L002_B_61	Illumina HiSeq	1085767
331	410	1	2	62	GCTACAG	18	2.03	0.27	18	NA	51	0.784	5	NA	NA	FALSE	DIPP1_NoIndex_L002_B_62	Illumina HiSeq	596677
332	416	1	2	63	AAGCCAG	99.9	1.86	0.46	19	NA	56	0.714	5	NA	NA	FALSE	DIPP1_NoIndex_L002_B_63	Illumina HiSeq	495039
333	420	1	2	64	TCTGGCG	219.2	1.87	1.78	19	NA	54	0.741	5	NA	NA	FALSE	DIPP1_NoIndex_L002_B_64	Illumina HiSeq	514678
334	425	1	2	65	GTCGGCG	107.2	1.43	0.58	19	NA	39.1	1.023	5	NA	NA	FALSE	DIPP1_NoIndex_L002_B_65	Illumina HiSeq	594455
335	436	1	2	66	AAGAGCG	146.5	1.84	1.1	19	NA	53	0.755	5	NA	NA	FALSE	DIPP1_NoIndex_L002_B_66	Illumina HiSeq	602533
336	442	1	2	67	CTTAGCG	266.5	1.94	2.09	20	NA	46.3	0.864	5	NA	NA	FALSE	DIPP1_NoIndex_L002_B_67	Illumina HiSeq	426975
337	466	1	2	68	CCGCGCG	166.57	1.84	1.34	21	NA	56	0.714	6	NA	NA	FALSE	DIPP1_NoIndex_L002_B_68	Illumina HiSeq	685902
338	477	1	2	69	TAACGCG	181.85	1.95	1.48	21	NA	59	0.678	6	NA	NA	FALSE	DIPP1_NoIndex_L002_B_69	Illumina HiSeq	1166802
339	92	1	2	7	GTGCTGG	22.9	1.87	0.93	4	NA	59	0.678	1	NA	lane	TRUE	DIPP1_NoIndex_L002_B_7	Illumina HiSeq	658390
340	489	1	2	70	CCAGTCG	140.76	1.91	1.5	22	NA	50	0.8	6	NA	NA	FALSE	DIPP1_NoIndex_L002_B_70	Illumina HiSeq	726970
341	495	1	2	71	TGGTTCG	133.16	1.87	0.82	22	NA	59	0.678	6	NA	NA	FALSE	DIPP1_NoIndex_L002_B_71	Illumina HiSeq	929918
342	510	1	2	72	AGAATCG	311.81	1.83	2.02	23	NA	56	0.714	6	NA	NA	FALSE	DIPP1_NoIndex_L002_B_72	Illumina HiSeq	1406628
343	518	1	2	73	CATCTCG	96.2	1.81	1.04	23	NA	59	0.678	6	NA	NA	FALSE	DIPP1_NoIndex_L002_B_73	Illumina HiSeq	1187119
344	527	1	2	74	ATCCTCG	29.68	1.32	0.46	23	NA	24.5	1.633	6	NA	NA	FALSE	DIPP1_NoIndex_L002_B_74	Illumina HiSeq	616228
345	533	1	2	75	CTGTACG	21.66	2.05	0.83	24	NA	52	0.769	6	NA	NA	FALSE	DIPP1_NoIndex_L002_B_75	Illumina HiSeq	775931
346	545	1	2	76	GCATACG	267.89	1.9	1.71	24	NA	57	0.702	6	NA	NA	FALSE	DIPP1_NoIndex_L002_B_76	Illumina HiSeq	903285
347	551	1	2	77	GGCAACG	102.68	1.97	1.93	24	NA	59	0.678	6	NA	NA	FALSE	DIPP1_NoIndex_L002_B_77	Illumina HiSeq	854374
348	573	1	2	78	GATGCCG	25.99	1.73	0.96	25	NA	44.6	0.897	7	NA	NA	FALSE	DIPP1_NoIndex_L002_B_78	Illumina HiSeq	936937
349	581	1	2	79	TCGACCG	54.01	1.9	0.88	26	NA	34	1.176	7	NA	NA	FALSE	DIPP1_NoIndex_L002_B_79	Illumina HiSeq	1236624
350	96	1	2	8	GCTGAGG	63	1.88	0.97	5	NA	34.1	1.173	2	NA	lane	TRUE	DIPP1_NoIndex_L002_B_8	Illumina HiSeq	509443
351	434	1	2	80	ACGTGGT	18.8	1.16	0.24	19	NA	20.5	1.951	5	NA	NA	FALSE	DIPP1_NoIndex_L002_B_80	Illumina HiSeq	304890
352	448	1	2	81	CTATGGT	11.5	1.65	0.25	20	NA	41.8	0.957	5	NA	NA	FALSE	DIPP1_NoIndex_L002_B_81	Illumina HiSeq	482242
353	462	1	2	82	CGTAGGT	24.73	2.12	0.39	21	NA	29.6	1.351	6	NA	NA	FALSE	DIPP1_NoIndex_L002_B_82	Illumina HiSeq	295272
354	486	1	2	83	GACAGGT	61.15	1.68	0.65	22	NA	46.6	0.858	6	NA	NA	FALSE	DIPP1_NoIndex_L002_B_83	Illumina HiSeq	281764
355	504	1	2	84	AGACGGT	39.88	1.86	1.04	22	NA	57	0.702	6	NA	NA	FALSE	DIPP1_NoIndex_L002_B_84	Illumina HiSeq	593833
356	422	1	2	85	TCTGTGT	88.3	1.82	0.57	19	NA	57	0.702	5	NA	NA	FALSE	DIPP1_NoIndex_L002_B_85	Illumina HiSeq	391474
357	428	1	2	86	ATAGTGT	110.7	1.87	1.52	19	NA	37.7	1.061	5	NA	NA	FALSE	DIPP1_NoIndex_L002_B_86	Illumina HiSeq	679730
358	435	1	2	87	TAGTTGT	91.9	1.73	0.6	19	NA	46.5	0.86	5	NA	NA	FALSE	DIPP1_NoIndex_L002_B_87	Illumina HiSeq	487243
359	444	1	2	88	GCATTGT	66.3	1.92	0.96	20	NA	29.8	1.342	5	NA	NA	FALSE	DIPP1_NoIndex_L002_B_88	Illumina HiSeq	413828
360	453	1	2	89	AGCTTGT	86.5	1.9	1.41	20	NA	30.6	1.307	5	NA	NA	FALSE	DIPP1_NoIndex_L002_B_89	Illumina HiSeq	393115
361	100	1	2	9	ATCGAGG	34.2	2.02	0.1	5	NA	51	0.784	2	NA	lane	TRUE	DIPP1_NoIndex_L002_B_9	Illumina HiSeq	250534
362	459	1	2	90	CCGATGT	81.4	1.97	1.42	20	NA	42.1	0.95	5	NA	NA	FALSE	DIPP1_NoIndex_L002_B_90	Illumina HiSeq	427156
363	483	1	2	91	AATATGT	130.87	1.96	0.97	21	NA	26.4	1.515	6	NA	NA	FALSE	DIPP1_NoIndex_L002_B_91	Illumina HiSeq	473468
364	496	1	2	92	CTCCTGT	158.67	1.87	1.13	22	NA	55	0.727	6	NA	NA	FALSE	DIPP1_NoIndex_L002_B_92	Illumina HiSeq	704538
365	507	1	2	93	TAAGAGT	98.09	1.83	1.68	23	NA	50	0.8	6	NA	NA	FALSE	DIPP1_NoIndex_L002_B_93	Illumina HiSeq	680759
366	515	1	2	94	CACTAGT	42.82	1.58	0.25	23	NA	36.8	1.087	6	NA	NA	FALSE	DIPP1_NoIndex_L002_B_94	Illumina HiSeq	485901
367	525	1	2	95	GTGAAGT	136.33	1.82	1.26	23	NA	49.4	0.81	6	NA	NA	FALSE	DIPP1_NoIndex_L002_B_95	Illumina HiSeq	769135
368	534	1	2	96	TCCAAGT	18.45	2.26	0.97	24	NA	46.8	0.855	6	NA	NA	FALSE	DIPP1_NoIndex_L002_B_96	Illumina HiSeq	582078
369	543	1	2	97	CGGCAGT	60.02	2	0.85	24	NA	55	0.727	6	NA	NA	FALSE	DIPP1_NoIndex_L002_B_97	Illumina HiSeq	808912
370	550	1	2	98	GTTGCGT	30.41	2.11	0.77	24	NA	50	0.8	6	NA	NA	FALSE	DIPP1_NoIndex_L002_B_98	Illumina HiSeq	976155
371	559	1	2	99	CGAGCGT	24.44	1.83	0.93	25	NA	45.3	0.883	7	NA	NA	FALSE	DIPP1_NoIndex_L002_B_99	Illumina HiSeq	628588
372	24	1	3	1	AAGGTGG	83.8	2.05	NA	2	NA	40.7	0.983	1	NA	lane	TRUE	DIPP1_NoIndex_L003_B_1	Illumina HiSeq	340127
373	105	1	3	10	GAGTAGG	178.8	1.82	1.4	5	NA	53	0.755	2	NA	lane	TRUE	DIPP1_NoIndex_L003_B_10	Illumina HiSeq	763138
374	578	1	3	100	CCTTCGT	16.94	1.66	0.82	26	NA	16.4	2.439	7	NA	reseq	TRUE	DIPP1_NoIndex_L003_B_100	Illumina HiSeq	182662
375	587	1	3	101	TGGACGT	93.8	1.9	1.75	26	NA	58	0.69	7	NA	NA	FALSE	DIPP1_NoIndex_L003_B_101	Illumina HiSeq	986292
376	591	1	3	102	GAGCCGT	91.95	1.91	1.58	26	NA	56	0.714	7	NA	NA	FALSE	DIPP1_NoIndex_L003_B_102	Illumina HiSeq	890292
377	34	1	3	103	ATTGGTT	220.8	1.89	NA	2	NA	37	1.081	1	NA	NA	FALSE	DIPP1_NoIndex_L003_B_103	Illumina HiSeq	515299
378	38	1	3	104	TCAGGTT	42.5	1.78	NA	2	NA	45.8	0.873	1	NA	NA	FALSE	DIPP1_NoIndex_L003_B_104	Illumina HiSeq	734923
379	40	1	3	105	GTGTGTT	68.5	1.89	NA	2	NA	54	0.741	1	NA	NA	FALSE	DIPP1_NoIndex_L003_B_105	Illumina HiSeq	502944
380	44	1	3	106	AGGAGTT	305	1.79	NA	2	NA	31.6	1.266	1	NA	NA	FALSE	DIPP1_NoIndex_L003_B_106	Illumina HiSeq	354839
381	257	1	3	107	CCTCGTT	412.9	1.89	1.83	12	NA	26.8	1.493	3	NA	NA	FALSE	DIPP1_NoIndex_L003_B_107	Illumina HiSeq	336360
382	473	1	3	108	TACCGTT	9.01	1.2	0.38	21	NA	43.3	0.924	6	NA	NA	FALSE	DIPP1_NoIndex_L003_B_108	Illumina HiSeq	416167
383	480	1	3	109	CTGGATT	26.36	1.8	1.02	21	NA	48.6	0.823	6	NA	NA	FALSE	DIPP1_NoIndex_L003_B_109	Illumina HiSeq	571538
384	25	1	3	11	TGTTAGG	354	1.91	NA	2	NA	35.6	1.124	1	NA	lane	TRUE	DIPP1_NoIndex_L003_B_11	Illumina HiSeq	319588
385	493	1	3	110	GGCGATT	24.67	1.82	0.1	22	NA	20.5	1.951	6	NA	NA	FALSE	DIPP1_NoIndex_L003_B_110	Illumina HiSeq	342872
386	505	1	3	111	GCTTATT	73.84	1.6	0.64	22	NA	28.5	1.404	6	NA	NA	FALSE	DIPP1_NoIndex_L003_B_111	Illumina HiSeq	680164
387	512	1	3	112	TATAATT	23.99	1.52	0.2	23	NA	25.2	1.587	6	NA	NA	FALSE	DIPP1_NoIndex_L003_B_112	Illumina HiSeq	516754
388	522	1	3	113	AGTCATT	31.96	1.73	0.93	23	NA	43.2	0.926	6	NA	NA	FALSE	DIPP1_NoIndex_L003_B_113	Illumina HiSeq	533711
389	529	1	3	114	TAGGCTT	23.92	1.45	0.47	23	NA	34.8	1.149	6	NA	NA	FALSE	DIPP1_NoIndex_L003_B_114	Illumina HiSeq	600023
390	536	1	3	115	CGGTCTT	21.94	2.51	0.93	24	NA	57	0.702	6	NA	NA	FALSE	DIPP1_NoIndex_L003_B_115	Illumina HiSeq	1521597
391	548	1	3	116	ATCTCTT	10.02	2.5	0.35	24	NA	12.9	3.101	6	NA	reseq	TRUE	DIPP1_NoIndex_L003_B_116	Illumina HiSeq	107043
392	560	1	3	117	GCGACTT	15.21	1.48	0.86	25	NA	46.5	0.86	7	NA	NA	FALSE	DIPP1_NoIndex_L003_B_117	Illumina HiSeq	878523
393	563	1	3	118	CTTACTT	91.88	1.89	1.39	25	NA	52	0.769	7	NA	NA	FALSE	DIPP1_NoIndex_L003_B_118	Illumina HiSeq	1122379
394	571	1	3	119	GTACCTT	47.41	1.78	0.52	25	NA	47.4	0.844	7	NA	NA	FALSE	DIPP1_NoIndex_L003_B_119	Illumina HiSeq	720978
395	120	1	3	12	AGGAAGG	226.7	1.87	1.48	6	NA	44.6	0.897	2	NA	lane	TRUE	DIPP1_NoIndex_L003_B_12	Illumina HiSeq	443638
396	575	1	3	120	GGTGGAT	5.8	1.12	0.4	25	NA	24.1	1.66	7	NA	NA	FALSE	DIPP1_NoIndex_L003_B_120	Illumina HiSeq	610997
397	584	1	3	121	AACGGAT	17.52	1.67	0.19	26	NA	36.8	1.087	7	NA	NA	FALSE	DIPP1_NoIndex_L003_B_121	Illumina HiSeq	732904
398	31	1	3	122	GAATGAT	84.5	1.85	NA	2	NA	36.6	1.093	1	NA	NA	FALSE	DIPP1_NoIndex_L003_B_122	Illumina HiSeq	324951
399	39	1	3	123	CGCTGAT	185.1	1.86	NA	2	NA	13.8	2.899	1	NA	reseq	TRUE	DIPP1_NoIndex_L003_B_123	Illumina HiSeq	142407
400	45	1	3	124	TTGAGAT	46.2	1.95	NA	2	NA	56	0.714	1	NA	NA	FALSE	DIPP1_NoIndex_L003_B_124	Illumina HiSeq	291878
401	47	1	3	125	ACAAGAT	30.1	1.88	NA	3	NA	46.4	0.862	1	NA	NA	FALSE	DIPP1_NoIndex_L003_B_125	Illumina HiSeq	230430
402	51	1	3	126	GCGCGAT	42	1.92	NA	3	NA	52	0.769	1	NA	NA	FALSE	DIPP1_NoIndex_L003_B_126	Illumina HiSeq	483387
403	279	1	3	127	CAAGTAT	67	1.9	1.18	13	NA	44.4	0.901	4	NA	NA	FALSE	DIPP1_NoIndex_L003_B_127	Illumina HiSeq	537065
404	283	1	3	128	GCCGTAT	146.2	1.86	1.51	13	NA	47	0.851	4	NA	NA	FALSE	DIPP1_NoIndex_L003_B_128	Illumina HiSeq	319426
405	291	1	3	129	CTGTTAT	81.5	1.93	1.3	13	NA	46.9	0.853	4	NA	NA	FALSE	DIPP1_NoIndex_L003_B_129	Illumina HiSeq	693554
406	127	1	3	13	TCGCAGG	113.4	1.88	0.26	6	NA	46.3	0.864	2	NA	lane	TRUE	DIPP1_NoIndex_L003_B_13	Illumina HiSeq	564119
407	301	1	3	130	TGATTAT	185	1.85	1.48	14	NA	57	0.702	4	NA	NA	FALSE	DIPP1_NoIndex_L003_B_130	Illumina HiSeq	814985
408	308	1	3	131	GAGATAT	119.2	1.85	1.35	14	NA	40.2	0.995	4	NA	NA	FALSE	DIPP1_NoIndex_L003_B_131	Illumina HiSeq	343976
409	310	1	3	132	GTTCTAT	202.8	1.9	1.86	14	NA	38.5	1.039	4	NA	NA	FALSE	DIPP1_NoIndex_L003_B_132	Illumina HiSeq	821426
410	320	1	3	133	AGCAGGA	37.8	1.85	1	14	NA	41.3	0.969	4	NA	NA	FALSE	DIPP1_NoIndex_L003_B_133	Illumina HiSeq	901121
411	328	1	3	134	TCGTAAT	214.4	1.84	1.52	15	NA	35.9	1.114	4	NA	NA	FALSE	DIPP1_NoIndex_L003_B_134	Illumina HiSeq	447189
412	333	1	3	135	GTCTAAT	91.7	1.94	1.61	15	NA	41.1	0.973	4	NA	NA	FALSE	DIPP1_NoIndex_L003_B_135	Illumina HiSeq	416325
413	339	1	3	136	CATCAAT	102.1	1.87	1.04	15	NA	41.9	0.955	4	NA	NA	FALSE	DIPP1_NoIndex_L003_B_136	Illumina HiSeq	319697
414	4	1	3	137	GGACAAT	98.5	1.85	NA	1	NA	28.9	1.384	1	NA	NA	FALSE	DIPP1_NoIndex_L003_B_137	Illumina HiSeq	465670
415	592	1	3	138	CCGGCAT	44.41	1.89	0.87	26	NA	34.7	1.153	7	NA	NA	FALSE	DIPP1_NoIndex_L003_B_138	Illumina HiSeq	745421
416	605	1	3	139	AGTACAT	41.91	1.85	1.32	27	NA	47.1	0.849	7	NA	NA	FALSE	DIPP1_NoIndex_L003_B_139	Illumina HiSeq	1212753
417	134	1	3	14	AATCAGG	65.9	1.82	1.08	6	NA	47.1	0.849	2	NA	lane	TRUE	DIPP1_NoIndex_L003_B_14	Illumina HiSeq	544654
418	608	1	3	140	TACACAT	21.39	1.71	0.07	27	NA	50	0.8	7	NA	NA	FALSE	DIPP1_NoIndex_L003_B_140	Illumina HiSeq	817954
419	612	1	3	141	TCTCCAT	32.37	1.84	1.36	27	NA	48.8	0.82	7	NA	NA	FALSE	DIPP1_NoIndex_L003_B_141	Illumina HiSeq	816313
420	614	1	3	142	AATTGCT	15.85	1.61	0.3	27	NA	45.5	0.879	7	NA	NA	FALSE	DIPP1_NoIndex_L003_B_142	Illumina HiSeq	804610
421	7	1	3	143	TTCTGCT	190.4	1.87	NA	1	NA	57	0.702	1	NA	NA	FALSE	DIPP1_NoIndex_L003_B_143	Illumina HiSeq	748546
422	10	1	3	144	GCTAGCT	143.7	2.03	NA	1	NA	44.8	0.893	1	NA	NA	FALSE	DIPP1_NoIndex_L003_B_144	Illumina HiSeq	360348
423	13	1	3	145	TGAAGCT	60.5	1.28	NA	1	NA	10.4	3.846	1	NA	reseq	TRUE	DIPP1_NoIndex_L003_B_145	Illumina HiSeq	142989
424	15	1	3	146	ACGGTCT	37.6	1.71	NA	1	NA	52	0.769	1	NA	NA	FALSE	DIPP1_NoIndex_L003_B_146	Illumina HiSeq	554892
425	16	1	3	147	CGTGTCT	97.1	2.02	NA	1	NA	14.5	2.759	1	NA	reseq	TRUE	DIPP1_NoIndex_L003_B_147	Illumina HiSeq	174279
426	17	1	3	148	TCACTCT	30.6	1.85	NA	1	NA	30.2	1.325	1	NA	NA	FALSE	DIPP1_NoIndex_L003_B_148	Illumina HiSeq	416944
427	18	1	3	149	GGCCTCT	117.3	1.9	NA	1	NA	20.1	1.99	1	NA	NA	FALSE	DIPP1_NoIndex_L003_B_149	Illumina HiSeq	288012
428	137	1	3	15	ACAGCGG	109.3	1.83	0.34	6	NA	41.4	0.966	2	NA	lane	TRUE	DIPP1_NoIndex_L003_B_15	Illumina HiSeq	297671
429	19	1	3	150	GAGGACT	199.9	1.94	NA	1	NA	19.9	2.01	1	NA	NA	FALSE	DIPP1_NoIndex_L003_B_150	Illumina HiSeq	292070
430	20	1	3	151	AGATACT	79.7	1.89	NA	1	NA	48.8	0.82	1	NA	NA	FALSE	DIPP1_NoIndex_L003_B_151	Illumina HiSeq	391680
431	340	1	3	152	CTCAACT	28.1	1.71	0.36	15	NA	38.5	1.039	4	NA	NA	FALSE	DIPP1_NoIndex_L003_B_152	Illumina HiSeq	310355
432	341	1	3	153	TTGCACT	29.1	1.78	0.86	15	NA	29.8	1.342	4	NA	NA	FALSE	DIPP1_NoIndex_L003_B_153	Illumina HiSeq	270710
433	342	1	3	154	AACCACT	16.9	1.69	0.39	15	NA	60	0.667	4	NA	NA	FALSE	DIPP1_NoIndex_L003_B_154	Illumina HiSeq	581678
434	343	1	3	155	TTAGCCT	89.1	1.83	1.29	15	NA	59	0.678	4	NA	NA	FALSE	DIPP1_NoIndex_L003_B_155	Illumina HiSeq	533041
435	344	1	3	156	GGTTCCT	34.1	1.88	0.18	15	NA	51	0.784	4	NA	NA	FALSE	DIPP1_NoIndex_L003_B_156	Illumina HiSeq	479239
436	346	1	3	157	ATGACCT	94.4	1.92	1.29	16	NA	37	1.081	4	NA	NA	FALSE	DIPP1_NoIndex_L003_B_157	Illumina HiSeq	586366
437	345	1	3	158	CATTGGA	209.2	1.87	1.12	15	NA	49.2	0.813	4	NA	NA	FALSE	DIPP1_NoIndex_L003_B_158	Illumina HiSeq	614301
438	21	1	3	159	GCCTGGA	328.8	1.92	NA	1	NA	42.5	0.941	1	NA	NA	FALSE	DIPP1_NoIndex_L003_B_159	Illumina HiSeq	358011
439	26	1	3	16	TACGCGG	163.9	1.94	NA	2	NA	54	0.741	1	NA	lane	TRUE	DIPP1_NoIndex_L003_B_16	Illumina HiSeq	443773
440	22	1	3	160	CTGAGGA	116.6	1.85	NA	1	NA	57	0.702	1	NA	NA	FALSE	DIPP1_NoIndex_L003_B_160	Illumina HiSeq	606914
441	23	1	3	161	TAGCGGA	31.9	1.91	NA	1	NA	43.7	0.915	1	NA	NA	FALSE	DIPP1_NoIndex_L003_B_161	Illumina HiSeq	418672
442	187	1	3	162	ACTCGGA	16.9	1.77	0.12	9	NA	56	0.714	3	NA	NA	FALSE	DIPP1_NoIndex_L003_B_162	Illumina HiSeq	333759
443	200	1	3	163	GTACGGA	52	1.85	0.33	9	NA	36.1	1.108	3	NA	NA	FALSE	DIPP1_NoIndex_L003_B_163	Illumina HiSeq	236959
444	209	1	3	164	CGCGTGA	10.4	2.28	0.02	10	NA	42.7	0.937	3	NA	NA	FALSE	DIPP1_NoIndex_L003_B_164	Illumina HiSeq	202337
445	213	1	3	165	TTAATGA	26.2	1.9	0.4	10	NA	21.4	1.869	3	NA	reseq	TRUE	DIPP1_NoIndex_L003_B_165	Illumina HiSeq	190172
446	217	1	3	166	AGGCTGA	65.4	1.8	0.86	10	NA	48.5	0.825	3	NA	NA	FALSE	DIPP1_NoIndex_L003_B_166	Illumina HiSeq	475178
447	222	1	3	167	GATCTGA	42.8	1.8	0.78	10	NA	55	0.727	3	NA	NA	FALSE	DIPP1_NoIndex_L003_B_167	Illumina HiSeq	258671
448	226	1	3	168	CCACTGA	93.8	1.86	1.36	10	NA	33.1	1.208	3	NA	NA	FALSE	DIPP1_NoIndex_L003_B_168	Illumina HiSeq	314306
449	230	1	3	169	CTAGAGA	467.6	1.87	1.71	10	NA	29.4	1.361	3	NA	NA	FALSE	DIPP1_NoIndex_L003_B_169	Illumina HiSeq	507426
450	150	1	3	17	ATGTCGG	156.3	1.85	1.6	7	NA	47.4	0.844	2	NA	lane	TRUE	DIPP1_NoIndex_L003_B_17	Illumina HiSeq	745497
451	241	1	3	170	GACGAGA	171.7	1.9	1.87	11	NA	38	1.053	3	NA	NA	FALSE	DIPP1_NoIndex_L003_B_170	Illumina HiSeq	357564
452	247	1	3	171	CCGTAGA	535	1.89	1.9	11	NA	46.2	0.866	3	NA	reseq	TRUE	DIPP1_NoIndex_L003_B_171	Illumina HiSeq	168031
453	255	1	3	172	TTCCAGA	330.1	1.76	1.26	12	NA	32.2	1.242	3	NA	NA	FALSE	DIPP1_NoIndex_L003_B_172	Illumina HiSeq	513256
454	270	1	3	173	AATGCGA	485.8	1.88	1.82	12	NA	26.4	1.515	3	NA	NA	FALSE	DIPP1_NoIndex_L003_B_173	Illumina HiSeq	242033
455	284	1	3	174	TGCTCGA	43.7	1.68	0.68	13	NA	27.7	1.444	4	NA	NA	FALSE	DIPP1_NoIndex_L003_B_174	Illumina HiSeq	337239
456	185	1	3	175	TCTACGA	27.9	1.88	0.26	9	NA	59	0.678	3	NA	NA	FALSE	DIPP1_NoIndex_L003_B_175	Illumina HiSeq	381848
457	227	1	3	176	GCTGGTA	19.1	1.75	0.52	10	NA	27.9	1.434	3	NA	NA	FALSE	DIPP1_NoIndex_L003_B_176	Illumina HiSeq	273126
458	262	1	3	177	TCGAGTA	39.7	1.73	0.63	12	NA	56	0.714	3	NA	NA	FALSE	DIPP1_NoIndex_L003_B_177	Illumina HiSeq	520295
459	193	1	3	178	GTCAGTA	48.9	1.79	0.41	9	NA	48.8	0.82	3	NA	NA	FALSE	DIPP1_NoIndex_L003_B_178	Illumina HiSeq	380322
460	235	1	3	179	CGGCGTA	57.1	1.89	1.01	11	NA	53	0.755	3	NA	NA	FALSE	DIPP1_NoIndex_L003_B_179	Illumina HiSeq	455158
461	160	1	3	18	GGATCGG	27.6	1.7	0.41	7	NA	32.4	1.235	2	NA	lane	TRUE	DIPP1_NoIndex_L003_B_18	Illumina HiSeq	247270
462	271	1	3	180	ACAGTTA	66.8	1.88	1.22	12	NA	28.8	1.389	3	NA	NA	FALSE	DIPP1_NoIndex_L003_B_180	Illumina HiSeq	196842
463	189	1	3	181	AGTGACA	22.4	1.97	0.05	9	NA	44.2	0.905	3	NA	NA	FALSE	DIPP1_NoIndex_L003_B_181	Illumina HiSeq	613294
464	234	1	3	182	TATTACA	48.4	2.01	0.95	11	NA	35.6	1.124	3	NA	NA	FALSE	DIPP1_NoIndex_L003_B_182	Illumina HiSeq	259112
465	269	1	3	183	CGGAACA	95	1.88	1.55	12	NA	21.9	1.826	3	NA	reseq	TRUE	DIPP1_NoIndex_L003_B_183	Illumina HiSeq	175602
466	356	1	3	184	CTTCACA	141.5	1.94	1.64	16	NA	25	1.6	4	NA	NA	FALSE	DIPP1_NoIndex_L003_B_184	Illumina HiSeq	838835
467	368	1	3	185	CTGGCCA	98.5	1.95	1.55	16	NA	26.6	1.504	4	NA	NA	FALSE	DIPP1_NoIndex_L003_B_185	Illumina HiSeq	746983
468	373	1	3	186	ACCGCCA	53.7	1.8	1.02	17	NA	20.8	1.923	5	NA	NA	FALSE	DIPP1_NoIndex_L003_B_186	Illumina HiSeq	520814
469	381	1	3	187	TCATCCA	103.5	1.92	1.68	17	NA	17	2.353	5	NA	NA	FALSE	DIPP1_NoIndex_L003_B_187	Illumina HiSeq	705207
470	390	1	3	189	TTCACCA	12.9	1.72	0.31	17	NA	21.9	1.826	5	NA	NA	FALSE	DIPP1_NoIndex_L003_B_189	Illumina HiSeq	775556
471	188	1	3	19	CAGACGG	48.9	1.87	0.12	9	NA	50	0.8	3	NA	lane	TRUE	DIPP1_NoIndex_L003_B_19	Illumina HiSeq	389917
472	392	1	3	190	GTCGTGC	16	2.08	0.84	18	NA	45.8	0.873	5	NA	NA	FALSE	DIPP1_NoIndex_L003_B_190	Illumina HiSeq	1176153
473	398	1	3	191	CAGCTGC	68.4	1.86	1.32	18	NA	17.5	2.286	5	NA	NA	FALSE	DIPP1_NoIndex_L003_B_191	Illumina HiSeq	573018
474	402	1	3	192	TGTCTGC	30.3	2.03	0.38	18	NA	37	1.081	5	NA	NA	FALSE	DIPP1_NoIndex_L003_B_192	Illumina HiSeq	1067128
475	409	1	3	193	ACGGAGC	71.4	1.87	1.74	18	NA	47.1	0.849	5	NA	NA	FALSE	DIPP1_NoIndex_L003_B_193	Illumina HiSeq	839453
476	423	1	3	194	CGTGAGC	232.1	1.89	1.78	19	NA	49.9	0.802	5	NA	NA	FALSE	DIPP1_NoIndex_L003_B_194	Illumina HiSeq	1206093
477	70	1	3	2	CTTGTGG	14.3	1.64	NA	4	NA	20.4	1.961	1	NA	lane	TRUE	DIPP1_NoIndex_L003_B_2	Illumina HiSeq	253044
478	197	1	3	20	GTCACGG	29.6	1.9	0.17	9	NA	43.1	0.928	3	NA	lane	TRUE	DIPP1_NoIndex_L003_B_20	Illumina HiSeq	475814
479	203	1	3	21	CGTCCGG	29.9	1.83	0.2	9	NA	35.8	1.117	3	NA	lane	TRUE	DIPP1_NoIndex_L003_B_21	Illumina HiSeq	295506
480	204	1	3	22	TTACCGG	47.2	1.71	0.41	9	NA	58	0.69	3	NA	lane	TRUE	DIPP1_NoIndex_L003_B_22	Illumina HiSeq	520957
481	208	1	3	23	CATGGTG	25.3	1.77	0.52	10	NA	40.7	0.983	3	NA	lane	TRUE	DIPP1_NoIndex_L003_B_23	Illumina HiSeq	326787
482	214	1	3	24	TAGTGTG	22.6	1.86	0.57	10	NA	46.4	0.862	3	NA	lane	TRUE	DIPP1_NoIndex_L003_B_24	Illumina HiSeq	523466
483	218	1	3	25	AGATGTG	74.8	1.88	1.22	10	NA	48.4	0.826	3	NA	lane	TRUE	DIPP1_NoIndex_L003_B_25	Illumina HiSeq	554869
484	219	1	3	26	CTCTGTG	42	1.91	1.25	10	NA	58	0.69	3	NA	lane	TRUE	DIPP1_NoIndex_L003_B_26	Illumina HiSeq	87552
485	223	1	3	27	ACTAGTG	104.9	1.88	1.25	10	NA	56	0.714	3	NA	lane	TRUE	DIPP1_NoIndex_L003_B_27	Illumina HiSeq	497460
486	225	1	3	28	TGCAGTG	223	1.85	1.58	10	NA	48.6	0.823	3	NA	lane	TRUE	DIPP1_NoIndex_L003_B_28	Illumina HiSeq	680226
487	238	1	3	29	ATGCGTG	25.8	1.61	0.43	11	NA	19.3	2.073	3	NA	lane	TRUE	DIPP1_NoIndex_L003_B_29	Illumina HiSeq	203402
488	75	1	3	3	TGAGTGG	59.3	2.04	1.02	4	NA	32.6	1.227	1	NA	lane	TRUE	DIPP1_NoIndex_L003_B_3	Illumina HiSeq	239488
489	240	1	3	30	GCACGTG	36	1.89	1.19	11	NA	44	0.909	3	NA	lane	TRUE	DIPP1_NoIndex_L003_B_30	Illumina HiSeq	252562
490	245	1	3	31	TCGGTTG	420.4	1.94	2.06	11	NA	53	0.755	3	NA	lane	TRUE	DIPP1_NoIndex_L003_B_31	Illumina HiSeq	418252
491	256	1	3	32	GTAGTTG	306.9	1.88	1.85	12	NA	50	0.8	3	NA	lane	TRUE	DIPP1_NoIndex_L003_B_32	Illumina HiSeq	497536
492	260	1	3	33	AGCGTTG	166.6	1.89	1.27	12	NA	38.1	1.05	3	NA	lane	TRUE	DIPP1_NoIndex_L003_B_33	Illumina HiSeq	330918
493	268	1	3	34	CTGATTG	526	1.87	1.58	12	NA	55	0.727	3	NA	lane	TRUE	DIPP1_NoIndex_L003_B_34	Illumina HiSeq	573760
494	393	1	3	35	CGAGATG	77.2	1.75	0.79	18	NA	44.2	0.905	5	NA	lane	TRUE	DIPP1_NoIndex_L003_B_35	Illumina HiSeq	235136
495	399	1	3	36	ACGTATG	49.2	1.9	0.35	18	NA	54	0.741	5	NA	lane	TRUE	DIPP1_NoIndex_L003_B_36	Illumina HiSeq	953117
496	403	1	3	37	TTATATG	73.9	1.88	0.8	18	NA	55	0.727	5	NA	lane	TRUE	DIPP1_NoIndex_L003_B_37	Illumina HiSeq	128120
497	411	1	3	38	GTTAATG	112.9	1.89	1.69	18	NA	57	0.702	5	NA	lane	TRUE	DIPP1_NoIndex_L003_B_38	Illumina HiSeq	209445
498	417	1	3	39	AACAATG	110.6	1.97	1.48	19	NA	56	0.714	5	NA	lane	TRUE	DIPP1_NoIndex_L003_B_39	Illumina HiSeq	650987
499	80	1	3	4	CAATTGG	5.2	2.01	0.29	4	NA	26.3	1.521	1	NA	lane	TRUE	DIPP1_NoIndex_L003_B_4	Illumina HiSeq	222997
500	427	1	3	40	CAGCATG	31.4	1.9	0.25	19	NA	45.7	0.875	5	NA	lane	TRUE	DIPP1_NoIndex_L003_B_40	Illumina HiSeq	275323
501	430	1	3	41	TGTGCTG	71.7	1.86	0.59	19	NA	51	0.784	5	NA	lane	TRUE	DIPP1_NoIndex_L003_B_41	Illumina HiSeq	168073
502	441	1	3	42	GCCGCTG	248.1	1.91	1.98	20	NA	57	0.702	5	NA	lane	TRUE	DIPP1_NoIndex_L003_B_42	Illumina HiSeq	664718
503	452	1	3	43	AATTCTG	59.8	1.89	1.34	20	NA	53	0.755	5	NA	lane	TRUE	DIPP1_NoIndex_L003_B_43	Illumina HiSeq	334541
504	460	1	3	44	CCATCTG	67.1	1.87	1.28	20	NA	38.5	1.039	5	NA	lane	TRUE	DIPP1_NoIndex_L003_B_44	Illumina HiSeq	263183
505	470	1	3	45	CTAGGAG	34.39	1.83	0.28	21	NA	49.9	0.802	6	NA	lane	TRUE	DIPP1_NoIndex_L003_B_45	Illumina HiSeq	300753
506	482	1	3	46	CCTTGAG	58.66	1.83	0.84	21	NA	54	0.741	6	NA	lane	TRUE	DIPP1_NoIndex_L003_B_46	Illumina HiSeq	738034
507	498	1	3	47	GGAAGAG	48.4	1.78	0.86	22	NA	54	0.741	6	NA	lane	TRUE	DIPP1_NoIndex_L003_B_47	Illumina HiSeq	789077
508	508	1	3	48	CACAGAG	174.15	1.81	1.18	23	NA	36.6	1.093	6	NA	lane	TRUE	DIPP1_NoIndex_L003_B_48	Illumina HiSeq	375958
509	516	1	3	49	TGGCGAG	181.14	1.84	0.87	23	NA	58	0.69	6	NA	lane	TRUE	DIPP1_NoIndex_L003_B_49	Illumina HiSeq	827326
510	84	1	3	5	TTCTTGG	23	1.71	1.11	4	NA	36.6	1.093	1	NA	lane	TRUE	DIPP1_NoIndex_L003_B_5	Illumina HiSeq	343583
511	526	1	3	50	GATCGAG	20.81	1.82	0.61	23	NA	40.1	0.998	6	NA	lane	TRUE	DIPP1_NoIndex_L003_B_50	Illumina HiSeq	332215
512	352	1	3	51	TATGTAG	39.8	1.76	0.69	16	NA	33.3	1.201	4	NA	NA	FALSE	DIPP1_NoIndex_L003_B_51	Illumina HiSeq	475010
513	353	1	3	52	GCGTTAG	8.9	1.93	0.35	16	NA	36.4	1.099	4	NA	NA	FALSE	DIPP1_NoIndex_L003_B_52	Illumina HiSeq	474766
514	355	1	3	53	ATATTAG	52.8	1.83	0.89	16	NA	45.2	0.885	4	NA	NA	FALSE	DIPP1_NoIndex_L003_B_53	Illumina HiSeq	355024
515	357	1	3	54	TCCATAG	43.1	1.55	0.56	16	NA	55	0.727	4	NA	NA	FALSE	DIPP1_NoIndex_L003_B_54	Illumina HiSeq	753112
516	360	1	3	55	AGTCTAG	21.9	2.09	0.65	16	NA	31.6	1.266	4	NA	NA	FALSE	DIPP1_NoIndex_L003_B_55	Illumina HiSeq	501929
517	365	1	3	56	GTGGAAG	28.2	1.5	0.29	16	NA	46.1	0.868	4	NA	NA	FALSE	DIPP1_NoIndex_L003_B_56	Illumina HiSeq	332846
518	372	1	3	57	TGCGAAG	72.3	1.93	0.48	17	NA	34.7	1.153	5	NA	NA	FALSE	DIPP1_NoIndex_L003_B_57	Illumina HiSeq	458236
519	377	1	3	58	CTCCAAG	24.5	1.76	0.21	17	NA	39.8	1.005	5	NA	NA	FALSE	DIPP1_NoIndex_L003_B_58	Illumina HiSeq	714085
520	380	1	3	59	ATTGCAG	44.1	1.88	1.22	17	NA	40.3	0.993	5	NA	NA	FALSE	DIPP1_NoIndex_L003_B_59	Illumina HiSeq	604249
521	89	1	3	6	GGTATGG	63.7	1.78	0.75	4	NA	36.3	1.102	1	NA	lane	TRUE	DIPP1_NoIndex_L003_B_6	Illumina HiSeq	383647
522	383	1	3	60	TAATCAG	14.1	1.8	0.37	17	NA	23.8	1.681	5	NA	NA	FALSE	DIPP1_NoIndex_L003_B_60	Illumina HiSeq	650295
523	388	1	3	61	AGCTCAG	42.2	1.8	1.24	17	NA	55	0.727	5	NA	NA	FALSE	DIPP1_NoIndex_L003_B_61	Illumina HiSeq	346552
524	394	1	3	62	GCTACAG	19.4	2.05	0.31	18	NA	44.5	0.899	5	NA	NA	FALSE	DIPP1_NoIndex_L003_B_62	Illumina HiSeq	1261809
525	400	1	3	63	AAGCCAG	24.1	1.93	0.33	18	NA	38.5	1.039	5	NA	NA	FALSE	DIPP1_NoIndex_L003_B_63	Illumina HiSeq	580057
526	405	1	3	64	TCTGGCG	71.9	1.87	1.01	18	NA	43.8	0.913	5	NA	NA	FALSE	DIPP1_NoIndex_L003_B_64	Illumina HiSeq	764166
527	412	1	3	65	GTCGGCG	49.2	1.86	0.32	18	NA	33.1	1.208	5	NA	NA	FALSE	DIPP1_NoIndex_L003_B_65	Illumina HiSeq	723508
528	349	1	3	66	AAGAGCG	23	2.02	0.88	16	NA	42.6	0.939	4	NA	NA	FALSE	DIPP1_NoIndex_L003_B_66	Illumina HiSeq	540283
529	419	1	3	67	CTTAGCG	23.2	2.01	0.17	19	NA	37.7	1.061	5	NA	NA	FALSE	DIPP1_NoIndex_L003_B_67	Illumina HiSeq	542971
530	553	1	3	68	CCGCGCG	200.89	1.88	1.78	25	NA	56	0.714	7	NA	NA	FALSE	DIPP1_NoIndex_L003_B_68	Illumina HiSeq	969223
531	362	1	3	69	TAACGCG	9.9	1.92	0.32	16	NA	39.4	1.015	4	NA	NA	FALSE	DIPP1_NoIndex_L003_B_69	Illumina HiSeq	323232
532	92	1	3	7	GTGCTGG	22.9	1.87	0.93	4	NA	59	0.678	1	NA	lane	TRUE	DIPP1_NoIndex_L003_B_7	Illumina HiSeq	522998
533	369	1	3	70	CCAGTCG	5.8	2.29	0.08	17	NA	14.7	2.721	5	NA	NA	FALSE	DIPP1_NoIndex_L003_B_70	Illumina HiSeq	263146
534	376	1	3	71	TGGTTCG	21.9	1.97	0.35	17	NA	34.6	1.156	5	NA	NA	FALSE	DIPP1_NoIndex_L003_B_71	Illumina HiSeq	760101
535	397	1	3	72	AGAATCG	48.9	1.92	0.34	18	NA	35.9	1.114	5	NA	NA	FALSE	DIPP1_NoIndex_L003_B_72	Illumina HiSeq	766597
536	455	1	3	73	CATCTCG	41.6	1.93	1.06	20	NA	39.8	1.005	5	NA	NA	FALSE	DIPP1_NoIndex_L003_B_73	Illumina HiSeq	297539
537	370	1	3	74	ATCCTCG	18.5	1.82	0.09	17	NA	44.4	0.901	5	NA	NA	FALSE	DIPP1_NoIndex_L003_B_74	Illumina HiSeq	245092
538	375	1	3	75	CTGTACG	21	1.81	0.95	17	NA	30.2	1.325	5	NA	NA	FALSE	DIPP1_NoIndex_L003_B_75	Illumina HiSeq	539208
539	379	1	3	76	GCATACG	12.4	1.61	0.41	17	NA	30.4	1.316	5	NA	reseq	TRUE	DIPP1_NoIndex_L003_B_76	Illumina HiSeq	188280
540	407	1	3	77	GGCAACG	156.7	1.85	1.33	18	NA	34.9	1.146	5	NA	NA	FALSE	DIPP1_NoIndex_L003_B_77	Illumina HiSeq	576069
541	494	1	3	78	GATGCCG	69.58	1.89	0.59	22	NA	53	0.755	6	NA	NA	FALSE	DIPP1_NoIndex_L003_B_78	Illumina HiSeq	991916
542	439	1	3	79	TCGACCG	104.5	1.93	1.78	20	NA	45.4	0.881	5	NA	NA	FALSE	DIPP1_NoIndex_L003_B_79	Illumina HiSeq	592947
543	96	1	3	8	GCTGAGG	63	1.88	0.97	5	NA	34.1	1.173	2	NA	lane	TRUE	DIPP1_NoIndex_L003_B_8	Illumina HiSeq	356425
544	450	1	3	80	ACGTGGT	74.3	1.86	0.23	20	NA	47.5	0.842	5	NA	NA	FALSE	DIPP1_NoIndex_L003_B_80	Illumina HiSeq	733145
545	467	1	3	81	CTATGGT	24.06	1.79	1.06	21	NA	48.6	0.823	6	NA	NA	FALSE	DIPP1_NoIndex_L003_B_81	Illumina HiSeq	803193
546	476	1	3	82	CGTAGGT	22.48	1.9	0.46	21	NA	53	0.755	6	NA	NA	FALSE	DIPP1_NoIndex_L003_B_82	Illumina HiSeq	1020833
547	511	1	3	83	GACAGGT	62.3	1.87	0.97	23	NA	59	0.678	6	NA	NA	FALSE	DIPP1_NoIndex_L003_B_83	Illumina HiSeq	1053046
548	528	1	3	84	AGACGGT	27.71	1.76	0.49	23	NA	50	0.8	6	NA	NA	FALSE	DIPP1_NoIndex_L003_B_84	Illumina HiSeq	527561
549	538	1	3	85	TCTGTGT	61.8	1.98	1.43	24	NA	55	0.727	6	NA	NA	FALSE	DIPP1_NoIndex_L003_B_85	Illumina HiSeq	976822
550	555	1	3	86	ATAGTGT	377.86	1.91	2.01	25	NA	57	0.702	7	NA	NA	FALSE	DIPP1_NoIndex_L003_B_86	Illumina HiSeq	1464019
551	561	1	3	87	TAGTTGT	171.12	1.85	1.88	25	NA	55	0.727	7	NA	NA	FALSE	DIPP1_NoIndex_L003_B_87	Illumina HiSeq	1272777
552	461	1	3	88	GCATTGT	14.53	1.82	0.58	21	NA	49.6	0.806	6	NA	NA	FALSE	DIPP1_NoIndex_L003_B_88	Illumina HiSeq	523239
553	479	1	3	89	AGCTTGT	26.47	2.11	0.76	21	NA	49.5	0.808	6	NA	NA	FALSE	DIPP1_NoIndex_L003_B_89	Illumina HiSeq	539555
554	100	1	3	9	ATCGAGG	34.2	2.02	0.1	5	NA	51	0.784	2	NA	lane	TRUE	DIPP1_NoIndex_L003_B_9	Illumina HiSeq	281663
555	487	1	3	90	CCGATGT	32.83	2.05	0.27	22	NA	53	0.755	6	NA	NA	FALSE	DIPP1_NoIndex_L003_B_90	Illumina HiSeq	791767
556	501	1	3	91	AATATGT	21.14	2.3	0.09	22	NA	45.7	0.875	6	NA	NA	FALSE	DIPP1_NoIndex_L003_B_91	Illumina HiSeq	712379
557	513	1	3	92	CTCCTGT	44.14	1.81	0.4	23	NA	52	0.769	6	NA	NA	FALSE	DIPP1_NoIndex_L003_B_92	Illumina HiSeq	732901
558	519	1	3	93	TAAGAGT	20.82	1.74	0.19	23	NA	48.4	0.826	6	NA	NA	FALSE	DIPP1_NoIndex_L003_B_93	Illumina HiSeq	915190
559	530	1	3	94	CACTAGT	33.74	2.1	0.34	24	NA	40.2	0.995	6	NA	NA	FALSE	DIPP1_NoIndex_L003_B_94	Illumina HiSeq	524394
560	539	1	3	95	GTGAAGT	157.25	1.92	1.01	24	NA	37.7	1.061	6	NA	NA	FALSE	DIPP1_NoIndex_L003_B_95	Illumina HiSeq	346450
561	547	1	3	96	TCCAAGT	61.89	1.96	1.22	24	NA	45.5	0.879	6	NA	NA	FALSE	DIPP1_NoIndex_L003_B_96	Illumina HiSeq	768828
562	554	1	3	97	CGGCAGT	70.12	2	1.59	25	NA	54	0.741	7	NA	NA	FALSE	DIPP1_NoIndex_L003_B_97	Illumina HiSeq	1141705
563	566	1	3	98	GTTGCGT	333.9	1.91	2.01	25	NA	58	0.69	7	NA	NA	FALSE	DIPP1_NoIndex_L003_B_98	Illumina HiSeq	1596947
564	570	1	3	99	CGAGCGT	75.26	2.1	0.34	25	NA	22.8	1.754	7	NA	NA	FALSE	DIPP1_NoIndex_L003_B_99	Illumina HiSeq	408756
565	24	1	4	1	AAGGTGG	83.8	2.05	NA	2	NA	40.7	0.983	1	NA	lane	TRUE	DIPP1_NoIndex_L004_B_1	Illumina HiSeq	538191
566	105	1	4	10	GAGTAGG	178.8	1.82	1.4	5	NA	53	0.755	2	NA	lane	TRUE	DIPP1_NoIndex_L004_B_10	Illumina HiSeq	691838
567	52	1	4	100	CCTTCGT	13.2	1.73	NA	3	NA	52	0.769	1	NA	NA	FALSE	DIPP1_NoIndex_L004_B_100	Illumina HiSeq	736021
568	56	1	4	101	TGGACGT	132.7	1.82	NA	3	NA	35.5	1.127	1	NA	NA	FALSE	DIPP1_NoIndex_L004_B_101	Illumina HiSeq	494002
569	58	1	4	102	GAGCCGT	156.9	1.71	NA	3	NA	49.3	0.811	1	NA	NA	FALSE	DIPP1_NoIndex_L004_B_102	Illumina HiSeq	582357
570	63	1	4	103	ATTGGTT	75.2	1.73	NA	3	NA	55	0.727	1	NA	NA	FALSE	DIPP1_NoIndex_L004_B_103	Illumina HiSeq	791761
571	65	1	4	104	TCAGGTT	45.6	1.74	NA	3	NA	53	0.755	1	NA	NA	FALSE	DIPP1_NoIndex_L004_B_104	Illumina HiSeq	757821
572	67	1	4	105	GTGTGTT	62.6	1.75	NA	3	NA	53	0.755	1	NA	NA	FALSE	DIPP1_NoIndex_L004_B_105	Illumina HiSeq	752264
573	73	1	4	106	AGGAGTT	22.4	2.02	0.88	4	NA	56	0.714	1	NA	NA	FALSE	DIPP1_NoIndex_L004_B_106	Illumina HiSeq	536930
574	77	1	4	107	CCTCGTT	246.8	1.87	1.58	4	NA	50	0.8	1	NA	NA	FALSE	DIPP1_NoIndex_L004_B_107	Illumina HiSeq	364371
575	81	1	4	108	TACCGTT	111.1	1.95	1.31	4	NA	22.8	1.754	1	NA	NA	FALSE	DIPP1_NoIndex_L004_B_108	Illumina HiSeq	220696
576	87	1	4	109	CTGGATT	115.9	1.86	1.56	4	NA	35.7	1.12	1	NA	NA	FALSE	DIPP1_NoIndex_L004_B_109	Illumina HiSeq	396071
577	25	1	4	11	TGTTAGG	354	1.91	NA	2	NA	35.6	1.124	1	NA	lane	TRUE	DIPP1_NoIndex_L004_B_11	Illumina HiSeq	533534
578	91	1	4	110	GGCGATT	65.7	2.01	1.39	4	NA	18.1	2.21	1	NA	NA	FALSE	DIPP1_NoIndex_L004_B_110	Illumina HiSeq	407943
579	95	1	4	111	GCTTATT	148.6	1.89	0.68	5	NA	51	0.784	2	NA	NA	FALSE	DIPP1_NoIndex_L004_B_111	Illumina HiSeq	829031
580	99	1	4	112	TATAATT	104.2	1.9	0.59	5	NA	53	0.755	2	NA	NA	FALSE	DIPP1_NoIndex_L004_B_112	Illumina HiSeq	803584
581	104	1	4	113	AGTCATT	212.7	1.9	0.81	5	NA	45.2	0.885	2	NA	NA	FALSE	DIPP1_NoIndex_L004_B_113	Illumina HiSeq	756415
582	106	1	4	114	TAGGCTT	67.7	1.98	1	5	NA	37.8	1.058	2	NA	NA	FALSE	DIPP1_NoIndex_L004_B_114	Illumina HiSeq	647631
583	111	1	4	115	CGGTCTT	63.4	1.99	0.21	5	NA	37.3	1.072	2	NA	NA	FALSE	DIPP1_NoIndex_L004_B_115	Illumina HiSeq	459552
584	118	1	4	116	ATCTCTT	134.1	1.88	0.61	6	NA	51	0.784	2	NA	NA	FALSE	DIPP1_NoIndex_L004_B_116	Illumina HiSeq	715842
585	123	1	4	117	GCGACTT	169.4	1.86	1.05	6	NA	38.7	1.034	2	NA	NA	FALSE	DIPP1_NoIndex_L004_B_117	Illumina HiSeq	724310
586	128	1	4	118	CTTACTT	156.5	1.87	1.23	6	NA	49.5	0.808	2	NA	NA	FALSE	DIPP1_NoIndex_L004_B_118	Illumina HiSeq	627520
587	132	1	4	119	GTACCTT	155.9	1.89	1.39	6	NA	29.7	1.347	2	NA	NA	FALSE	DIPP1_NoIndex_L004_B_119	Illumina HiSeq	552285
588	120	1	4	12	AGGAAGG	226.7	1.87	1.48	6	NA	44.6	0.897	2	NA	lane	TRUE	DIPP1_NoIndex_L004_B_12	Illumina HiSeq	605878
589	2	1	4	120	GGTGGAT	78.4	1.81	NA	1	NA	49.2	0.813	1	NA	NA	FALSE	DIPP1_NoIndex_L004_B_120	Illumina HiSeq	690158
590	596	1	4	121	AACGGAT	100.29	1.87	0.83	26	NA	57	0.702	7	NA	NA	FALSE	DIPP1_NoIndex_L004_B_121	Illumina HiSeq	1202103
591	607	1	4	122	GAATGAT	44.4	1.64	0.88	27	NA	45.1	0.887	7	NA	NA	FALSE	DIPP1_NoIndex_L004_B_122	Illumina HiSeq	803120
592	55	1	4	123	CGCTGAT	194.1	1.92	1.67	3	NA	22.6	1.77	1	NA	NA	FALSE	DIPP1_NoIndex_L004_B_123	Illumina HiSeq	1284261
593	61	1	4	124	TTGAGAT	435.1	1.77	NA	3	NA	45.8	0.873	1	NA	NA	FALSE	DIPP1_NoIndex_L004_B_124	Illumina HiSeq	254120
594	64	1	4	125	ACAAGAT	143.4	1.9	NA	3	NA	28.2	1.418	1	NA	NA	FALSE	DIPP1_NoIndex_L004_B_125	Illumina HiSeq	243372
595	71	1	4	126	GCGCGAT	258.4	1.93	1.39	4	NA	26.7	1.498	1	NA	NA	FALSE	DIPP1_NoIndex_L004_B_126	Illumina HiSeq	468858
596	82	1	4	127	CAAGTAT	42.2	2	1.11	4	NA	47.2	0.847	1	NA	NA	FALSE	DIPP1_NoIndex_L004_B_127	Illumina HiSeq	586476
597	86	1	4	128	GCCGTAT	49.5	1.84	1	4	NA	43.6	0.917	1	NA	NA	FALSE	DIPP1_NoIndex_L004_B_128	Illumina HiSeq	403304
598	93	1	4	129	CTGTTAT	56.6	1.83	0.84	5	NA	42.5	0.941	2	NA	NA	FALSE	DIPP1_NoIndex_L004_B_129	Illumina HiSeq	565347
599	127	1	4	13	TCGCAGG	113.4	1.88	0.26	6	NA	46.3	0.864	2	NA	lane	TRUE	DIPP1_NoIndex_L004_B_13	Illumina HiSeq	851193
600	97	1	4	130	TGATTAT	9.2	1.61	0.45	5	NA	47.9	0.835	2	NA	NA	FALSE	DIPP1_NoIndex_L004_B_130	Illumina HiSeq	823148
601	103	1	4	131	GAGATAT	198	1.91	1.63	5	NA	53	0.755	2	NA	NA	FALSE	DIPP1_NoIndex_L004_B_131	Illumina HiSeq	940754
602	108	1	4	132	GTTCTAT	46.9	1.87	0.38	5	NA	58	0.69	2	NA	NA	FALSE	DIPP1_NoIndex_L004_B_132	Illumina HiSeq	685972
603	119	1	4	133	AGCAGGA	156.4	1.91	1.05	6	NA	47.8	0.837	2	NA	NA	FALSE	DIPP1_NoIndex_L004_B_133	Illumina HiSeq	621699
604	121	1	4	134	TCGTAAT	20.4	1.79	0.53	6	NA	53	0.755	2	NA	NA	FALSE	DIPP1_NoIndex_L004_B_134	Illumina HiSeq	751536
605	133	1	4	135	GTCTAAT	116	1.77	1.23	6	NA	38.9	1.028	2	NA	NA	FALSE	DIPP1_NoIndex_L004_B_135	Illumina HiSeq	1114250
606	139	1	4	136	CATCAAT	151.5	1.86	1.31	7	NA	35	1.143	2	NA	NA	FALSE	DIPP1_NoIndex_L004_B_136	Illumina HiSeq	635071
607	144	1	4	137	GGACAAT	242.8	1.9	1.77	7	NA	54	0.741	2	NA	NA	FALSE	DIPP1_NoIndex_L004_B_137	Illumina HiSeq	697975
608	151	1	4	138	CCGGCAT	57.7	1.91	0.78	7	NA	48.4	0.826	2	NA	NA	FALSE	DIPP1_NoIndex_L004_B_138	Illumina HiSeq	679641
609	158	1	4	139	AGTACAT	62	1.7	0.76	7	NA	50	0.8	2	NA	NA	FALSE	DIPP1_NoIndex_L004_B_139	Illumina HiSeq	601942
610	134	1	4	14	AATCAGG	65.9	1.82	1.08	6	NA	47.1	0.849	2	NA	lane	TRUE	DIPP1_NoIndex_L004_B_14	Illumina HiSeq	174302
611	165	1	4	140	TACACAT	67.2	1.86	1	8	NA	58	0.69	2	NA	NA	FALSE	DIPP1_NoIndex_L004_B_140	Illumina HiSeq	467597
612	172	1	4	141	TCTCCAT	37.9	1.74	0.73	8	NA	48.9	0.818	2	NA	NA	FALSE	DIPP1_NoIndex_L004_B_141	Illumina HiSeq	405248
613	174	1	4	142	AATTGCT	28.3	1.52	0.16	8	NA	20.9	1.914	2	NA	NA	FALSE	DIPP1_NoIndex_L004_B_142	Illumina HiSeq	346107
614	179	1	4	143	TTCTGCT	67.9	1.8	1.04	8	NA	45.7	0.875	2	NA	NA	FALSE	DIPP1_NoIndex_L004_B_143	Illumina HiSeq	568784
615	182	1	4	144	GCTAGCT	22.1	1.51	0.36	8	NA	43.2	0.926	2	NA	NA	FALSE	DIPP1_NoIndex_L004_B_144	Illumina HiSeq	595612
616	190	1	4	145	TGAAGCT	24.9	1.46	0.2	9	NA	48.9	0.818	3	NA	NA	FALSE	DIPP1_NoIndex_L004_B_145	Illumina HiSeq	557989
617	195	1	4	146	ACGGTCT	46.8	1.73	0.35	9	NA	57	0.702	3	NA	NA	FALSE	DIPP1_NoIndex_L004_B_146	Illumina HiSeq	720557
618	116	1	4	147	CGTGTCT	71.8	1.92	0.16	6	NA	55	0.727	2	NA	NA	FALSE	DIPP1_NoIndex_L004_B_147	Illumina HiSeq	632398
619	126	1	4	148	TCACTCT	59.7	1.9	0.39	6	NA	43.5	0.92	2	NA	NA	FALSE	DIPP1_NoIndex_L004_B_148	Illumina HiSeq	727201
620	143	1	4	149	GGCCTCT	45.3	1.73	0.68	7	NA	37.4	1.07	2	NA	NA	FALSE	DIPP1_NoIndex_L004_B_149	Illumina HiSeq	739178
621	137	1	4	15	ACAGCGG	109.3	1.83	0.34	6	NA	41.4	0.966	2	NA	lane	TRUE	DIPP1_NoIndex_L004_B_15	Illumina HiSeq	523710
622	149	1	4	150	GAGGACT	64	1.85	1.11	7	NA	49.8	0.803	2	NA	NA	FALSE	DIPP1_NoIndex_L004_B_150	Illumina HiSeq	683474
623	156	1	4	151	AGATACT	82.8	1.9	1.12	7	NA	20.6	1.942	2	NA	NA	FALSE	DIPP1_NoIndex_L004_B_151	Illumina HiSeq	386286
624	166	1	4	152	CTCAACT	81.5	1.92	0.88	8	NA	49.9	0.802	2	NA	NA	FALSE	DIPP1_NoIndex_L004_B_152	Illumina HiSeq	906803
625	171	1	4	153	TTGCACT	78.9	1.81	1.37	8	NA	48.1	0.832	2	NA	NA	FALSE	DIPP1_NoIndex_L004_B_153	Illumina HiSeq	721565
626	175	1	4	154	AACCACT	333	1.97	1.96	8	NA	54	0.741	2	NA	NA	FALSE	DIPP1_NoIndex_L004_B_154	Illumina HiSeq	736572
627	180	1	4	155	TTAGCCT	92.3	2	0.91	8	NA	53	0.755	2	NA	NA	FALSE	DIPP1_NoIndex_L004_B_155	Illumina HiSeq	667439
628	186	1	4	156	GGTTCCT	311.3	1.89	0.94	9	NA	33.5	1.194	3	NA	NA	FALSE	DIPP1_NoIndex_L004_B_156	Illumina HiSeq	681366
629	194	1	4	157	ATGACCT	346.1	1.84	0.57	9	NA	59	0.678	3	NA	NA	FALSE	DIPP1_NoIndex_L004_B_157	Illumina HiSeq	739024
630	142	1	4	158	CATTGGA	6	1.89	0.16	7	NA	46.9	0.853	2	NA	NA	FALSE	DIPP1_NoIndex_L004_B_158	Illumina HiSeq	563353
631	155	1	4	159	GCCTGGA	27.7	1.4	0.48	7	NA	29.1	1.375	2	NA	NA	FALSE	DIPP1_NoIndex_L004_B_159	Illumina HiSeq	726163
632	26	1	4	16	TACGCGG	163.9	1.94	NA	2	NA	54	0.741	1	NA	lane	TRUE	DIPP1_NoIndex_L004_B_16	Illumina HiSeq	617376
633	162	1	4	160	CTGAGGA	16.4	1.84	0.58	8	NA	40.3	0.993	2	NA	NA	FALSE	DIPP1_NoIndex_L004_B_160	Illumina HiSeq	784075
634	167	1	4	161	TAGCGGA	71.6	1.95	1.26	8	NA	48.9	0.818	2	NA	NA	FALSE	DIPP1_NoIndex_L004_B_161	Illumina HiSeq	508297
635	170	1	4	162	ACTCGGA	23.9	1.69	0.91	8	NA	31.4	1.274	2	NA	NA	FALSE	DIPP1_NoIndex_L004_B_162	Illumina HiSeq	325504
636	176	1	4	163	GTACGGA	27.1	1.68	0.17	8	NA	32.2	1.242	2	NA	NA	FALSE	DIPP1_NoIndex_L004_B_163	Illumina HiSeq	310442
637	181	1	4	164	CGCGTGA	44.3	1.9	0.08	8	NA	28.3	1.413	2	NA	NA	FALSE	DIPP1_NoIndex_L004_B_164	Illumina HiSeq	331144
638	183	1	4	165	TTAATGA	11.9	1.73	0.74	8	NA	52	0.769	2	NA	NA	FALSE	DIPP1_NoIndex_L004_B_165	Illumina HiSeq	532178
639	192	1	4	166	AGGCTGA	21.1	1.93	0.15	9	NA	54	0.741	3	NA	NA	FALSE	DIPP1_NoIndex_L004_B_166	Illumina HiSeq	508525
640	198	1	4	167	GATCTGA	232	1.87	1.07	9	NA	38.3	1.044	3	NA	NA	FALSE	DIPP1_NoIndex_L004_B_167	Illumina HiSeq	514228
641	205	1	4	168	CCACTGA	33.1	1.62	0.15	9	NA	39.9	1.003	3	NA	NA	FALSE	DIPP1_NoIndex_L004_B_168	Illumina HiSeq	475729
642	210	1	4	169	CTAGAGA	20.2	1.55	0.64	10	NA	52	0.769	3	NA	NA	FALSE	DIPP1_NoIndex_L004_B_169	Illumina HiSeq	627014
643	150	1	4	17	ATGTCGG	156.3	1.85	1.6	7	NA	47.4	0.844	2	NA	lane	TRUE	DIPP1_NoIndex_L004_B_17	Illumina HiSeq	1018439
644	215	1	4	170	GACGAGA	25.3	1.79	0.89	10	NA	34.8	1.149	3	NA	NA	FALSE	DIPP1_NoIndex_L004_B_170	Illumina HiSeq	585830
645	232	1	4	171	CCGTAGA	19.1	2	0.21	11	NA	56	0.714	3	NA	NA	FALSE	DIPP1_NoIndex_L004_B_171	Illumina HiSeq	476453
646	236	1	4	172	TTCCAGA	37.9	1.91	1.27	11	NA	38.6	1.036	3	NA	NA	FALSE	DIPP1_NoIndex_L004_B_172	Illumina HiSeq	575927
647	141	1	4	173	AATGCGA	74.2	1.89	1.25	7	NA	35.8	1.117	2	NA	NA	FALSE	DIPP1_NoIndex_L004_B_173	Illumina HiSeq	666944
648	148	1	4	174	TGCTCGA	35.5	1.91	0.7	7	NA	53	0.755	2	NA	NA	FALSE	DIPP1_NoIndex_L004_B_174	Illumina HiSeq	562527
649	157	1	4	175	TCTACGA	23.2	1.69	0.64	7	NA	29.3	1.365	2	NA	NA	FALSE	DIPP1_NoIndex_L004_B_175	Illumina HiSeq	555070
650	163	1	4	176	GCTGGTA	7.1	1.67	0.28	8	NA	34.1	1.173	2	NA	NA	FALSE	DIPP1_NoIndex_L004_B_176	Illumina HiSeq	429231
651	177	1	4	177	TCGAGTA	33.9	1.3	0.38	8	NA	48.5	0.825	2	NA	NA	FALSE	DIPP1_NoIndex_L004_B_177	Illumina HiSeq	560234
652	202	1	4	178	GTCAGTA	34	1.8	0.27	9	NA	52	0.769	3	NA	NA	FALSE	DIPP1_NoIndex_L004_B_178	Illumina HiSeq	482949
653	191	1	4	179	CGGCGTA	12.9	1.75	0.19	9	NA	44	0.909	3	NA	NA	FALSE	DIPP1_NoIndex_L004_B_179	Illumina HiSeq	358975
654	160	1	4	18	GGATCGG	27.6	1.7	0.41	7	NA	32.4	1.235	2	NA	lane	TRUE	DIPP1_NoIndex_L004_B_18	Illumina HiSeq	408184
655	199	1	4	180	ACAGTTA	15.3	1.72	0.2	9	NA	27	1.481	3	NA	NA	FALSE	DIPP1_NoIndex_L004_B_180	Illumina HiSeq	1261178
656	207	1	4	181	AGTGACA	37.6	1.61	0.25	9	NA	58	0.69	3	NA	NA	FALSE	DIPP1_NoIndex_L004_B_181	Illumina HiSeq	748190
657	211	1	4	182	TATTACA	41.6	1.87	0.91	10	NA	59	0.678	3	NA	NA	FALSE	DIPP1_NoIndex_L004_B_182	Illumina HiSeq	1323015
658	221	1	4	183	CGGAACA	21.8	1.97	0.35	10	NA	56	0.714	3	NA	NA	FALSE	DIPP1_NoIndex_L004_B_183	Illumina HiSeq	541605
659	228	1	4	184	CTTCACA	15	1.71	0.53	10	NA	52	0.769	3	NA	NA	FALSE	DIPP1_NoIndex_L004_B_184	Illumina HiSeq	815131
660	237	1	4	185	CTGGCCA	22.6	1.53	0.47	11	NA	35.4	1.13	3	NA	NA	FALSE	DIPP1_NoIndex_L004_B_185	Illumina HiSeq	426104
661	188	1	4	19	CAGACGG	48.9	1.87	0.12	9	NA	50	0.8	3	NA	lane	TRUE	DIPP1_NoIndex_L004_B_19	Illumina HiSeq	300093
662	70	1	4	2	CTTGTGG	14.3	1.64	NA	4	NA	20.4	1.961	1	NA	lane	TRUE	DIPP1_NoIndex_L004_B_2	Illumina HiSeq	518269
663	197	1	4	20	GTCACGG	29.6	1.9	0.17	9	NA	43.1	0.928	3	NA	lane	TRUE	DIPP1_NoIndex_L004_B_20	Illumina HiSeq	505626
664	203	1	4	21	CGTCCGG	29.9	1.83	0.2	9	NA	35.8	1.117	3	NA	lane	TRUE	DIPP1_NoIndex_L004_B_21	Illumina HiSeq	422609
665	204	1	4	22	TTACCGG	47.2	1.71	0.41	9	NA	58	0.69	3	NA	lane	TRUE	DIPP1_NoIndex_L004_B_22	Illumina HiSeq	535411
666	208	1	4	23	CATGGTG	25.3	1.77	0.52	10	NA	40.7	0.983	3	NA	lane	TRUE	DIPP1_NoIndex_L004_B_23	Illumina HiSeq	369329
667	214	1	4	24	TAGTGTG	22.6	1.86	0.57	10	NA	46.4	0.862	3	NA	lane	TRUE	DIPP1_NoIndex_L004_B_24	Illumina HiSeq	575269
668	218	1	4	25	AGATGTG	74.8	1.88	1.22	10	NA	48.4	0.826	3	NA	lane	TRUE	DIPP1_NoIndex_L004_B_25	Illumina HiSeq	887093
669	219	1	4	26	CTCTGTG	42	1.91	1.25	10	NA	58	0.69	3	NA	lane	TRUE	DIPP1_NoIndex_L004_B_26	Illumina HiSeq	147692
670	223	1	4	27	ACTAGTG	104.9	1.88	1.25	10	NA	56	0.714	3	NA	lane	TRUE	DIPP1_NoIndex_L004_B_27	Illumina HiSeq	657536
671	225	1	4	28	TGCAGTG	223	1.85	1.58	10	NA	48.6	0.823	3	NA	lane	TRUE	DIPP1_NoIndex_L004_B_28	Illumina HiSeq	594016
672	238	1	4	29	ATGCGTG	25.8	1.61	0.43	11	NA	19.3	2.073	3	NA	lane	TRUE	DIPP1_NoIndex_L004_B_29	Illumina HiSeq	344812
673	75	1	4	3	TGAGTGG	59.3	2.04	1.02	4	NA	32.6	1.227	1	NA	lane	TRUE	DIPP1_NoIndex_L004_B_3	Illumina HiSeq	410314
674	240	1	4	30	GCACGTG	36	1.89	1.19	11	NA	44	0.909	3	NA	lane	TRUE	DIPP1_NoIndex_L004_B_30	Illumina HiSeq	334477
675	245	1	4	31	TCGGTTG	420.4	1.94	2.06	11	NA	53	0.755	3	NA	lane	TRUE	DIPP1_NoIndex_L004_B_31	Illumina HiSeq	506346
676	256	1	4	32	GTAGTTG	306.9	1.88	1.85	12	NA	50	0.8	3	NA	lane	TRUE	DIPP1_NoIndex_L004_B_32	Illumina HiSeq	842626
677	260	1	4	33	AGCGTTG	166.6	1.89	1.27	12	NA	38.1	1.05	3	NA	lane	TRUE	DIPP1_NoIndex_L004_B_33	Illumina HiSeq	484086
678	268	1	4	34	CTGATTG	526	1.87	1.58	12	NA	55	0.727	3	NA	lane	TRUE	DIPP1_NoIndex_L004_B_34	Illumina HiSeq	611673
679	393	1	4	35	CGAGATG	77.2	1.75	0.79	18	NA	44.2	0.905	5	NA	lane	TRUE	DIPP1_NoIndex_L004_B_35	Illumina HiSeq	204556
680	399	1	4	36	ACGTATG	49.2	1.9	0.35	18	NA	54	0.741	5	NA	lane	TRUE	DIPP1_NoIndex_L004_B_36	Illumina HiSeq	1195126
681	403	1	4	37	TTATATG	73.9	1.88	0.8	18	NA	55	0.727	5	NA	lane	TRUE	DIPP1_NoIndex_L004_B_37	Illumina HiSeq	321741
682	411	1	4	38	GTTAATG	112.9	1.89	1.69	18	NA	57	0.702	5	NA	lane	TRUE	DIPP1_NoIndex_L004_B_38	Illumina HiSeq	202027
683	417	1	4	39	AACAATG	110.6	1.97	1.48	19	NA	56	0.714	5	NA	lane	TRUE	DIPP1_NoIndex_L004_B_39	Illumina HiSeq	330933
684	80	1	4	4	CAATTGG	5.2	2.01	0.29	4	NA	26.3	1.521	1	NA	lane	TRUE	DIPP1_NoIndex_L004_B_4	Illumina HiSeq	405805
685	427	1	4	40	CAGCATG	31.4	1.9	0.25	19	NA	45.7	0.875	5	NA	lane	TRUE	DIPP1_NoIndex_L004_B_40	Illumina HiSeq	147207
686	430	1	4	41	TGTGCTG	71.7	1.86	0.59	19	NA	51	0.784	5	NA	lane	TRUE	DIPP1_NoIndex_L004_B_41	Illumina HiSeq	338244
687	441	1	4	42	GCCGCTG	248.1	1.91	1.98	20	NA	57	0.702	5	NA	lane	TRUE	DIPP1_NoIndex_L004_B_42	Illumina HiSeq	238996
688	452	1	4	43	AATTCTG	59.8	1.89	1.34	20	NA	53	0.755	5	NA	lane	TRUE	DIPP1_NoIndex_L004_B_43	Illumina HiSeq	217359
689	460	1	4	44	CCATCTG	67.1	1.87	1.28	20	NA	38.5	1.039	5	NA	lane	TRUE	DIPP1_NoIndex_L004_B_44	Illumina HiSeq	159533
690	470	1	4	45	CTAGGAG	34.39	1.83	0.28	21	NA	49.9	0.802	6	NA	lane	TRUE	DIPP1_NoIndex_L004_B_45	Illumina HiSeq	546520
691	482	1	4	46	CCTTGAG	58.66	1.83	0.84	21	NA	54	0.741	6	NA	lane	TRUE	DIPP1_NoIndex_L004_B_46	Illumina HiSeq	875495
692	498	1	4	47	GGAAGAG	48.4	1.78	0.86	22	NA	54	0.741	6	NA	lane	TRUE	DIPP1_NoIndex_L004_B_47	Illumina HiSeq	1360217
693	508	1	4	48	CACAGAG	174.15	1.81	1.18	23	NA	36.6	1.093	6	NA	lane	TRUE	DIPP1_NoIndex_L004_B_48	Illumina HiSeq	325143
694	516	1	4	49	TGGCGAG	181.14	1.84	0.87	23	NA	58	0.69	6	NA	lane	TRUE	DIPP1_NoIndex_L004_B_49	Illumina HiSeq	1327923
695	84	1	4	5	TTCTTGG	23	1.71	1.11	4	NA	36.6	1.093	1	NA	lane	TRUE	DIPP1_NoIndex_L004_B_5	Illumina HiSeq	671741
696	526	1	4	50	GATCGAG	20.81	1.82	0.61	23	NA	40.1	0.998	6	NA	lane	TRUE	DIPP1_NoIndex_L004_B_50	Illumina HiSeq	603612
697	535	1	4	51	TATGTAG	103.17	1.93	1.51	24	NA	43.9	0.911	6	NA	NA	FALSE	DIPP1_NoIndex_L004_B_51	Illumina HiSeq	643208
698	541	1	4	52	GCGTTAG	234.64	1.94	1.95	24	NA	44.2	0.905	6	NA	NA	FALSE	DIPP1_NoIndex_L004_B_52	Illumina HiSeq	591396
699	569	1	4	53	ATATTAG	156.79	1.83	0.54	25	NA	45.6	0.877	7	NA	NA	FALSE	DIPP1_NoIndex_L004_B_53	Illumina HiSeq	809503
706	89	1	4	6	GGTATGG	63.7	1.78	0.75	4	NA	36.3	1.102	1	NA	lane	TRUE	DIPP1_NoIndex_L004_B_6	Illumina HiSeq	557435
717	92	1	4	7	GTGCTGG	22.9	1.87	0.93	4	NA	59	0.678	1	NA	lane	TRUE	DIPP1_NoIndex_L004_B_7	Illumina HiSeq	852409
719	414	1	4	71	TGGTTCG	14.5	2.17	0.43	18	NA	33.6	1.19	5	NA	NA	FALSE	DIPP1_NoIndex_L004_B_71	Illumina HiSeq	483646
720	421	1	4	72	AGAATCG	34.5	1.91	0.28	19	NA	40.5	0.988	5	NA	NA	FALSE	DIPP1_NoIndex_L004_B_72	Illumina HiSeq	596602
721	431	1	4	73	CATCTCG	115.3	1.94	1.03	19	NA	57	0.702	5	NA	NA	FALSE	DIPP1_NoIndex_L004_B_73	Illumina HiSeq	513521
722	445	1	4	74	ATCCTCG	160.9	1.88	1.12	20	NA	42.4	0.943	5	NA	NA	FALSE	DIPP1_NoIndex_L004_B_74	Illumina HiSeq	495126
723	451	1	4	75	CTGTACG	240.1	1.93	1.47	20	NA	31.7	1.262	5	NA	NA	FALSE	DIPP1_NoIndex_L004_B_75	Illumina HiSeq	668757
724	463	1	4	76	GCATACG	184.35	2	1.56	21	NA	54	0.741	6	NA	NA	FALSE	DIPP1_NoIndex_L004_B_76	Illumina HiSeq	776102
725	474	1	4	77	GGCAACG	133.14	1.83	1.01	21	NA	56	0.714	6	NA	NA	FALSE	DIPP1_NoIndex_L004_B_77	Illumina HiSeq	786773
726	490	1	4	78	GATGCCG	35.83	2	0.99	22	NA	50	0.8	6	NA	NA	FALSE	DIPP1_NoIndex_L004_B_78	Illumina HiSeq	846014
727	500	1	4	79	TCGACCG	38	2.05	1.04	22	NA	49.6	0.806	6	NA	NA	FALSE	DIPP1_NoIndex_L004_B_79	Illumina HiSeq	647794
728	96	1	4	8	GCTGAGG	63	1.88	0.97	5	NA	34.1	1.173	2	NA	lane	TRUE	DIPP1_NoIndex_L004_B_8	Illumina HiSeq	523959
729	520	1	4	80	ACGTGGT	139.55	1.81	1.23	23	NA	56	0.714	6	NA	NA	FALSE	DIPP1_NoIndex_L004_B_80	Illumina HiSeq	1110424
730	537	1	4	81	CTATGGT	159.17	1.89	1.15	24	NA	49.4	0.81	6	NA	NA	FALSE	DIPP1_NoIndex_L004_B_81	Illumina HiSeq	827520
731	552	1	4	82	CGTAGGT	115.71	1.81	1.14	24	NA	36.2	1.105	6	NA	NA	FALSE	DIPP1_NoIndex_L004_B_82	Illumina HiSeq	870011
732	574	1	4	83	GACAGGT	259.02	1.87	1.36	25	NA	49.6	0.806	7	NA	NA	FALSE	DIPP1_NoIndex_L004_B_83	Illumina HiSeq	1050613
733	424	1	4	84	AGACGGT	45.1	1.7	0.71	19	NA	43.6	0.917	5	NA	NA	FALSE	DIPP1_NoIndex_L004_B_84	Illumina HiSeq	490976
734	429	1	4	85	TCTGTGT	114.2	1.89	1.49	19	NA	49.3	0.811	5	NA	NA	FALSE	DIPP1_NoIndex_L004_B_85	Illumina HiSeq	1017482
735	437	1	4	86	ATAGTGT	39.7	1.89	0.6	19	NA	43.5	0.92	5	NA	NA	FALSE	DIPP1_NoIndex_L004_B_86	Illumina HiSeq	549661
736	447	1	4	87	TAGTTGT	20.3	2.14	0.53	20	NA	10.2	3.922	5	NA	NA	FALSE	DIPP1_NoIndex_L004_B_87	Illumina HiSeq	260268
737	454	1	4	88	GCATTGT	13.3	1.71	0.33	20	NA	33.8	1.183	5	NA	NA	FALSE	DIPP1_NoIndex_L004_B_88	Illumina HiSeq	412307
738	464	1	4	89	AGCTTGT	130.49	1.87	0.62	21	NA	45.8	0.873	6	NA	NA	FALSE	DIPP1_NoIndex_L004_B_89	Illumina HiSeq	759370
739	100	1	4	9	ATCGAGG	34.2	2.02	0.1	5	NA	51	0.784	2	NA	lane	TRUE	DIPP1_NoIndex_L004_B_9	Illumina HiSeq	225933
740	478	1	4	90	CCGATGT	27.21	1.83	0.44	21	NA	49.1	0.815	6	NA	NA	FALSE	DIPP1_NoIndex_L004_B_90	Illumina HiSeq	741622
741	491	1	4	91	AATATGT	38.35	1.93	0.47	22	NA	29.7	1.347	6	NA	NA	FALSE	DIPP1_NoIndex_L004_B_91	Illumina HiSeq	284541
742	503	1	4	92	CTCCTGT	50.77	1.81	1.09	22	NA	53	0.755	6	NA	NA	FALSE	DIPP1_NoIndex_L004_B_92	Illumina HiSeq	626943
743	43	1	4	93	TAAGAGT	23.4	2.07	NA	2	NA	32.3	1.238	1	NA	NA	FALSE	DIPP1_NoIndex_L004_B_93	Illumina HiSeq	702890
744	48	1	4	94	CACTAGT	67.7	2.05	NA	3	NA	46.6	0.858	1	NA	NA	FALSE	DIPP1_NoIndex_L004_B_94	Illumina HiSeq	455340
745	53	1	4	95	GTGAAGT	55.8	1.72	NA	3	NA	32.1	1.246	1	NA	NA	FALSE	DIPP1_NoIndex_L004_B_95	Illumina HiSeq	553646
746	57	1	4	96	TCCAAGT	31.3	1.76	NA	3	NA	58	0.69	1	NA	NA	FALSE	DIPP1_NoIndex_L004_B_96	Illumina HiSeq	759460
747	60	1	4	97	CGGCAGT	42.5	1.74	NA	3	NA	56	0.714	1	NA	NA	FALSE	DIPP1_NoIndex_L004_B_97	Illumina HiSeq	543751
748	46	1	4	98	GTTGCGT	219.6	2.03	NA	2	NA	41.2	0.971	1	NA	NA	FALSE	DIPP1_NoIndex_L004_B_98	Illumina HiSeq	607264
749	49	1	4	99	CGAGCGT	109.6	1.96	NA	3	NA	28.5	1.404	1	NA	NA	FALSE	DIPP1_NoIndex_L004_B_99	Illumina HiSeq	879000
1522	24	2	1	1	AAGGTGG	83.8	2.05	NA	2	NA	56	0.714285714	1	KK	run	TRUE	DIPP5_NoIndex_L001_B_1	Illumina HiSeq	240414
1523	105	2	1	10	GAGTAGG	178.8	1.82	1.4	5	NA	49.9	0.801603206	2	KK	run	TRUE	DIPP5_NoIndex_L001_B_10	Illumina HiSeq	244349
1524	667	2	1	100	CCTTCGT	57	1.73	0.44	3	AA/KK	47.5	0.842105263	1	KK	NA	FALSE	DIPP5_NoIndex_L001_B_100	Illumina HiSeq	303339
1527	700	2	1	103	ATTGGTT	40.5	1.39	0.19	4	ADR	44.5	0.898876404	1	KK	NA	FALSE	DIPP5_NoIndex_L001_B_103	Illumina HiSeq	601058
1529	703	2	1	105	GTGTGTT	42.7	1.88	0.47	4	ADR	37.2	1.075268817	1	KK	NA	FALSE	DIPP5_NoIndex_L001_B_105	Illumina HiSeq	322784
1530	704	2	1	106	AGGAGTT	162.1	1.96	1.25	4	ADR	28.2	1.418439716	1	KK	NA	FALSE	DIPP5_NoIndex_L001_B_106	Illumina HiSeq	240585
1531	707	2	1	107	CCTCGTT	55.3	1.77	0.22	4	ADR	45.6	0.877192982	1	KK	NA	FALSE	DIPP5_NoIndex_L001_B_107	Illumina HiSeq	552404
1532	709	2	1	108	TACCGTT	32.6	1.92	0.16	4	ADR	25.3	1.581027668	1	KK	NA	FALSE	DIPP5_NoIndex_L001_B_108	Illumina HiSeq	113031
1534	25	2	1	11	TGTTAGG	354	1.91	NA	2	NA	46.8	0.854700855	1	KK	run	TRUE	DIPP5_NoIndex_L001_B_11	Illumina HiSeq	252227
1535	711	2	1	110	GGCGATT	110.6	1.9	0.94	4	ADR	39.8	1.005025126	1	KK	NA	FALSE	DIPP5_NoIndex_L001_B_110	Illumina HiSeq	412127
1536	712	2	1	111	GCTTATT	170.6	1.84	1.39	5	ADR	38.9	1.028277635	2	KK	NA	FALSE	DIPP5_NoIndex_L001_B_111	Illumina HiSeq	560005
1537	721	2	1	112	TATAATT	68.2	1.83	0.78	5	ADR	39	1.025641026	2	KK	NA	FALSE	DIPP5_NoIndex_L001_B_112	Illumina HiSeq	148694
1538	731	2	1	113	AGTCATT	48.3	1.9	0.96	5	ADR	44.3	0.902934537	2	KK	NA	FALSE	DIPP5_NoIndex_L001_B_113	Illumina HiSeq	740946
1539	732	2	1	114	TAGGCTT	23.5	1.32	0.49	5	ADR	15.3	2.614379085	2	KK	NA	FALSE	DIPP5_NoIndex_L001_B_114	Illumina HiSeq	129115
1540	736	2	1	115	CGGTCTT	153.1	2.11	1.54	6	AA	58	0.689655172	2	KK	NA	FALSE	DIPP5_NoIndex_L001_B_115	Illumina HiSeq	186121
1541	738	2	1	116	ATCTCTT	184.8	1.97	1.43	6	AA	14.6	2.739726027	2	KK	NA	FALSE	DIPP5_NoIndex_L001_B_116	Illumina HiSeq	111446
1542	748	2	1	117	GCGACTT	174.6	1.88	1.65	6	AA	15.9	2.51572327	2	KK	NA	FALSE	DIPP5_NoIndex_L001_B_117	Illumina HiSeq	125970
1543	750	2	1	118	CTTACTT	208.4	2	1.85	6	AA	17.7	2.259887006	2	KK	NA	FALSE	DIPP5_NoIndex_L001_B_118	Illumina HiSeq	168443
1545	120	2	1	12	AGGAAGG	226.7	1.87	1.48	6	NA	34.3	1.166180758	2	KK	run	TRUE	DIPP5_NoIndex_L001_B_12	Illumina HiSeq	219794
1546	765	2	1	120	GGTGGAT	140.8	1.98	1.64	7	KK	50	0.8	2	KK	NA	FALSE	DIPP5_NoIndex_L001_B_120	Illumina HiSeq	901722
1547	769	2	1	121	AACGGAT	49.4	2	1.23	7	KK	43	0.930232558	2	KK	NA	FALSE	DIPP5_NoIndex_L001_B_121	Illumina HiSeq	338340
1549	778	2	1	123	CGCTGAT	233.9	1.99	1.78	7	KK	42.7	0.93676815	2	KK	NA	FALSE	DIPP5_NoIndex_L001_B_123	Illumina HiSeq	590109
1550	790	2	1	124	TTGAGAT	38.7	1.22	0.47	8	KK	44.1	0.907029478	2	KK	NA	FALSE	DIPP5_NoIndex_L001_B_124	Illumina HiSeq	213790
1553	796	2	1	127	CAAGTAT	408.9	1.96	1.96	8	KK	45.2	0.884955752	2	KK	NA	FALSE	DIPP5_NoIndex_L001_B_127	Illumina HiSeq	666856
1555	806	2	1	129	CTGTTAT	262.2	1.94	1.73	9	AA	42.4	0.943396226	3	KK	NA	FALSE	DIPP5_NoIndex_L001_B_129	Illumina HiSeq	706472
1556	127	2	1	13	TCGCAGG	113.4	1.88	0.26	6	NA	37.7	1.061007958	2	KK	run	TRUE	DIPP5_NoIndex_L001_B_13	Illumina HiSeq	308490
1557	810	2	1	130	TGATTAT	59.3	1.93	1	9	AA	49.8	0.803212851	3	KK	NA	FALSE	DIPP5_NoIndex_L001_B_130	Illumina HiSeq	321000
1558	817	2	1	131	GAGATAT	211.4	1.9	1.6	9	AA	49.3	0.811359026	3	KK	NA	FALSE	DIPP5_NoIndex_L001_B_131	Illumina HiSeq	561792
1559	824	2	1	132	GTTCTAT	167	1.94	1.67	9	AA	47.5	0.842105263	3	KK	NA	FALSE	DIPP5_NoIndex_L001_B_132	Illumina HiSeq	636404
1560	827	2	1	133	AGCAGGA	412.8	1.95	1.65	10	ADR	53	0.754716981	3	KK	NA	FALSE	DIPP5_NoIndex_L001_B_133	Illumina HiSeq	662354
1561	828	2	1	134	TCGTAAT	107.7	1.23	0.41	10	ADR	40.2	0.995024876	3	KK	NA	FALSE	DIPP5_NoIndex_L001_B_134	Illumina HiSeq	343251
1562	831	2	1	135	GTCTAAT	23.4	0.81	0.19	10	ADR	21.3	1.877934272	3	KK	NA	FALSE	DIPP5_NoIndex_L001_B_135	Illumina HiSeq	462171
1563	847	2	1	136	CATCAAT	202.3	1.87	1.38	10	ADR	32.6	1.226993865	3	KK	NA	FALSE	DIPP5_NoIndex_L001_B_136	Illumina HiSeq	540910
1565	849	2	1	138	CCGGCAT	144.5	1.86	1.29	10	ADR	40.5	0.987654321	3	KK	NA	FALSE	DIPP5_NoIndex_L001_B_138	Illumina HiSeq	569642
1566	850	2	1	139	AGTACAT	107.7	1.88	1.3	11	KL	47.6	0.840336134	3	KK	NA	FALSE	DIPP5_NoIndex_L001_B_139	Illumina HiSeq	848438
1567	134	2	1	14	AATCAGG	65.9	1.82	1.08	6	NA	17.4	2.298850575	2	KK	run	TRUE	DIPP5_NoIndex_L001_B_14	Illumina HiSeq	448412
1568	868	2	1	140	TACACAT	148.3	1.93	1.71	11	KL	20.2	1.98019802	3	KK	NA	FALSE	DIPP5_NoIndex_L001_B_140	Illumina HiSeq	139470
1570	872	2	1	142	AATTGCT	85.6	1.85	1	11	KL	21.7	1.843317972	3	KK	NA	FALSE	DIPP5_NoIndex_L001_B_142	Illumina HiSeq	156177
1571	876	2	1	143	TTCTGCT	39.7	1.94	1.05	12	KL	17.1	2.339181287	3	KK	NA	FALSE	DIPP5_NoIndex_L001_B_143	Illumina HiSeq	109169
1572	879	2	1	144	GCTAGCT	156	1.87	1.12	12	KL	22.3	1.793721973	3	KK	NA	FALSE	DIPP5_NoIndex_L001_B_144	Illumina HiSeq	186957
1573	885	2	1	145	TGAAGCT	54.4	1.89	1.14	12	KL	40	1	3	KK	NA	FALSE	DIPP5_NoIndex_L001_B_145	Illumina HiSeq	245313
1574	889	2	1	146	ACGGTCT	438.8	1.87	1.48	12	KL	59	0.677966102	3	KK	NA	FALSE	DIPP5_NoIndex_L001_B_146	Illumina HiSeq	534814
1575	895	2	1	147	CGTGTCT	329.5	1.8	1.29	12	KL	55	0.727272727	3	KK	NA	FALSE	DIPP5_NoIndex_L001_B_147	Illumina HiSeq	445510
1576	896	2	1	148	TCACTCT	82.8	1.94	1.25	13	KL	40.5	0.987654321	4	KK	NA	FALSE	DIPP5_NoIndex_L001_B_148	Illumina HiSeq	825311
1577	913	2	1	149	GGCCTCT	124.6	1.6	0.66	13	KL	37.8	1.058201058	4	KK	NA	FALSE	DIPP5_NoIndex_L001_B_149	Illumina HiSeq	778613
1578	137	2	1	15	ACAGCGG	109.3	1.83	0.34	6	NA	49	0.816326531	2	KK	run	TRUE	DIPP5_NoIndex_L001_B_15	Illumina HiSeq	223540
1580	920	2	1	151	AGATACT	163.9	1.98	0.74	14	KL	43.2	0.925925926	4	KK	NA	FALSE	DIPP5_NoIndex_L001_B_151	Illumina HiSeq	559916
1581	928	2	1	152	CTCAACT	180.8	1.98	1.66	14	KL	42.4	0.943396226	4	KK	NA	FALSE	DIPP5_NoIndex_L001_B_152	Illumina HiSeq	504152
1582	932	2	1	153	TTGCACT	117	1.98	1.36	14	KL	27.7	1.444043321	4	KK	NA	FALSE	DIPP5_NoIndex_L001_B_153	Illumina HiSeq	226447
1583	935	2	1	154	AACCACT	54.3	1.93	0.4	14	KL	40.2	0.995024876	4	KK	NA	FALSE	DIPP5_NoIndex_L001_B_154	Illumina HiSeq	920119
1586	954	2	1	157	ATGACCT	90.5	1.9	0.45	15	KK	52	0.769230769	4	KK	NA	FALSE	DIPP5_NoIndex_L001_B_157	Illumina HiSeq	741046
1587	959	2	1	158	CATTGGA	40.4	1.98	0.77	15	KK	42.1	0.950118765	4	KK	NA	FALSE	DIPP5_NoIndex_L001_B_158	Illumina HiSeq	618217
1588	961	2	1	159	GCCTGGA	142.2	1.87	1.38	15	KK	41.8	0.956937799	4	KK	NA	FALSE	DIPP5_NoIndex_L001_B_159	Illumina HiSeq	672150
1589	25	2	1	16	TACGCGG	450.2	1.93	1.73	2	NA	58	0.689655172	0	KK	pcr	TRUE	DIPP5_NoIndex_L001_B_16	Illumina HiSeq	472096
1590	963	2	1	160	CTGAGGA	77.7	2	1.26	15	KK	48.5	0.824742268	4	KK	NA	FALSE	DIPP5_NoIndex_L001_B_160	Illumina HiSeq	583699
1591	964	2	1	161	TAGCGGA	63.5	2.12	1.07	15	KK	41	0.975609756	4	KK	NA	FALSE	DIPP5_NoIndex_L001_B_161	Illumina HiSeq	619914
1593	982	2	1	163	GTACGGA	27.6	1.94	0.56	16	KK	46.6	0.858369099	4	KK	NA	FALSE	DIPP5_NoIndex_L001_B_163	Illumina HiSeq	457215
1594	984	2	1	164	CGCGTGA	269.5	1.89	1.98	16	KK	48.5	0.824742268	4	KK	NA	FALSE	DIPP5_NoIndex_L001_B_164	Illumina HiSeq	491643
1595	995	2	1	165	TTAATGA	99.2	1.98	0.69	17	KK	43.6	0.917431193	5	KK	NA	FALSE	DIPP5_NoIndex_L001_B_165	Illumina HiSeq	412085
1596	996	2	1	166	AGGCTGA	100	1.86	1.22	17	KK	40.5	0.987654321	5	KK	NA	FALSE	DIPP5_NoIndex_L001_B_166	Illumina HiSeq	684389
1597	997	2	1	167	GATCTGA	55.4	1.96	1.42	17	KK	43	0.930232558	5	KK	NA	FALSE	DIPP5_NoIndex_L001_B_167	Illumina HiSeq	462281
1598	1006	2	1	168	CCACTGA	112.4	1.98	1.7	17	KK	46.7	0.856531049	5	KK	NA	FALSE	DIPP5_NoIndex_L001_B_168	Illumina HiSeq	436146
1599	1007	2	1	169	CTAGAGA	187.9	1.89	1.64	17	KK	42.4	0.943396226	5	KK	NA	FALSE	DIPP5_NoIndex_L001_B_169	Illumina HiSeq	551505
1600	120	2	1	17	ATGTCGG	210.7	1.87	1.48	6	NA	50	0.8	0	KK	pcr	TRUE	DIPP5_NoIndex_L001_B_17	Illumina HiSeq	380981
1602	1024	2	1	171	CCGTAGA	110.8	1.89	1.27	18	AA	17.9	2.234636872	5	KK	NA	FALSE	DIPP5_NoIndex_L001_B_171	Illumina HiSeq	169886
1603	1026	2	1	172	TTCCAGA	79.1	1.96	1.05	18	AA	49.2	0.81300813	5	KK	NA	FALSE	DIPP5_NoIndex_L001_B_172	Illumina HiSeq	322964
1604	1027	2	1	173	AATGCGA	428.5	1.86	1.87	18	AA	55	0.727272727	5	KK	NA	FALSE	DIPP5_NoIndex_L001_B_173	Illumina HiSeq	439944
1606	1038	2	1	175	TCTACGA	151.1	1.8	1.33	19	AA	57	0.701754386	5	KK	NA	FALSE	DIPP5_NoIndex_L001_B_175	Illumina HiSeq	395165
1607	1054	2	1	176	GCTGGTA	28.9	1.67	0.67	19	AA	56	0.714285714	5	KK	NA	FALSE	DIPP5_NoIndex_L001_B_176	Illumina HiSeq	312882
1608	1055	2	1	177	TCGAGTA	495	1.86	2.14	19	AA	59	0.677966102	5	KK	NA	FALSE	DIPP5_NoIndex_L001_B_177	Illumina HiSeq	425796
1609	1057	2	1	178	GTCAGTA	28.6	1.41	0.54	20	AA	14.1	2.836879433	5	KK	NA	FALSE	DIPP5_NoIndex_L001_B_178	Illumina HiSeq	249193
1610	1064	2	1	179	CGGCGTA	176.6	1.85	1.4	20	AA	51	0.784313725	5	KK	NA	FALSE	DIPP5_NoIndex_L001_B_179	Illumina HiSeq	252485
1611	127	2	1	18	GGATCGG	126.7	1.86	0.27	6	NA	14.6	2.739726027	0	KK	pcr	TRUE	DIPP5_NoIndex_L001_B_18	Illumina HiSeq	516963
1612	1068	2	1	180	ACAGTTA	136.7	1.82	1.64	20	AA	55	0.727272727	5	KK	NA	FALSE	DIPP5_NoIndex_L001_B_180	Illumina HiSeq	431027
1613	33	2	1	181	AGTGACA	47.2	1.71	0.42	2	NA	59	0.677966102	0	KK	NA	FALSE	DIPP5_NoIndex_L001_B_181	Illumina HiSeq	627901
1614	68	2	1	182	TATTACA	40.1	1.62	0.28	3	NA	15.3	2.614379085	0	KK	NA	FALSE	DIPP5_NoIndex_L001_B_182	Illumina HiSeq	225753
1615	69	2	1	183	CGGAACA	7.1	1.14	0.1	3	NA	12.5	3.2	0	KK	NA	FALSE	DIPP5_NoIndex_L001_B_183	Illumina HiSeq	324603
1616	76	2	1	184	CTTCACA	119.1	1.9	1.78	4	NA	55	0.727272727	0	KK	NA	FALSE	DIPP5_NoIndex_L001_B_184	Illumina HiSeq	357428
1617	112	2	1	185	CTGGCCA	138.3	1.87	1.81	5	NA	13.7	2.919708029	0	KK	NA	FALSE	DIPP5_NoIndex_L001_B_185	Illumina HiSeq	393567
1618	125	2	1	186	ACCGCCA	185.5	1.88	1.71	6	NA	59	0.677966102	0	KK	NA	FALSE	DIPP5_NoIndex_L001_B_186	Illumina HiSeq	315995
1619	168	2	1	187	TCATCCA	78.3	11.86	1.42	8	NA	8.37	4.778972521	0	KK	NA	FALSE	DIPP5_NoIndex_L001_B_187	Illumina HiSeq	489932
1620	173	2	1	188	TTCACCA	417.5	1.35	1.76	8	NA	13.3	3.007518797	0	KK	NA	FALSE	DIPP5_NoIndex_L001_B_188	Illumina HiSeq	482060
1621	361	2	1	189	TTCAGGC	11.3	1.49	0.46	16	NA	7.54	5.305039788	0	KK	NA	FALSE	DIPP5_NoIndex_L001_B_189	Illumina HiSeq	174265
1622	188	2	1	19	CAGACGG	48.9	1.87	0.12	9	NA	13.7	2.919708029	3	KK	run	TRUE	DIPP5_NoIndex_L001_B_19	Illumina HiSeq	255579
1623	363	2	1	190	GTCGTGC	17.5	1.7	0.1	16	NA	2.24	17.85714286	0	KK	NA	FALSE	DIPP5_NoIndex_L001_B_190	Illumina HiSeq	2163878
1624	415	2	1	191	CAGCTGC	35.9	1.81	0.94	19	NA	13.1	3.053435115	0	KK	NA	FALSE	DIPP5_NoIndex_L001_B_191	Illumina HiSeq	405892
1625	426	2	1	192	TGTCTGC	127.6	1.81	1.39	19	NA	9.42	4.246284501	0	KK	NA	FALSE	DIPP5_NoIndex_L001_B_192	Illumina HiSeq	489877
1626	433	2	1	193	ACGGAGC	200.1	1.87	1.38	19	NA	14.5	2.75862069	0	KK	NA	FALSE	DIPP5_NoIndex_L001_B_193	Illumina HiSeq	478265
1627	472	2	1	194	CGTGAGC	43.5	1.81	0.59	21	NA	59	0.677966102	0	KK	NA	FALSE	DIPP5_NoIndex_L001_B_194	Illumina HiSeq	295386
1628	70	2	1	2	CTTGTGG	14.3	1.64	NA	4	NA	26.3	1.520912548	1	KK	run	TRUE	DIPP5_NoIndex_L001_B_2	Illumina HiSeq	229864
1629	197	2	1	20	GTCACGG	29.6	1.9	0.17	9	NA	55	0.727272727	3	KK	run	TRUE	DIPP5_NoIndex_L001_B_20	Illumina HiSeq	223842
1630	134	2	1	21	CGTCCGG	102.6	1.78	1.3	6	NA	58	0.689655172	0	KK	pcr	TRUE	DIPP5_NoIndex_L001_B_21	Illumina HiSeq	316425
1631	137	2	1	22	TTACCGG	115.1	1.81	0.36	6	NA	50	0.8	0	KK	pcr	TRUE	DIPP5_NoIndex_L001_B_22	Illumina HiSeq	533998
1632	208	2	1	23	CATGGTG	25.3	1.77	0.52	10	NA	25.7	1.556420233	3	KK	run	TRUE	DIPP5_NoIndex_L001_B_23	Illumina HiSeq	303492
1633	214	2	1	24	TAGTGTG	22.6	1.86	0.57	10	NA	60	0.666666667	3	KK	run	TRUE	DIPP5_NoIndex_L001_B_24	Illumina HiSeq	206020
1634	218	2	1	25	AGATGTG	74.8	1.88	1.22	10	NA	35.3	1.133144476	3	KK	run	TRUE	DIPP5_NoIndex_L001_B_25	Illumina HiSeq	280953
1635	219	2	1	26	CTCTGTG	42	1.91	1.25	10	NA	14	2.857142857	3	KK	run	TRUE	DIPP5_NoIndex_L001_B_26	Illumina HiSeq	286088
1636	223	2	1	27	ACTAGTG	104.9	1.88	1.25	10	NA	43.3	0.923787529	3	KK	run	TRUE	DIPP5_NoIndex_L001_B_27	Illumina HiSeq	201064
1637	225	2	1	28	TGCAGTG	223	1.85	1.58	10	NA	11.4	3.50877193	3	KK	run	TRUE	DIPP5_NoIndex_L001_B_28	Illumina HiSeq	344372
1638	238	2	1	29	ATGCGTG	25.8	1.61	0.43	11	NA	24.8	1.612903226	3	KK	run	TRUE	DIPP5_NoIndex_L001_B_29	Illumina HiSeq	145146
1639	24	2	1	3	TGAGTGG	87.9	1.97	0.27	2	NA	59	0.677966102	0	KK	pcr	TRUE	DIPP5_NoIndex_L001_B_3	Illumina HiSeq	840106
1640	240	2	1	30	GCACGTG	36	1.89	1.19	11	NA	25	1.6	3	KK	run	TRUE	DIPP5_NoIndex_L001_B_30	Illumina HiSeq	210620
1641	188	2	1	31	TCGGTTG	53.9	1.81	0.13	9	NA	18.3	2.18579235	0	KK	pcr	TRUE	DIPP5_NoIndex_L001_B_31	Illumina HiSeq	331025
1642	197	2	1	32	GTAGTTG	25.4	1.81	0.15	9	NA	49.1	0.814663951	0	KK	pcr	TRUE	DIPP5_NoIndex_L001_B_32	Illumina HiSeq	401608
1643	208	2	1	33	AGCGTTG	25.3	1.74	0.52	10	NA	35.5	1.126760563	0	KK	pcr	TRUE	DIPP5_NoIndex_L001_B_33	Illumina HiSeq	386466
1644	214	2	1	34	CTGATTG	22.6	1.64	0.61	10	NA	42.8	0.934579439	0	KK	pcr	TRUE	DIPP5_NoIndex_L001_B_34	Illumina HiSeq	347528
1645	393	2	1	35	CGAGATG	77.2	1.75	0.79	18	NA	12.9	3.100775194	5	KK	run	TRUE	DIPP5_NoIndex_L001_B_35	Illumina HiSeq	321240
1646	399	2	1	36	ACGTATG	49.2	1.9	0.35	18	NA	16.1	2.48447205	5	KK	run	TRUE	DIPP5_NoIndex_L001_B_36	Illumina HiSeq	358972
1647	218	2	1	37	TTATATG	74.3	1.81	1.2	10	NA	58	0.689655172	0	KK	pcr	TRUE	DIPP5_NoIndex_L001_B_37	Illumina HiSeq	409626
1648	219	2	1	38	GTTAATG	41.4	1.78	1.2	10	NA	13.9	2.877697842	0	KK	pcr	TRUE	DIPP5_NoIndex_L001_B_38	Illumina HiSeq	439223
1649	417	2	1	39	AACAATG	110.6	1.97	1.48	19	NA	20.7	1.93236715	5	KK	run	TRUE	DIPP5_NoIndex_L001_B_39	Illumina HiSeq	712721
1650	70	2	1	4	CAATTGG	42.5	1.32	0.45	4	NA	21.8	1.834862385	0	KK	pcr	TRUE	DIPP5_NoIndex_L001_B_4	Illumina HiSeq	209914
1651	427	2	1	40	CAGCATG	31.4	1.9	0.25	19	NA	14.1	2.836879433	5	KK	run	TRUE	DIPP5_NoIndex_L001_B_40	Illumina HiSeq	252827
1652	430	2	1	41	TGTGCTG	71.7	1.86	0.59	19	NA	15.2	2.631578947	5	KK	run	TRUE	DIPP5_NoIndex_L001_B_41	Illumina HiSeq	334776
1653	441	2	1	42	GCCGCTG	248.1	1.91	1.98	20	NA	37.5	1.066666667	5	KK	run	TRUE	DIPP5_NoIndex_L001_B_42	Illumina HiSeq	268331
1654	452	2	1	43	AATTCTG	59.8	1.89	1.34	20	NA	16.3	2.45398773	5	KK	run	TRUE	DIPP5_NoIndex_L001_B_43	Illumina HiSeq	379572
1655	460	2	1	44	CCATCTG	67.1	1.87	1.28	20	NA	40.3	0.992555831	5	KK	run	TRUE	DIPP5_NoIndex_L001_B_44	Illumina HiSeq	112449
1656	470	2	1	45	CTAGGAG	34.39	1.83	0.28	21	NA	33.3	1.201201201	6	KK	run	TRUE	DIPP5_NoIndex_L001_B_45	Illumina HiSeq	222755
1657	482	2	1	46	CCTTGAG	58.66	1.83	0.84	21	NA	47.3	0.845665962	6	KK	run	TRUE	DIPP5_NoIndex_L001_B_46	Illumina HiSeq	252442
1658	223	2	1	47	GGAAGAG	94.7	1.85	1.31	10	NA	44.1	0.907029478	0	KK	pcr	TRUE	DIPP5_NoIndex_L001_B_47	Illumina HiSeq	511635
1659	225	2	1	48	CACAGAG	209.1	1.88	1.61	10	NA	60	0.666666667	0	KK	pcr	TRUE	DIPP5_NoIndex_L001_B_48	Illumina HiSeq	324447
1660	238	2	1	49	TGGCGAG	26.4	1.58	0.54	11	NA	19.1	2.094240838	0	KK	pcr	TRUE	DIPP5_NoIndex_L001_B_49	Illumina HiSeq	235553
1661	96	2	1	5	TTCTTGG	36.7	1.79	0.9	5	NA	49.4	0.809716599	0	KK	pcr	TRUE	DIPP5_NoIndex_L001_B_5	Illumina HiSeq	396718
1662	240	2	1	50	GATCGAG	34.7	1.93	1.3	11	NA	51	0.784313725	0	KK	pcr	TRUE	DIPP5_NoIndex_L001_B_50	Illumina HiSeq	267901
1663	393	2	1	51	TATGTAG	80.6	1.75	0.87	18	NA	46.2	0.865800866	0	KK	pcr	TRUE	DIPP5_NoIndex_L001_B_51	Illumina HiSeq	354440
1664	399	2	1	52	GCGTTAG	65.2	1.66	0.36	18	NA	17.4	2.298850575	0	KK	pcr	TRUE	DIPP5_NoIndex_L001_B_52	Illumina HiSeq	399988
1665	417	2	1	53	ATATTAG	115.3	1.97	1.48	19	NA	45.9	0.871459695	0	KK	pcr	TRUE	DIPP5_NoIndex_L001_B_53	Illumina HiSeq	396314
1666	427	2	1	54	TCCATAG	31.6	1.85	0.25	19	NA	47.1	0.8492569	0	KK	pcr	TRUE	DIPP5_NoIndex_L001_B_54	Illumina HiSeq	291994
1667	430	2	1	55	AGTCTAG	71.1	1.8	0.58	19	NA	53	0.754716981	0	KK	pcr	TRUE	DIPP5_NoIndex_L001_B_55	Illumina HiSeq	507368
1668	441	2	1	56	GTGGAAG	239.5	1.92	1.95	20	NA	14	2.857142857	0	KK	pcr	TRUE	DIPP5_NoIndex_L001_B_56	Illumina HiSeq	452769
1669	452	2	1	57	TGCGAAG	61.1	1.77	1.41	20	NA	13.5	2.962962963	0	KK	pcr	TRUE	DIPP5_NoIndex_L001_B_57	Illumina HiSeq	445300
1670	460	2	1	58	CTCCAAG	58.9	1.91	1.33	20	NA	40.2	0.995024876	0	KK	pcr	TRUE	DIPP5_NoIndex_L001_B_58	Illumina HiSeq	266903
1671	470	2	1	59	ATTGCAG	33.8	1.84	0.28	21	NA	53	0.754716981	0	KK	pcr	TRUE	DIPP5_NoIndex_L001_B_59	Illumina HiSeq	485936
1672	100	2	1	6	GGTATGG	58.2	1.83	0.17	5	NA	47.6	0.840336134	0	KK	pcr	TRUE	DIPP5_NoIndex_L001_B_6	Illumina HiSeq	451773
1673	482	2	1	60	TAATCAG	51.5	1.74	0.8	21	NA	53	0.754716981	0	KK	pcr	TRUE	DIPP5_NoIndex_L001_B_60	Illumina HiSeq	551747
1674	24	2	1	61	AGCTCAG	12.8	2.28	0.58	0	AA	55	0.727272727	0	KK	extraction	TRUE	DIPP5_NoIndex_L001_B_61	Illumina HiSeq	555211
1675	70	2	1	62	GCTACAG	47	1.96	0.78	0	AA	20.6	1.941747573	0	KK	extraction	TRUE	DIPP5_NoIndex_L001_B_62	Illumina HiSeq	314273
1676	96	2	1	63	AAGCCAG	2.9	-14.6	0.05	0	AA	36.3	1.101928375	0	KK	extraction	TRUE	DIPP5_NoIndex_L001_B_63	Illumina HiSeq	334175
1677	100	2	1	64	TCTGGCG	58.4	1.76	1.21	0	AA	51	0.784313725	0	KK	extraction	TRUE	DIPP5_NoIndex_L001_B_64	Illumina HiSeq	307979
1678	105	2	1	65	GTCGGCG	55.6	1.96	1.06	0	AA	42.2	0.947867299	0	KK	extraction	TRUE	DIPP5_NoIndex_L001_B_65	Illumina HiSeq	380262
1679	25	2	1	66	AAGAGCG	8.5	2.16	0.15	0	AA	51	0.784313725	0	KK	extraction	TRUE	DIPP5_NoIndex_L001_B_66	Illumina HiSeq	405450
1680	120	2	1	67	CTTAGCG	11	3.02	0.64	0	AA	37.1	1.078167116	0	KK	extraction	TRUE	DIPP5_NoIndex_L001_B_67	Illumina HiSeq	332614
1681	127	2	1	68	CCGCGCG	27.9	1.94	0.93	0	AA	47.2	0.847457627	0	KK	extraction	TRUE	DIPP5_NoIndex_L001_B_68	Illumina HiSeq	371649
1682	134	2	1	69	TAACGCG	82.5	1.84	0.94	0	AA	40	1	0	KK	extraction	TRUE	DIPP5_NoIndex_L001_B_69	Illumina HiSeq	334557
1683	105	2	1	7	GTGCTGG	156	1.77	1.24	5	NA	58	0.689655172	0	KK	pcr	TRUE	DIPP5_NoIndex_L001_B_7	Illumina HiSeq	705255
1684	137	2	1	70	CCAGTCG	85.9	1.81	0.89	0	AA	40.2	0.995024876	0	KK	extraction	TRUE	DIPP5_NoIndex_L001_B_70	Illumina HiSeq	359745
1685	188	2	1	71	TGGTTCG	6.2	5.21	0.26	0	AA	38.2	1.047120419	0	KK	extraction	TRUE	DIPP5_NoIndex_L001_B_71	Illumina HiSeq	483297
1686	197	2	1	72	AGAATCG	12.4	2.46	0.14	0	AA	48.2	0.829875519	0	KK	extraction	TRUE	DIPP5_NoIndex_L001_B_72	Illumina HiSeq	308771
1687	208	2	1	73	CATCTCG	5.9	3.24	0.25	0	AA	47	0.85106383	0	KK	extraction	TRUE	DIPP5_NoIndex_L001_B_73	Illumina HiSeq	292726
1688	214	2	1	74	ATCCTCG	17.2	2.99	0.28	0	AA	58	0.689655172	0	KK	extraction	TRUE	DIPP5_NoIndex_L001_B_74	Illumina HiSeq	321244
1689	218	2	1	75	CTGTACG	76.7	2.06	1.31	0	AA	36	1.111111111	0	KK	extraction	TRUE	DIPP5_NoIndex_L001_B_75	Illumina HiSeq	301487
1690	219	2	1	76	GCATACG	46.9	2.18	1.51	0	AA	40.2	0.995024876	0	KK	extraction	TRUE	DIPP5_NoIndex_L001_B_76	Illumina HiSeq	265729
1691	223	2	1	77	GGCAACG	72.5	2.08	1.4	0	AA	60	0.666666667	0	KK	extraction	TRUE	DIPP5_NoIndex_L001_B_77	Illumina HiSeq	312132
1692	225	2	1	78	GATGCCG	72.4	2.05	1.34	0	AA	54	0.740740741	0	KK	extraction	TRUE	DIPP5_NoIndex_L001_B_78	Illumina HiSeq	260577
1693	238	2	1	79	TCGACCG	30.4	1.82	0.59	0	AA	15.6	2.564102564	0	KK	extraction	TRUE	DIPP5_NoIndex_L001_B_79	Illumina HiSeq	168200
1694	96	2	1	8	GCTGAGG	63	1.88	0.97	5	NA	36.4	1.098901099	2	KK	run	TRUE	DIPP5_NoIndex_L001_B_8	Illumina HiSeq	339017
1695	240	2	1	80	ACGTGGT	19.1	2.29	0.87	0	AA	37.3	1.072386059	0	KK	extraction	TRUE	DIPP5_NoIndex_L001_B_80	Illumina HiSeq	317746
1696	393	2	1	81	CTATGGT	88.5	1.95	1.09	0	AA	53	0.754716981	0	KK	extraction	TRUE	DIPP5_NoIndex_L001_B_81	Illumina HiSeq	334267
1697	399	2	1	82	CGTAGGT	85.3	2.01	1.15	0	AA	53	0.754716981	0	KK	extraction	TRUE	DIPP5_NoIndex_L001_B_82	Illumina HiSeq	341749
1698	417	2	1	83	GACAGGT	85.4	1.93	1.17	0	AA	54	0.740740741	0	KK	extraction	TRUE	DIPP5_NoIndex_L001_B_83	Illumina HiSeq	384183
1699	427	2	1	84	AGACGGT	19.6	1.93	0.55	0	AA	33.8	1.183431953	0	KK	extraction	TRUE	DIPP5_NoIndex_L001_B_84	Illumina HiSeq	326364
1700	430	2	1	85	TCTGTGT	67.1	2.07	1.4	0	AA	51	0.784313725	0	KK	extraction	TRUE	DIPP5_NoIndex_L001_B_85	Illumina HiSeq	433538
1701	441	2	1	86	ATAGTGT	185.9	1.91	1.9	0	AA	45.4	0.881057269	0	KK	extraction	TRUE	DIPP5_NoIndex_L001_B_86	Illumina HiSeq	378879
1702	452	2	1	87	TAGTTGT	78.4	1.95	1.2	0	AA	36.5	1.095890411	0	KK	extraction	TRUE	DIPP5_NoIndex_L001_B_87	Illumina HiSeq	401610
1703	460	2	1	88	GCATTGT	104.6	2	1.38	0	AA	46.8	0.854700855	0	KK	extraction	TRUE	DIPP5_NoIndex_L001_B_88	Illumina HiSeq	249290
1704	470	2	1	89	AGCTTGT	60.2	1.95	0.99	0	AA	43.9	0.911161731	0	KK	extraction	TRUE	DIPP5_NoIndex_L001_B_89	Illumina HiSeq	407538
1705	100	2	1	9	ATCGAGG	34.2	2.02	0.1	5	NA	14.2	2.816901408	2	KK	run	TRUE	DIPP5_NoIndex_L001_B_9	Illumina HiSeq	307504
1706	482	2	1	90	CCGATGT	131	1.92	1.35	0	AA	54	0.740740741	0	KK	extraction	TRUE	DIPP5_NoIndex_L001_B_90	Illumina HiSeq	334064
1707	623	2	1	91	AATATGT	405.4	1.89	1.71	1	AA	44.6	0.896860987	1	KK	NA	FALSE	DIPP5_NoIndex_L001_B_91	Illumina HiSeq	430981
1708	628	2	1	92	CTCCTGT	76.8	1.93	0.59	1	AA	16.4	2.43902439	1	KK	NA	FALSE	DIPP5_NoIndex_L001_B_92	Illumina HiSeq	170466
1709	631	2	1	93	TAAGAGT	232.4	1.77	1.2	1	AA	30.1	1.328903654	1	KK	NA	FALSE	DIPP5_NoIndex_L001_B_93	Illumina HiSeq	221658
1710	632	2	1	94	CACTAGT	281.3	1.95	2.13	1	AA	33.7	1.18694362	1	KK	NA	FALSE	DIPP5_NoIndex_L001_B_94	Illumina HiSeq	318905
1711	641	2	1	95	GTGAAGT	455.8	1.85	2.08	1	AA	53	0.754716981	1	KK	NA	FALSE	DIPP5_NoIndex_L001_B_95	Illumina HiSeq	670577
1712	644	2	1	96	TCCAAGT	364	1.8	1.97	2	AA	56	0.714285714	1	KK	NA	FALSE	DIPP5_NoIndex_L001_B_96	Illumina HiSeq	490709
1714	655	2	1	98	GTTGCGT	301.7	1.82	1.75	2	AA	49.5	0.808080808	1	KK	NA	FALSE	DIPP5_NoIndex_L001_B_98	Illumina HiSeq	439449
1716	620	2	2	1	AAGGTGG	121.8	1.95	1.8	1	AA	53	0.755	1	JC	NA	FALSE	DIPP6_NoIndex_L002_B_1	Illumina HiSeq	512553
1717	643	2	2	10	GAGTAGG	450.1	1.82	1.73	2	AA	51	0.784	1	JC	NA	FALSE	DIPP6_NoIndex_L002_B_10	Illumina HiSeq	579267
1718	871	2	2	100	CCTTCGT	33.1	1.8	0.85	11	KL	18.4	2.174	3	JC	NA	FALSE	DIPP6_NoIndex_L002_B_100	Illumina HiSeq	139649
1719	873	2	2	101	TGGACGT	49.1	1.76	0.78	12	KL	56	0.714	3	JC	NA	FALSE	DIPP6_NoIndex_L002_B_101	Illumina HiSeq	325661
1720	874	2	2	102	GAGCCGT	20.3	1.68	0.76	12	KL	20.6	1.942	3	JC	NA	FALSE	DIPP6_NoIndex_L002_B_102	Illumina HiSeq	155324
1721	875	2	2	103	ATTGGTT	142.6	1.88	1.37	12	KL	13.6	2.941	3	JC	NA	FALSE	DIPP6_NoIndex_L002_B_103	Illumina HiSeq	158685
1722	877	2	2	104	TCAGGTT	49	1.79	0.97	12	KL	22.2	1.802	3	JC	NA	FALSE	DIPP6_NoIndex_L002_B_104	Illumina HiSeq	187158
1723	878	2	2	105	GTGTGTT	62.7	1.84	1.29	12	KL	13	3.077	3	JC	NA	FALSE	DIPP6_NoIndex_L002_B_105	Illumina HiSeq	144741
1725	890	2	2	107	CCTCGTT	77.5	1.75	0.66	12	KL	40.5	0.988	3	JC	NA	FALSE	DIPP6_NoIndex_L002_B_107	Illumina HiSeq	270746
1726	892	2	2	108	TACCGTT	218	1.87	1.6	12	KL	18.4	2.174	3	JC	NA	FALSE	DIPP6_NoIndex_L002_B_108	Illumina HiSeq	133108
1728	645	2	2	11	TGTTAGG	296.4	1.8	1.63	2	AA	28	1.429	1	JC	NA	FALSE	DIPP6_NoIndex_L002_B_11	Illumina HiSeq	294710
1729	894	2	2	110	GGCGATT	61.1	1.76	0.68	12	KL	12.6	3.175	3	JC	NA	FALSE	DIPP6_NoIndex_L002_B_110	Illumina HiSeq	178812
1731	898	2	2	112	TATAATT	394.8	1.9	1.99	13	KL	44.2	0.905	4	JC	NA	FALSE	DIPP6_NoIndex_L002_B_112	Illumina HiSeq	885974
1732	906	2	2	113	AGTCATT	234.6	1.86	1.54	13	KL	50	0.8	4	JC	NA	FALSE	DIPP6_NoIndex_L002_B_113	Illumina HiSeq	942633
1733	907	2	2	114	TAGGCTT	39.5	1.8	0.63	13	KL	51	0.784	4	JC	NA	FALSE	DIPP6_NoIndex_L002_B_114	Illumina HiSeq	657831
1735	910	2	2	116	ATCTCTT	87.4	1.85	1.02	13	KL	46	0.87	4	JC	NA	FALSE	DIPP6_NoIndex_L002_B_116	Illumina HiSeq	494011
1736	911	2	2	117	GCGACTT	162.4	1.83	1.58	13	KL	47.6	0.84	4	JC	NA	FALSE	DIPP6_NoIndex_L002_B_117	Illumina HiSeq	795972
1737	919	2	2	118	CTTACTT	107.5	1.75	0.98	14	KL	44.4	0.901	4	JC	NA	FALSE	DIPP6_NoIndex_L002_B_118	Illumina HiSeq	621493
1738	921	2	2	119	GTACCTT	139.7	1.94	0.52	14	KL	38.4	1.042	4	JC	NA	FALSE	DIPP6_NoIndex_L002_B_119	Illumina HiSeq	821390
1739	648	2	2	12	AGGAAGG	72.7	1.52	0.59	2	AA	59	0.678	1	JC	NA	FALSE	DIPP6_NoIndex_L002_B_12	Illumina HiSeq	545109
1742	927	2	2	122	GAATGAT	260.1	1.87	1.41	14	KL	38.6	1.036	4	JC	NA	FALSE	DIPP6_NoIndex_L002_B_122	Illumina HiSeq	705761
1743	930	2	2	123	CGCTGAT	411	1.88	1.1	14	KL	31.3	1.278	4	JC	NA	FALSE	DIPP6_NoIndex_L002_B_123	Illumina HiSeq	376064
1744	931	2	2	124	TTGAGAT	57.3	1.72	0.66	14	KL	24.1	1.66	4	JC	NA	FALSE	DIPP6_NoIndex_L002_B_124	Illumina HiSeq	110445
1745	933	2	2	125	ACAAGAT	55.7	1.77	0.6	14	KL	32.7	1.223	4	JC	NA	FALSE	DIPP6_NoIndex_L002_B_125	Illumina HiSeq	210320
1747	938	2	2	127	CAAGTAT	75.4	2.01	1.26	14	KL	37.8	1.058	4	JC	NA	FALSE	DIPP6_NoIndex_L002_B_127	Illumina HiSeq	521922
1748	939	2	2	128	GCCGTAT	73.9	1.93	1.22	14	KL	39.6	1.01	4	JC	NA	FALSE	DIPP6_NoIndex_L002_B_128	Illumina HiSeq	442521
1749	945	2	2	129	CTGTTAT	252.7	1.93	1.4	15	KK	46	0.87	4	JC	NA	FALSE	DIPP6_NoIndex_L002_B_129	Illumina HiSeq	645994
1750	649	2	2	13	TCGCAGG	393.7	1.83	1.74	2	AA	52	0.769	1	JC	NA	FALSE	DIPP6_NoIndex_L002_B_13	Illumina HiSeq	904409
1751	946	2	2	130	TGATTAT	21.7	1.97	0.72	15	KK	45.9	0.871	4	JC	NA	FALSE	DIPP6_NoIndex_L002_B_130	Illumina HiSeq	765518
1753	951	2	2	132	GTTCTAT	376.4	1.89	2.24	15	KK	31.9	1.254	4	JC	NA	FALSE	DIPP6_NoIndex_L002_B_132	Illumina HiSeq	353493
1755	957	2	2	134	TCGTAAT	180.1	1.84	1.16	15	KK	41.7	0.959	4	JC	NA	FALSE	DIPP6_NoIndex_L002_B_134	Illumina HiSeq	927593
1756	958	2	2	135	GTCTAAT	140.7	1.95	1.5	15	KK	43.8	0.913	4	JC	NA	FALSE	DIPP6_NoIndex_L002_B_135	Illumina HiSeq	637894
1757	960	2	2	136	CATCAAT	155.5	1.96	1.98	15	KK	38.1	1.05	4	JC	NA	FALSE	DIPP6_NoIndex_L002_B_136	Illumina HiSeq	415388
1759	965	2	2	138	CCGGCAT	94.2	2.08	1.01	16	KK	51	0.784	4	JC	NA	FALSE	DIPP6_NoIndex_L002_B_138	Illumina HiSeq	760167
1760	967	2	2	139	AGTACAT	232.3	1.93	1.98	16	KK	56	0.714	4	JC	NA	FALSE	DIPP6_NoIndex_L002_B_139	Illumina HiSeq	629450
1762	972	2	2	140	TACACAT	73.2	1.78	0.69	16	KK	28.4	1.408	4	JC	NA	FALSE	DIPP6_NoIndex_L002_B_140	Illumina HiSeq	238293
1763	973	2	2	141	TCTCCAT	12.9	1.14	0.23	16	KK	13.2	3.03	4	JC	NA	FALSE	DIPP6_NoIndex_L002_B_141	Illumina HiSeq	89661
1764	975	2	2	142	AATTGCT	128.4	1.93	1.75	16	KK	53	0.755	4	JC	NA	FALSE	DIPP6_NoIndex_L002_B_142	Illumina HiSeq	672867
1765	976	2	2	143	TTCTGCT	38	2.07	0.96	16	KK	38.4	1.042	4	JC	NA	FALSE	DIPP6_NoIndex_L002_B_143	Illumina HiSeq	294754
1767	978	2	2	145	TGAAGCT	49.6	1.99	1.27	16	KK	46	0.87	4	JC	NA	FALSE	DIPP6_NoIndex_L002_B_145	Illumina HiSeq	611421
1768	979	2	2	146	ACGGTCT	14	2.37	0.44	16	KK	36.3	1.102	4	JC	NA	FALSE	DIPP6_NoIndex_L002_B_146	Illumina HiSeq	403759
1769	988	2	2	147	CGTGTCT	235.6	1.87	1.73	17	KK	39.3	1.018	5	JC	NA	FALSE	DIPP6_NoIndex_L002_B_147	Illumina HiSeq	1069738
1770	989	2	2	148	TCACTCT	155.4	1.9	1.31	17	KK	30.3	1.32	5	JC	NA	FALSE	DIPP6_NoIndex_L002_B_148	Illumina HiSeq	222707
1771	990	2	2	149	GGCCTCT	63.3	1.94	1.45	17	KK	38	1.053	5	JC	NA	FALSE	DIPP6_NoIndex_L002_B_149	Illumina HiSeq	1043012
1772	654	2	2	15	ACAGCGG	75.2	1.58	0.41	2	AA	31.5	1.27	1	JC	NA	FALSE	DIPP6_NoIndex_L002_B_15	Illumina HiSeq	271984
1773	991	2	2	150	GAGGACT	63.9	1.96	0.92	17	KK	40.9	0.978	5	JC	NA	FALSE	DIPP6_NoIndex_L002_B_150	Illumina HiSeq	665928
1775	993	2	2	152	CTCAACT	184.9	1.88	1.5	17	KK	40.4	0.99	5	JC	NA	FALSE	DIPP6_NoIndex_L002_B_152	Illumina HiSeq	544446
1777	1002	2	2	154	AACCACT	45.7	1.9	0.84	17	KK	45.4	0.881	5	JC	NA	FALSE	DIPP6_NoIndex_L002_B_154	Illumina HiSeq	736759
1778	1003	2	2	155	TTAGCCT	151.9	1.88	1.5	17	KK	54	0.741	5	JC	NA	FALSE	DIPP6_NoIndex_L002_B_155	Illumina HiSeq	612742
1780	1009	2	2	157	ATGACCT	54.8	1.81	0.96	17	KK	46.2	0.866	5	JC	NA	FALSE	DIPP6_NoIndex_L002_B_157	Illumina HiSeq	622873
1781	1011	2	2	158	CATTGGA	460.8	1.86	1.73	18	AA	60	0.667	5	JC	NA	FALSE	DIPP6_NoIndex_L002_B_158	Illumina HiSeq	275007
1782	1012	2	2	159	GCCTGGA	285.8	1.85	1.28	18	AA	41.4	0.966	5	JC	NA	FALSE	DIPP6_NoIndex_L002_B_159	Illumina HiSeq	557556
1784	1016	2	2	160	CTGAGGA	31.2	1.68	0.82	18	AA	40.3	0.993	5	JC	NA	FALSE	DIPP6_NoIndex_L002_B_160	Illumina HiSeq	752042
1785	1018	2	2	161	TAGCGGA	73	1.88	0.97	18	AA	60	0.667	5	JC	NA	FALSE	DIPP6_NoIndex_L002_B_161	Illumina HiSeq	503332
1787	1029	2	2	163	GTACGGA	228	1.84	1.33	18	AA	11.1	3.604	5	JC	NA	FALSE	DIPP6_NoIndex_L002_B_163	Illumina HiSeq	148807
1788	1030	2	2	164	CGCGTGA	304.6	1.87	2.09	18	AA	17.5	2.286	5	JC	NA	FALSE	DIPP6_NoIndex_L002_B_164	Illumina HiSeq	185717
1789	1031	2	2	165	TTAATGA	400.9	1.87	1.85	18	AA	21.6	1.852	5	JC	NA	FALSE	DIPP6_NoIndex_L002_B_165	Illumina HiSeq	197321
1790	1035	2	2	166	AGGCTGA	319.5	1.9	1.04	19	AA	16.1	2.484	5	JC	NA	FALSE	DIPP6_NoIndex_L002_B_166	Illumina HiSeq	199815
1791	1036	2	2	167	GATCTGA	43.2	1.69	0.7	19	AA	45.9	0.871	5	JC	NA	FALSE	DIPP6_NoIndex_L002_B_167	Illumina HiSeq	327813
1792	1037	2	2	168	CCACTGA	300.1	1.87	1.61	19	AA	55	0.727	5	JC	NA	FALSE	DIPP6_NoIndex_L002_B_168	Illumina HiSeq	456298
1793	1041	2	2	169	CTAGAGA	164.9	1.89	1.56	19	AA	57	0.702	5	JC	NA	FALSE	DIPP6_NoIndex_L002_B_169	Illumina HiSeq	559332
1794	661	2	2	17	ATGTCGG	130.9	1.8	1.25	2	AA	50	0.8	1	JC	NA	FALSE	DIPP6_NoIndex_L002_B_17	Illumina HiSeq	477855
1795	1043	2	2	170	GACGAGA	214.8	1.83	1.74	19	AA	59	0.678	5	JC	NA	FALSE	DIPP6_NoIndex_L002_B_170	Illumina HiSeq	410002
1796	1045	2	2	171	CCGTAGA	254.5	1.83	1.37	19	AA	51	0.784	5	JC	NA	FALSE	DIPP6_NoIndex_L002_B_171	Illumina HiSeq	440568
1797	1047	2	2	172	TTCCAGA	292.1	1.83	1.43	19	AA	51	0.784	5	JC	NA	FALSE	DIPP6_NoIndex_L002_B_172	Illumina HiSeq	222747
1798	1049	2	2	173	AATGCGA	125.7	1.81	1.56	19	AA	54	0.741	5	JC	NA	FALSE	DIPP6_NoIndex_L002_B_173	Illumina HiSeq	502066
1799	1051	2	2	174	TGCTCGA	122.9	1.84	1.5	19	AA	59	0.678	5	JC	NA	FALSE	DIPP6_NoIndex_L002_B_174	Illumina HiSeq	373136
1800	1053	2	2	175	TCTACGA	121	1.85	1.46	19	AA	58	0.69	5	JC	NA	FALSE	DIPP6_NoIndex_L002_B_175	Illumina HiSeq	438541
1801	1059	2	2	176	GCTGGTA	156.7	1.8	1.55	20	AA	16	2.5	5	JC	NA	FALSE	DIPP6_NoIndex_L002_B_176	Illumina HiSeq	151286
1802	1060	2	2	177	TCGAGTA	87.9	1.86	1.52	20	AA	15.9	2.516	5	JC	NA	FALSE	DIPP6_NoIndex_L002_B_177	Illumina HiSeq	161864
1803	1061	2	2	178	GTCAGTA	49.1	1.63	0.86	20	AA	56	0.714	5	JC	NA	FALSE	DIPP6_NoIndex_L002_B_178	Illumina HiSeq	409011
1804	1065	2	2	179	CGGCGTA	82.3	1.77	1.31	20	AA	56	0.714	5	JC	NA	FALSE	DIPP6_NoIndex_L002_B_179	Illumina HiSeq	249892
1806	621	2	2	180	ACAGTTA	123.4	1.89	1.6	1	AA	52	0.769	1	JC	NA	FALSE	DIPP6_NoIndex_L002_B_180	Illumina HiSeq	557102
1807	457	2	2	181	AGTGACA	15.3	1.9	1	20	NA	48	0.833	0	JC	reseq	TRUE	DIPP6_NoIndex_L002_B_181	Illumina HiSeq	401593
1808	85	2	2	182	TATTACA	49.9	1.53	0.62	4	NA	46.1	0.868	0	JC	reseq	TRUE	DIPP6_NoIndex_L002_B_182	Illumina HiSeq	298433
1809	305	2	2	183	CGGAACA	170.8	2.02	1.63	14	NA	24.6	1.626	0	JC	reseq	TRUE	DIPP6_NoIndex_L002_B_183	Illumina HiSeq	226546
1810	9	2	2	184	CTTCACA	138.3	1.78	1.24	1	NA	43.1	0.928	0	JC	reseq	TRUE	DIPP6_NoIndex_L002_B_184	Illumina HiSeq	269986
1811	74	2	2	185	CTGGCCA	55	1.9	1.05	4	NA	26.9	1.487	0	JC	reseq	TRUE	DIPP6_NoIndex_L002_B_185	Illumina HiSeq	170963
1812	78	2	2	186	ACCGCCA	69.1	1.93	1.05	4	NA	23.2	1.724	0	JC	reseq	TRUE	DIPP6_NoIndex_L002_B_186	Illumina HiSeq	176542
1813	231	2	2	187	TCATCCA	7.7	1.68	0.19	11	NA	17.4	2.299	0	JC	reseq	TRUE	DIPP6_NoIndex_L002_B_187	Illumina HiSeq	206736
1814	248	2	2	188	TTCACCA	53.4	1.86	0.72	11	NA	17.6	2.273	0	JC	reseq	TRUE	DIPP6_NoIndex_L002_B_188	Illumina HiSeq	93814
1815	258	2	2	189	TTCAGGC	37.7	1.8	0.47	12	NA	9.45	4.233	0	JC	reseq	TRUE	DIPP6_NoIndex_L002_B_189	Illumina HiSeq	46719
1817	253	2	2	190	GTCGTGC	90.2	1.22	0.52	11	NA	40.3	0.993	0	JC	reseq	TRUE	DIPP6_NoIndex_L002_B_190	Illumina HiSeq	411739
1818	314	2	2	191	CAGCTGC	152.7	1.86	1.63	14	NA	45.7	0.875	0	JC	reseq	TRUE	DIPP6_NoIndex_L002_B_191	Illumina HiSeq	358747
1819	254	2	2	192	TGTCTGC	47.2	1.79	1.11	12	NA	48.9	0.818	0	JC	reseq	TRUE	DIPP6_NoIndex_L002_B_192	Illumina HiSeq	330875
1820	622	2	2	2	CTTGTGG	67.5	2.05	1.59	1	AA	40.1	0.998	1	JC	NA	FALSE	DIPP6_NoIndex_L002_B_2	Illumina HiSeq	525939
1821	666	2	2	20	GTCACGG	201.4	2.08	1.49	3	AA/KK	40.1	0.998	1	JC	NA	FALSE	DIPP6_NoIndex_L002_B_20	Illumina HiSeq	327925
1823	672	2	2	22	TTACCGG	42	2.75	0.67	3	AA/KK	37.7	1.061	1	JC	NA	FALSE	DIPP6_NoIndex_L002_B_22	Illumina HiSeq	304895
1825	676	2	2	24	TAGTGTG	77.6	2.06	0.85	3	AA/KK	41	0.976	1	JC	NA	FALSE	DIPP6_NoIndex_L002_B_24	Illumina HiSeq	555612
1827	679	2	2	26	CTCTGTG	75.4	2.09	1.03	3	AA/KK	44.1	0.907	1	JC	NA	FALSE	DIPP6_NoIndex_L002_B_26	Illumina HiSeq	290462
1828	681	2	2	27	ACTAGTG	324.5	1.86	1.07	3	AA/KK	23.3	1.717	1	JC	NA	FALSE	DIPP6_NoIndex_L002_B_27	Illumina HiSeq	194337
1829	686	2	2	28	TGCAGTG	58.1	2.59	0.92	3	AA/KK	30.6	1.307	1	JC	NA	FALSE	DIPP6_NoIndex_L002_B_28	Illumina HiSeq	286571
1830	689	2	2	29	ATGCGTG	160.8	1.88	0.99	4	ADR	36.2	1.105	1	JC	NA	FALSE	DIPP6_NoIndex_L002_B_29	Illumina HiSeq	359336
1831	626	2	2	3	TGAGTGG	203.7	1.86	1.79	1	AA	25	1.6	1	JC	NA	FALSE	DIPP6_NoIndex_L002_B_3	Illumina HiSeq	231473
1832	690	2	2	30	GCACGTG	58.6	1.96	0.73	4	ADR	45.7	0.875	1	JC	NA	FALSE	DIPP6_NoIndex_L002_B_30	Illumina HiSeq	435044
1833	692	2	2	31	TCGGTTG	230.3	1.9	1.47	4	ADR	38.8	1.031	1	JC	NA	FALSE	DIPP6_NoIndex_L002_B_31	Illumina HiSeq	465981
1834	693	2	2	32	GTAGTTG	21.3	1.71	0.24	4	ADR	40.2	0.995	1	JC	NA	FALSE	DIPP6_NoIndex_L002_B_32	Illumina HiSeq	416248
1835	694	2	2	33	AGCGTTG	53.6	2.02	0.65	4	ADR	46.3	0.864	1	JC	NA	FALSE	DIPP6_NoIndex_L002_B_33	Illumina HiSeq	1040028
1836	697	2	2	34	CTGATTG	199.6	1.96	0.89	4	ADR	42.1	0.95	1	JC	NA	FALSE	DIPP6_NoIndex_L002_B_34	Illumina HiSeq	508050
1839	708	2	2	37	TTATATG	99.9	1.96	0.46	4	ADR	45.7	0.875	1	JC	NA	FALSE	DIPP6_NoIndex_L002_B_37	Illumina HiSeq	1060175
1841	716	2	2	39	AACAATG	118.2	1.78	0.94	5	ADR	42.6	0.939	2	JC	NA	FALSE	DIPP6_NoIndex_L002_B_39	Illumina HiSeq	656612
1842	627	2	2	4	CAATTGG	50.6	1.76	0.81	1	AA	36	1.111	1	JC	NA	FALSE	DIPP6_NoIndex_L002_B_4	Illumina HiSeq	201297
1843	717	2	2	40	CAGCATG	230.8	1.86	1.62	5	ADR	44.4	0.901	2	JC	NA	FALSE	DIPP6_NoIndex_L002_B_40	Illumina HiSeq	827550
1845	723	2	2	42	GCCGCTG	64.1	1.94	0.97	5	ADR	43.1	0.928	2	JC	NA	FALSE	DIPP6_NoIndex_L002_B_42	Illumina HiSeq	1358543
1847	727	2	2	44	CCATCTG	6.4	2.08	0.32	5	ADR	39.7	1.008	2	JC	NA	FALSE	DIPP6_NoIndex_L002_B_44	Illumina HiSeq	108929
1848	728	2	2	45	CTAGGAG	184.7	1.9	1.84	5	ADR	40.7	0.983	2	JC	NA	FALSE	DIPP6_NoIndex_L002_B_45	Illumina HiSeq	613040
1849	733	2	2	46	CCTTGAG	218.8	1.94	1.92	5	ADR	22.1	1.81	2	JC	NA	FALSE	DIPP6_NoIndex_L002_B_46	Illumina HiSeq	204931
1850	735	2	2	47	GGAAGAG	212.2	2.14	1.51	6	AA	22.6	1.77	2	JC	NA	FALSE	DIPP6_NoIndex_L002_B_47	Illumina HiSeq	231023
1851	739	2	2	48	CACAGAG	244.5	1.93	1.71	6	AA	16.8	2.381	2	JC	NA	FALSE	DIPP6_NoIndex_L002_B_48	Illumina HiSeq	103349
1852	740	2	2	49	TGGCGAG	400.3	1.95	1.82	6	AA	14	2.857	2	JC	NA	FALSE	DIPP6_NoIndex_L002_B_49	Illumina HiSeq	146551
1853	633	2	2	5	TTCTTGG	100.6	1.79	1.43	1	AA	50	0.8	1	JC	NA	FALSE	DIPP6_NoIndex_L002_B_5	Illumina HiSeq	662043
1854	742	2	2	50	GATCGAG	226.7	1.94	1.82	6	AA	15.5	2.581	2	JC	NA	FALSE	DIPP6_NoIndex_L002_B_50	Illumina HiSeq	112875
1855	745	2	2	51	TATGTAG	267	2.03	1.58	6	AA	30.6	1.307	2	JC	NA	FALSE	DIPP6_NoIndex_L002_B_51	Illumina HiSeq	153470
1856	746	2	2	52	GCGTTAG	172.6	1.86	1.48	6	AA	22.7	1.762	2	JC	NA	FALSE	DIPP6_NoIndex_L002_B_52	Illumina HiSeq	145109
1857	751	2	2	53	ATATTAG	47.6	1.59	0.53	6	AA	17.6	2.273	2	JC	NA	FALSE	DIPP6_NoIndex_L002_B_53	Illumina HiSeq	185150
1858	752	2	2	54	TCCATAG	73.9	1.94	1.32	6	AA	22.8	1.754	2	JC	NA	FALSE	DIPP6_NoIndex_L002_B_54	Illumina HiSeq	183597
1859	755	2	2	55	AGTCTAG	162.3	1.86	1.06	6	AA	13	3.077	2	JC	NA	FALSE	DIPP6_NoIndex_L002_B_55	Illumina HiSeq	128982
1860	757	2	2	56	GTGGAAG	394.8	1.89	1.75	6	AA	16.9	2.367	2	JC	NA	FALSE	DIPP6_NoIndex_L002_B_56	Illumina HiSeq	148911
1862	761	2	2	58	CTCCAAG	43.9	1.68	0.58	7	KK	42.3	0.946	2	JC	NA	FALSE	DIPP6_NoIndex_L002_B_58	Illumina HiSeq	306073
1863	762	2	2	59	ATTGCAG	4	1.09	0.14	7	KK	16.5	2.424	2	JC	NA	FALSE	DIPP6_NoIndex_L002_B_59	Illumina HiSeq	103358
1864	634	2	2	6	GGTATGG	464.3	1.89	2.11	1	AA	42.6	0.939	1	JC	NA	FALSE	DIPP6_NoIndex_L002_B_6	Illumina HiSeq	312724
1865	766	2	2	60	TAATCAG	47.6	1.84	0.75	7	KK	43.9	0.911	2	JC	NA	FALSE	DIPP6_NoIndex_L002_B_60	Illumina HiSeq	372526
1868	772	2	2	63	AAGCCAG	42.2	1.5	0.52	7	KK	40.1	0.998	2	JC	NA	FALSE	DIPP6_NoIndex_L002_B_63	Illumina HiSeq	447821
1869	776	2	2	64	TCTGGCG	73.7	1.75	0.37	7	KK	43.4	0.922	2	JC	NA	FALSE	DIPP6_NoIndex_L002_B_64	Illumina HiSeq	899903
1871	780	2	2	66	AAGAGCG	115.6	1.98	1.34	7	KK	24	1.667	2	JC	NA	FALSE	DIPP6_NoIndex_L002_B_66	Illumina HiSeq	243569
1873	784	2	2	68	CCGCGCG	324.7	1.87	1.87	8	KK	56	0.714	2	JC	NA	FALSE	DIPP6_NoIndex_L002_B_68	Illumina HiSeq	545272
1875	635	2	2	7	GTGCTGG	40.3	1.33	0.43	1	AA	40.5	0.988	1	JC	NA	FALSE	DIPP6_NoIndex_L002_B_7	Illumina HiSeq	410596
1876	794	2	2	70	CCAGTCG	139.4	1.99	1.82	8	KK	47.5	0.842	2	JC	NA	FALSE	DIPP6_NoIndex_L002_B_70	Illumina HiSeq	911606
1878	798	2	2	72	AGAATCG	272.7	1.94	1.19	8	KK	43.3	0.924	2	JC	NA	FALSE	DIPP6_NoIndex_L002_B_72	Illumina HiSeq	817685
1880	802	2	2	74	ATCCTCG	43.1	1.78	0.71	8	KK	35	1.143	2	JC	NA	FALSE	DIPP6_NoIndex_L002_B_74	Illumina HiSeq	415693
1881	804	2	2	75	CTGTACG	143.1	1.95	1.41	9	AA	42.2	0.948	3	JC	NA	FALSE	DIPP6_NoIndex_L002_B_75	Illumina HiSeq	992292
1883	811	2	2	77	GGCAACG	466.6	1.86	1.54	9	AA	52	0.769	3	JC	NA	FALSE	DIPP6_NoIndex_L002_B_77	Illumina HiSeq	586786
1884	812	2	2	78	GATGCCG	23.1	2.13	0.8	9	AA	53	0.755	3	JC	NA	FALSE	DIPP6_NoIndex_L002_B_78	Illumina HiSeq	369519
1885	815	2	2	79	TCGACCG	89.1	2.03	1.3	9	AA	41.4	0.966	3	JC	NA	FALSE	DIPP6_NoIndex_L002_B_79	Illumina HiSeq	608302
1886	637	2	2	8	GCTGAGG	47.6	1.59	0.56	1	AA	31.3	1.278	1	JC	NA	FALSE	DIPP6_NoIndex_L002_B_8	Illumina HiSeq	17116
1888	821	2	2	81	CTATGGT	319.5	1.94	1.5	9	AA	39.4	1.015	3	JC	NA	FALSE	DIPP6_NoIndex_L002_B_81	Illumina HiSeq	364292
1889	823	2	2	82	CGTAGGT	240.1	2.01	1.49	9	AA	42	0.952	3	JC	NA	FALSE	DIPP6_NoIndex_L002_B_82	Illumina HiSeq	791256
1890	826	2	2	83	GACAGGT	60.8	2.1	1.1	9	AA	54	0.741	3	JC	NA	FALSE	DIPP6_NoIndex_L002_B_83	Illumina HiSeq	526436
1892	830	2	2	85	TCTGTGT	27.4	1.72	0.57	10	ADR	34.5	1.159	3	JC	NA	FALSE	DIPP6_NoIndex_L002_B_85	Illumina HiSeq	244136
1893	833	2	2	86	ATAGTGT	175.8	1.72	0.98	10	ADR	40	1	3	JC	NA	FALSE	DIPP6_NoIndex_L002_B_86	Illumina HiSeq	588759
1894	834	2	2	87	TAGTTGT	380.4	1.81	1.52	10	ADR	46.2	0.866	3	JC	NA	FALSE	DIPP6_NoIndex_L002_B_87	Illumina HiSeq	489194
1895	837	2	2	88	GCATTGT	273.1	1.94	1.34	10	ADR	40.9	0.978	3	JC	NA	FALSE	DIPP6_NoIndex_L002_B_88	Illumina HiSeq	715950
1896	839	2	2	89	AGCTTGT	527.8	1.81	1.53	10	ADR	44.1	0.907	3	JC	NA	FALSE	DIPP6_NoIndex_L002_B_89	Illumina HiSeq	629924
1897	639	2	2	9	ATCGAGG	119.4	1.81	1.76	1	AA	54	0.741	1	JC	NA	FALSE	DIPP6_NoIndex_L002_B_9	Illumina HiSeq	651080
1900	846	2	2	92	CTCCTGT	78	1.94	1.03	10	ADR	40.8	0.98	3	JC	NA	FALSE	DIPP6_NoIndex_L002_B_92	Illumina HiSeq	529361
1901	852	2	2	93	TAAGAGT	103.6	1.83	1.3	11	KL	45.4	0.881	3	JC	NA	FALSE	DIPP6_NoIndex_L002_B_93	Illumina HiSeq	931227
1902	853	2	2	94	CACTAGT	25.4	1.67	0.58	11	KL	49.6	0.806	3	JC	NA	FALSE	DIPP6_NoIndex_L002_B_94	Illumina HiSeq	637088
1904	857	2	2	96	TCCAAGT	391.4	1.84	1.59	11	KL	54	0.741	3	JC	NA	FALSE	DIPP6_NoIndex_L002_B_96	Illumina HiSeq	638816
1905	860	2	2	97	CGGCAGT	79	1.94	1.07	11	KL	23	1.739	3	JC	NA	FALSE	DIPP6_NoIndex_L002_B_97	Illumina HiSeq	161967
1906	861	2	2	98	GTTGCGT	57.7	2.02	1.55	11	KL	15.6	2.564	3	JC	NA	FALSE	DIPP6_NoIndex_L002_B_98	Illumina HiSeq	128853
1907	862	2	2	99	CGAGCGT	347.3	1.82	1.54	11	KL	19.8	2.02	3	JC	NA	FALSE	DIPP6_NoIndex_L002_B_99	Illumina HiSeq	181584
1908	624	2	3	1	AAGGTGG	89	1.92	1.69	1	AA	51	0.784	1	KR	NA	FALSE	DIPP7_NoIndex_L003_B_1	Illumina HiSeq	534962
1909	647	2	3	10	GAGTAGG	361	1.8	1.88	2	AA	51	0.784	1	KR	NA	FALSE	DIPP7_NoIndex_L003_B_10	Illumina HiSeq	436388
1910	870	2	3	100	CCTTCGT	24.4	2.04	0.33	11	KL	15.6	2.564	3	KR	NA	FALSE	DIPP7_NoIndex_L003_B_100	Illumina HiSeq	151530
1911	880	2	3	101	TGGACGT	25.8	1.92	0.81	12	KL	18.4	2.174	3	KR	NA	FALSE	DIPP7_NoIndex_L003_B_101	Illumina HiSeq	166511
1912	881	2	3	102	GAGCCGT	43.2	1.72	1.24	12	KL	20.6	1.942	3	KR	NA	FALSE	DIPP7_NoIndex_L003_B_102	Illumina HiSeq	197738
1913	882	2	3	103	ATTGGTT	74.6	1.72	0.66	12	KL	17.8	2.247	3	KR	NA	FALSE	DIPP7_NoIndex_L003_B_103	Illumina HiSeq	133876
1914	884	2	3	104	TCAGGTT	26.6	1.81	0.88	12	KL	57	0.702	3	KR	NA	FALSE	DIPP7_NoIndex_L003_B_104	Illumina HiSeq	735642
1915	886	2	3	105	GTGTGTT	49.7	2	1.17	12	KL	55	0.727	3	KR	NA	FALSE	DIPP7_NoIndex_L003_B_105	Illumina HiSeq	394056
1918	891	2	3	108	TACCGTT	161.2	2.06	1.32	12	KL	54	0.741	3	KR	NA	FALSE	DIPP7_NoIndex_L003_B_108	Illumina HiSeq	319874
1920	650	2	3	11	TGTTAGG	369.3	1.85	1.77	2	AA	39.8	1.005	1	KR	NA	FALSE	DIPP7_NoIndex_L003_B_11	Illumina HiSeq	328735
1921	900	2	3	110	GGCGATT	139.2	1.8	1.27	13	KL	38.3	1.044	4	KR	NA	FALSE	DIPP7_NoIndex_L003_B_110	Illumina HiSeq	804653
1922	901	2	3	111	GCTTATT	116.7	1.95	1.45	13	KL	42.1	0.95	4	KR	NA	FALSE	DIPP7_NoIndex_L003_B_111	Illumina HiSeq	517484
1923	902	2	3	112	TATAATT	199.5	1.72	0.8	13	KL	40.1	0.998	4	KR	NA	FALSE	DIPP7_NoIndex_L003_B_112	Illumina HiSeq	1330667
1924	903	2	3	113	AGTCATT	395	1.85	1.47	13	KL	51	0.784	4	KR	NA	FALSE	DIPP7_NoIndex_L003_B_113	Illumina HiSeq	442358
1926	905	2	3	115	CGGTCTT	138.9	1.92	1.13	13	KL	43.9	0.911	4	KR	NA	FALSE	DIPP7_NoIndex_L003_B_115	Illumina HiSeq	344651
1927	909	2	3	116	ATCTCTT	437.2	1.91	2.01	13	KL	46.1	0.868	4	KR	NA	FALSE	DIPP7_NoIndex_L003_B_116	Illumina HiSeq	460645
1928	912	2	3	117	GCGACTT	75.4	1.83	1.23	13	KL	44.8	0.893	4	KR	NA	FALSE	DIPP7_NoIndex_L003_B_117	Illumina HiSeq	651288
1929	914	2	3	118	CTTACTT	93.7	1.94	1.48	13	KL	44.9	0.891	4	KR	NA	FALSE	DIPP7_NoIndex_L003_B_118	Illumina HiSeq	754368
1930	915	2	3	119	GTACCTT	28.7	1.75	0.68	13	KL	31.9	1.254	4	KR	NA	FALSE	DIPP7_NoIndex_L003_B_119	Illumina HiSeq	279424
1933	918	2	3	121	AACGGAT	168.3	1.59	0.82	13	KL	37	1.081	4	KR	NA	FALSE	DIPP7_NoIndex_L003_B_121	Illumina HiSeq	476108
1934	922	2	3	122	GAATGAT	57.5	1.27	0.19	14	KL	16	2.5	4	KR	NA	FALSE	DIPP7_NoIndex_L003_B_122	Illumina HiSeq	111403
1935	924	2	3	123	CGCTGAT	94.6	1.93	1.15	14	KL	39.9	1.003	4	KR	NA	FALSE	DIPP7_NoIndex_L003_B_123	Illumina HiSeq	414206
1936	926	2	3	124	TTGAGAT	123.2	1.96	1.36	14	KL	38.4	1.042	4	KR	NA	FALSE	DIPP7_NoIndex_L003_B_124	Illumina HiSeq	52544
1938	936	2	3	126	GCGCGAT	287.7	1.95	1.34	14	KL	30.4	1.316	4	KR	NA	FALSE	DIPP7_NoIndex_L003_B_126	Illumina HiSeq	306519
1941	942	2	3	129	CTGTTAT	40.2	1.91	0.74	15	KK	42.5	0.941	4	KR	NA	FALSE	DIPP7_NoIndex_L003_B_129	Illumina HiSeq	931351
1943	944	2	3	130	TGATTAT	42.4	1.85	1.02	15	KK	44	0.909	4	KR	NA	FALSE	DIPP7_NoIndex_L003_B_130	Illumina HiSeq	504305
1944	947	2	3	131	GAGATAT	459.7	1.94	1.97	15	KK	44.1	0.907	4	KR	NA	FALSE	DIPP7_NoIndex_L003_B_131	Illumina HiSeq	599300
1945	948	2	3	132	GTTCTAT	74.4	1.93	1.16	15	KK	40.2	0.995	4	KR	NA	FALSE	DIPP7_NoIndex_L003_B_132	Illumina HiSeq	537928
1946	950	2	3	133	AGCAGGA	29.4	2.06	0.79	15	KK	47.3	0.846	4	KR	NA	FALSE	DIPP7_NoIndex_L003_B_133	Illumina HiSeq	813437
1947	952	2	3	134	TCGTAAT	131.1	1.77	1.48	15	KK	47.2	0.847	4	KR	NA	FALSE	DIPP7_NoIndex_L003_B_134	Illumina HiSeq	986547
1949	956	2	3	136	CATCAAT	11	3.22	0.61	15	KK	52	0.769	4	KR	NA	FALSE	DIPP7_NoIndex_L003_B_136	Illumina HiSeq	703384
1950	966	2	3	137	GGACAAT	51.7	2.16	1.25	16	KK	45.7	0.875	4	KR	NA	FALSE	DIPP7_NoIndex_L003_B_137	Illumina HiSeq	842792
1951	968	2	3	138	CCGGCAT	42.5	1.93	0.61	16	KK	31.7	1.262	4	KR	NA	FALSE	DIPP7_NoIndex_L003_B_138	Illumina HiSeq	439850
1953	657	2	3	14	AATCAGG	176.3	1.76	1.16	2	AA	39.2	1.02	1	KR	NA	FALSE	DIPP7_NoIndex_L003_B_14	Illumina HiSeq	288715
1954	970	2	3	140	TACACAT	57.8	2.18	0.98	16	KK	54	0.741	4	KR	NA	FALSE	DIPP7_NoIndex_L003_B_140	Illumina HiSeq	877081
1956	974	2	3	142	AATTGCT	128	1.94	1.21	16	KK	45.5	0.879	4	KR	NA	FALSE	DIPP7_NoIndex_L003_B_142	Illumina HiSeq	517196
1957	980	2	3	143	TTCTGCT	29.4	2.22	0.84	16	KK	42.7	0.937	4	KR	NA	FALSE	DIPP7_NoIndex_L003_B_143	Illumina HiSeq	408711
1958	983	2	3	144	GCTAGCT	126.6	1.97	1.39	16	KK	44	0.909	4	KR	NA	FALSE	DIPP7_NoIndex_L003_B_144	Illumina HiSeq	482485
1959	985	2	3	145	TGAAGCT	71.4	1.96	1.35	16	KK	49.5	0.808	4	KR	NA	FALSE	DIPP7_NoIndex_L003_B_145	Illumina HiSeq	778255
1961	987	2	3	147	CGTGTCT	222.1	1.88	1.9	16	KK	51	0.784	4	KR	NA	FALSE	DIPP7_NoIndex_L003_B_147	Illumina HiSeq	765729
1962	998	2	3	148	TCACTCT	68.7	1.9	1	17	KK	41.7	0.959	5	KR	NA	FALSE	DIPP7_NoIndex_L003_B_148	Illumina HiSeq	511820
1963	999	2	3	149	GGCCTCT	49	2.01	1.16	17	KK	43.1	0.928	5	KR	NA	FALSE	DIPP7_NoIndex_L003_B_149	Illumina HiSeq	838005
1965	1000	2	3	150	GAGGACT	278.4	1.86	1.73	17	KK	42.7	0.937	5	KR	NA	FALSE	DIPP7_NoIndex_L003_B_150	Illumina HiSeq	808357
1967	1004	2	3	152	CTCAACT	237.5	1.96	1.86	17	KK	35.6	1.124	5	KR	NA	FALSE	DIPP7_NoIndex_L003_B_152	Illumina HiSeq	852665
1968	1008	2	3	153	TTGCACT	286.3	1.86	1.48	17	KK	58	0.69	5	KR	NA	FALSE	DIPP7_NoIndex_L003_B_153	Illumina HiSeq	589241
1969	1010	2	3	154	AACCACT	92.4	1.97	1.3	17	KK	47.5	0.842	5	KR	NA	FALSE	DIPP7_NoIndex_L003_B_154	Illumina HiSeq	718636
1970	1014	2	3	155	TTAGCCT	73.4	1.96	0.9	18	AA	39.8	1.005	5	KR	NA	FALSE	DIPP7_NoIndex_L003_B_155	Illumina HiSeq	465716
1972	1017	2	3	157	ATGACCT	239.7	1.87	1.52	18	AA	47.2	0.847	5	KR	NA	FALSE	DIPP7_NoIndex_L003_B_157	Illumina HiSeq	427498
1973	1020	2	3	158	CATTGGA	182.7	2.01	1.63	18	AA	16.4	2.439	5	KR	NA	FALSE	DIPP7_NoIndex_L003_B_158	Illumina HiSeq	216382
1974	1021	2	3	159	GCCTGGA	46.2	1.68	0.79	18	AA	57	0.702	5	KR	NA	FALSE	DIPP7_NoIndex_L003_B_159	Illumina HiSeq	411740
1975	663	2	3	16	TACGCGG	295.4	1.77	1.31	2	AA	50	0.8	1	KR	NA	FALSE	DIPP7_NoIndex_L003_B_16	Illumina HiSeq	926188
1976	1022	2	3	160	CTGAGGA	421.9	1.91	1.78	18	AA	60	0.667	5	KR	NA	FALSE	DIPP7_NoIndex_L003_B_160	Illumina HiSeq	223096
1977	1023	2	3	161	TAGCGGA	230.2	1.91	1.39	18	AA	54	0.741	5	KR	NA	FALSE	DIPP7_NoIndex_L003_B_161	Illumina HiSeq	353191
1979	1032	2	3	163	GTACGGA	219.7	1.86	1.18	18	AA	56	0.714	5	KR	NA	FALSE	DIPP7_NoIndex_L003_B_163	Illumina HiSeq	578927
1980	1033	2	3	164	CGCGTGA	316.7	1.87	2.16	18	AA	55	0.727	5	KR	NA	FALSE	DIPP7_NoIndex_L003_B_164	Illumina HiSeq	600861
1981	1034	2	3	165	TTAATGA	449.2	1.887	1.83	19	AA	59	0.678	5	KR	NA	FALSE	DIPP7_NoIndex_L003_B_165	Illumina HiSeq	448991
1982	1039	2	3	166	AGGCTGA	123.9	1.87	1.39	19	AA	55	0.727	5	KR	NA	FALSE	DIPP7_NoIndex_L003_B_166	Illumina HiSeq	377951
1983	1040	2	3	167	GATCTGA	357.1	1.82	1.74	19	AA	46.4	0.862	5	KR	NA	FALSE	DIPP7_NoIndex_L003_B_167	Illumina HiSeq	608508
1984	1042	2	3	168	CCACTGA	160.7	1.8	1.53	19	AA	56	0.714	5	KR	NA	FALSE	DIPP7_NoIndex_L003_B_168	Illumina HiSeq	227956
1985	1044	2	3	169	CTAGAGA	306.8	1.82	1.47	19	AA	58	0.69	5	KR	NA	FALSE	DIPP7_NoIndex_L003_B_169	Illumina HiSeq	503776
1987	1046	2	3	170	GACGAGA	466.1	1.85	1.93	19	AA	55	0.727	5	KR	NA	FALSE	DIPP7_NoIndex_L003_B_170	Illumina HiSeq	377017
1988	1048	2	3	171	CCGTAGA	217.7	1.78	1.18	19	AA	47.7	0.839	5	KR	NA	FALSE	DIPP7_NoIndex_L003_B_171	Illumina HiSeq	265526
1989	1050	2	3	172	TTCCAGA	283.8	1.88	2	19	AA	59	0.678	5	KR	NA	FALSE	DIPP7_NoIndex_L003_B_172	Illumina HiSeq	444872
1990	1052	2	3	173	AATGCGA	107.7	1.71	1.09	19	AA	55	0.727	5	KR	NA	FALSE	DIPP7_NoIndex_L003_B_173	Illumina HiSeq	237218
1991	1056	2	3	174	TGCTCGA	201.1	1.83	1.85	19	AA	56	0.714	5	KR	NA	FALSE	DIPP7_NoIndex_L003_B_174	Illumina HiSeq	417
1992	1058	2	3	175	TCTACGA	327.7	1.89	1.94	20	AA	58	0.69	5	KR	NA	FALSE	DIPP7_NoIndex_L003_B_175	Illumina HiSeq	352219
1993	1062	2	3	176	GCTGGTA	198.7	1.85	1.83	20	AA	57	0.702	5	KR	NA	FALSE	DIPP7_NoIndex_L003_B_176	Illumina HiSeq	318071
1994	1063	2	3	177	TCGAGTA	371.5	1.87	2.09	20	AA	47.7	0.839	5	KR	NA	FALSE	DIPP7_NoIndex_L003_B_177	Illumina HiSeq	435136
1995	1066	2	3	178	GTCAGTA	60.2	1.81	1.31	20	AA	49.6	0.806	5	KR	NA	FALSE	DIPP7_NoIndex_L003_B_178	Illumina HiSeq	575328
1996	1067	2	3	179	CGGCGTA	194.5	1.99	1.64	20	AA	56	0.714	5	KR	NA	FALSE	DIPP7_NoIndex_L003_B_179	Illumina HiSeq	334187
1998	1069	2	3	180	ACAGTTA	133.8	1.82	1.43	20	AA	48.9	0.818	5	KR	NA	FALSE	DIPP7_NoIndex_L003_B_180	Illumina HiSeq	245298
1999	280	2	3	181	AGTGACA	14.7	1.18	0.39	13	NA	9.87	4.053	0	KR	reseq	TRUE	DIPP7_NoIndex_L003_B_181	Illumina HiSeq	55499
2000	379	2	3	182	TATTACA	13.9	1.61	0.44	17	NA	18.3	2.186	0	KR	reseq	TRUE	DIPP7_NoIndex_L003_B_182	Illumina HiSeq	202020
2001	578	2	3	183	CGGAACA	22.1	1.77	0.81	26	NA	11.1	3.604	0	KR	reseq	TRUE	DIPP7_NoIndex_L003_B_183	Illumina HiSeq	69317
2002	548	2	3	184	CTTCACA	12	1.73	0.42	24	NA	10.9	3.67	0	KR	reseq	TRUE	DIPP7_NoIndex_L003_B_184	Illumina HiSeq	70794
2003	39	2	3	185	CTGGCCA	170.3	1.84	1.24	2	NA	58	0.69	0	KR	reseq	TRUE	DIPP7_NoIndex_L003_B_185	Illumina HiSeq	362535
2004	13	2	3	186	ACCGCCA	52.4	1.15	0.61	1	NA	13.8	2.899	0	KR	reseq	TRUE	DIPP7_NoIndex_L003_B_186	Illumina HiSeq	181350
2005	16	2	3	187	TCATCCA	103.4	1.95	1.22	1	NA	22.2	1.802	0	KR	reseq	TRUE	DIPP7_NoIndex_L003_B_187	Illumina HiSeq	204965
2006	213	2	3	188	TTCACCA	27.6	1.75	0.43	10	NA	19.5	2.051	0	KR	reseq	TRUE	DIPP7_NoIndex_L003_B_188	Illumina HiSeq	174050
2007	247	2	3	189	TTCAGGC	580.9	1.91	1.85	11	NA	47.9	0.835	0	KR	reseq	TRUE	DIPP7_NoIndex_L003_B_189	Illumina HiSeq	419165
2008	669	2	3	19	CAGACGG	48.7	2.22	0.58	3	AA/KK	12.3	3.252	1	KR	NA	FALSE	DIPP7_NoIndex_L003_B_19	Illumina HiSeq	48162
2009	269	2	3	190	GTCGTGC	103.1	1.89	1.67	12	NA	15.7	2.548	0	KR	reseq	TRUE	DIPP7_NoIndex_L003_B_190	Illumina HiSeq	91246
2010	387	2	3	191	CAGCTGC	223.3	1.61	0.23	17	NA	7.78	5.141	0	KR	NA	FALSE	DIPP7_NoIndex_L003_B_191	Illumina HiSeq	57530
2011	219	2	3	192	TGTCTGC	44.7	1.88	1.18	10	NA	27.6	1.449	0	KR	reseq	TRUE	DIPP7_NoIndex_L003_B_192	Illumina HiSeq	366151
2012	625	2	3	2	CTTGTGG	32.3	1.86	0.55	1	AA	58	0.69	1	KR	NA	FALSE	DIPP7_NoIndex_L003_B_2	Illumina HiSeq	584762
2014	674	2	3	21	CGTCCGG	160.3	2.05	1.39	3	AA/KK	34.2	1.17	1	KR	NA	FALSE	DIPP7_NoIndex_L003_B_21	Illumina HiSeq	321946
2015	677	2	3	22	TTACCGG	374.7	1.99	1.49	3	AA/KK	49.4	0.81	1	KR	NA	FALSE	DIPP7_NoIndex_L003_B_22	Illumina HiSeq	609158
2016	680	2	3	23	CATGGTG	49.5	2.54	1.11	3	AA/KK	46.5	0.86	1	KR	NA	FALSE	DIPP7_NoIndex_L003_B_23	Illumina HiSeq	551047
2017	682	2	3	24	TAGTGTG	35.9	2.9	1.02	3	AA/KK	43.9	0.911	1	KR	NA	FALSE	DIPP7_NoIndex_L003_B_24	Illumina HiSeq	629265
2019	684	2	3	26	CTCTGTG	171.9	2.08	1.52	3	AA/KK	43.6	0.917	1	KR	NA	FALSE	DIPP7_NoIndex_L003_B_26	Illumina HiSeq	433369
2020	685	2	3	27	ACTAGTG	31.4	2.91	0.38	3	AA/KK	45.2	0.885	1	KR	NA	FALSE	DIPP7_NoIndex_L003_B_27	Illumina HiSeq	601524
2022	688	2	3	29	ATGCGTG	17.5	5.51	0.78	3	AA/KK	46.8	0.855	1	KR	NA	FALSE	DIPP7_NoIndex_L003_B_29	Illumina HiSeq	413789
2023	629	2	3	3	TGAGTGG	38.9	1.52	0.62	1	AA	23.4	1.709	1	KR	NA	FALSE	DIPP7_NoIndex_L003_B_3	Illumina HiSeq	268210
2024	695	2	3	30	GCACGTG	52.8	1.95	0.62	4	ADR	23.8	1.681	1	KR	NA	FALSE	DIPP7_NoIndex_L003_B_30	Illumina HiSeq	170747
2025	696	2	3	31	TCGGTTG	106.6	1.88	0.072	4	ADR	35.3	1.133	1	KR	NA	FALSE	DIPP7_NoIndex_L003_B_31	Illumina HiSeq	277793
2026	701	2	3	32	GTAGTTG	51.5	2.02	0.48	4	ADR	41.1	0.973	1	KR	NA	FALSE	DIPP7_NoIndex_L003_B_32	Illumina HiSeq	441410
2029	713	2	3	35	CGAGATG	372.1	1.82	1.34	5	ADR	34	1.176	2	KR	NA	FALSE	DIPP7_NoIndex_L003_B_35	Illumina HiSeq	344885
2030	715	2	3	36	ACGTATG	145.8	1.96	1.78	5	ADR	39.9	1.003	2	KR	NA	FALSE	DIPP7_NoIndex_L003_B_36	Illumina HiSeq	750188
2031	718	2	3	37	TTATATG	28.9	1.66	0.043	5	ADR	38.2	1.047	2	KR	NA	FALSE	DIPP7_NoIndex_L003_B_37	Illumina HiSeq	204377
2032	720	2	3	38	GTTAATG	39.3	1.83	0.79	5	ADR	57	0.702	2	KR	NA	FALSE	DIPP7_NoIndex_L003_B_38	Illumina HiSeq	667947
2034	630	2	3	4	CAATTGG	34.6	1.87	0.76	1	AA	15.3	2.614	1	KR	NA	FALSE	DIPP7_NoIndex_L003_B_4	Illumina HiSeq	175624
2036	726	2	3	41	TGTGCTG	23.5	1.99	0.37	5	ADR	22.8	1.754	2	KR	NA	FALSE	DIPP7_NoIndex_L003_B_41	Illumina HiSeq	172034
2037	729	2	3	42	GCCGCTG	16.7	2.14	0.46	5	ADR	35.9	1.114	2	KR	NA	FALSE	DIPP7_NoIndex_L003_B_42	Illumina HiSeq	735316
2038	730	2	3	43	AATTCTG	106.2	2.02	1.55	5	ADR	39.3	1.018	2	KR	NA	FALSE	DIPP7_NoIndex_L003_B_43	Illumina HiSeq	901802
2039	734	2	3	44	CCATCTG	54.1	2.23	1.1	5	ADR	33.1	1.208	2	KR	NA	FALSE	DIPP7_NoIndex_L003_B_44	Illumina HiSeq	225683
2040	737	2	3	45	CTAGGAG	145.7	2.01	1.32	6	AA	45.1	0.887	2	KR	NA	FALSE	DIPP7_NoIndex_L003_B_45	Illumina HiSeq	202319
2041	741	2	3	46	CCTTGAG	121.9	1.94	1.18	6	AA	15.4	2.597	2	KR	NA	FALSE	DIPP7_NoIndex_L003_B_46	Illumina HiSeq	179546
2042	743	2	3	47	GGAAGAG	253.2	2	1.37	6	AA	39.7	1.008	2	KR	NA	FALSE	DIPP7_NoIndex_L003_B_47	Illumina HiSeq	127272
2043	744	2	3	48	CACAGAG	23.9	2.1	0.77	6	AA	13.2	3.03	2	KR	NA	FALSE	DIPP7_NoIndex_L003_B_48	Illumina HiSeq	121844
2044	747	2	3	49	TGGCGAG	266.3	2.06	1.79	6	AA	52	0.769	2	KR	NA	FALSE	DIPP7_NoIndex_L003_B_49	Illumina HiSeq	446132
2045	636	2	3	5	TTCTTGG	102.7	1.74	1.25	1	AA	47.8	0.837	1	KR	NA	FALSE	DIPP7_NoIndex_L003_B_5	Illumina HiSeq	811051
2046	749	2	3	50	GATCGAG	92.2	1.99	1.51	6	AA	13.4	2.985	2	KR	NA	FALSE	DIPP7_NoIndex_L003_B_50	Illumina HiSeq	146529
2047	753	2	3	51	TATGTAG	100.5	1.93	1.55	6	AA	17.7	2.26	2	KR	NA	FALSE	DIPP7_NoIndex_L003_B_51	Illumina HiSeq	170197
2048	754	2	3	52	GCGTTAG	92	1.83	1.39	6	AA	21.9	1.826	2	KR	NA	FALSE	DIPP7_NoIndex_L003_B_52	Illumina HiSeq	204974
2049	756	2	3	53	ATATTAG	161.8	2.03	1.67	6	AA	57	0.702	2	KR	NA	FALSE	DIPP7_NoIndex_L003_B_53	Illumina HiSeq	199500
2050	759	2	3	54	TCCATAG	54.1	1.98	0.42	7	KK	23.3	1.717	2	KR	NA	FALSE	DIPP7_NoIndex_L003_B_54	Illumina HiSeq	173992
2052	763	2	3	56	GTGGAAG	69.4	1.71	1.05	7	KK	50	0.8	2	KR	NA	FALSE	DIPP7_NoIndex_L003_B_56	Illumina HiSeq	847355
2053	768	2	3	57	TGCGAAG	100.5	1.83	0.83	7	KK	34.5	1.159	2	KR	NA	FALSE	DIPP7_NoIndex_L003_B_57	Illumina HiSeq	306095
2055	773	2	3	59	ATTGCAG	10.8	1.32	0.33	7	KK	36.6	1.093	2	KR	NA	FALSE	DIPP7_NoIndex_L003_B_59	Illumina HiSeq	390483
2056	638	2	3	6	GGTATGG	74.7	1.87	1.32	1	AA	53	0.755	1	KR	NA	FALSE	DIPP7_NoIndex_L003_B_6	Illumina HiSeq	455501
2058	775	2	3	61	AGCTCAG	82.6	1.93	1.32	7	KK	44.8	0.893	2	KR	NA	FALSE	DIPP7_NoIndex_L003_B_61	Illumina HiSeq	658812
2060	782	2	3	63	AAGCCAG	27.6	2.07	0.58	8	KK	60	0.667	2	KR	NA	FALSE	DIPP7_NoIndex_L003_B_63	Illumina HiSeq	665581
2061	785	2	3	64	TCTGGCG	346.3	1.88	1.87	8	KK	52	0.769	2	KR	NA	FALSE	DIPP7_NoIndex_L003_B_64	Illumina HiSeq	638125
2062	786	2	3	65	GTCGGCG	1086.6	1.87	2.09	8	KK	49.5	0.808	2	KR	NA	FALSE	DIPP7_NoIndex_L003_B_65	Illumina HiSeq	918836
2064	788	2	3	67	CTTAGCG	412.7	1.86	1.82	8	KK	49.6	0.806	2	KR	NA	FALSE	DIPP7_NoIndex_L003_B_67	Illumina HiSeq	709723
2067	640	2	3	7	GTGCTGG	263.7	1.93	1.9	1	AA	41.4	0.966	1	KR	NA	FALSE	DIPP7_NoIndex_L003_B_7	Illumina HiSeq	383633
2068	800	2	3	70	CCAGTCG	96.9	1.66	0.71	8	KK	38.1	1.05	2	KR	NA	FALSE	DIPP7_NoIndex_L003_B_70	Illumina HiSeq	414650
2070	803	2	3	72	AGAATCG	29.8	1.79	0.6	8	KK	49.1	0.815	2	KR	NA	FALSE	DIPP7_NoIndex_L003_B_72	Illumina HiSeq	760672
2071	807	2	3	73	CATCTCG	141.2	1.97	1.53	9	AA	41.8	0.957	3	KR	NA	FALSE	DIPP7_NoIndex_L003_B_73	Illumina HiSeq	377058
2072	808	2	3	74	ATCCTCG	61.2	1.78	0.71	9	AA	51	0.784	3	KR	NA	FALSE	DIPP7_NoIndex_L003_B_74	Illumina HiSeq	487906
2073	813	2	3	75	CTGTACG	108.4	2.04	1.54	9	AA	45.6	0.877	3	KR	NA	FALSE	DIPP7_NoIndex_L003_B_75	Illumina HiSeq	510219
2075	816	2	3	77	GGCAACG	277	1.87	1.25	9	AA	43.1	0.928	3	KR	NA	FALSE	DIPP7_NoIndex_L003_B_77	Illumina HiSeq	761432
2076	819	2	3	78	GATGCCG	71.6	1.97	0.64	9	AA	39.7	1.008	3	KR	NA	FALSE	DIPP7_NoIndex_L003_B_78	Illumina HiSeq	433377
2077	820	2	3	79	TCGACCG	18.9	1.62	0.58	9	AA	31.5	1.27	3	KR	NA	FALSE	DIPP7_NoIndex_L003_B_79	Illumina HiSeq	295216
2078	642	2	3	8	GCTGAGG	71.3	1.85	1.51	1	AA	47.7	0.839	1	KR	NA	FALSE	DIPP7_NoIndex_L003_B_8	Illumina HiSeq	578043
2079	822	2	3	80	ACGTGGT	441.3	1.93	2.05	9	AA	47.5	0.842	3	KR	NA	FALSE	DIPP7_NoIndex_L003_B_80	Illumina HiSeq	660089
2080	825	2	3	81	CTATGGT	83.1	1.84	0.88	9	AA	53	0.755	3	KR	NA	FALSE	DIPP7_NoIndex_L003_B_81	Illumina HiSeq	601229
2083	836	2	3	84	AGACGGT	193.3	1.9	1.4	10	ADR	42.4	0.943	3	KR	NA	FALSE	DIPP7_NoIndex_L003_B_84	Illumina HiSeq	659059
2084	838	2	3	85	TCTGTGT	30	1.83	0.56	10	ADR	36.4	1.099	3	KR	NA	FALSE	DIPP7_NoIndex_L003_B_85	Illumina HiSeq	423413
2085	840	2	3	86	ATAGTGT	671.8	1.86	1.77	10	ADR	42.8	0.935	3	KR	NA	FALSE	DIPP7_NoIndex_L003_B_86	Illumina HiSeq	669537
2086	842	2	3	87	TAGTTGT	81.3	1.86	1.35	10	ADR	46.1	0.868	3	KR	NA	FALSE	DIPP7_NoIndex_L003_B_87	Illumina HiSeq	660322
2087	843	2	3	88	GCATTGT	9.2	1.84	0.33	10	ADR	30	1.333	3	KR	NA	FALSE	DIPP7_NoIndex_L003_B_88	Illumina HiSeq	452197
2088	845	2	3	89	AGCTTGT	261.2	1.81	1.17	10	ADR	38.6	1.036	3	KR	NA	FALSE	DIPP7_NoIndex_L003_B_89	Illumina HiSeq	437522
2089	646	2	3	9	ATCGAGG	344.5	1.86	1.26	2	AA	55	0.727	1	KR	NA	FALSE	DIPP7_NoIndex_L003_B_9	Illumina HiSeq	556980
2090	851	2	3	90	CCGATGT	42.4	1.88	0.78	11	KL	56	0.714	3	KR	NA	FALSE	DIPP7_NoIndex_L003_B_90	Illumina HiSeq	501489
2091	854	2	3	91	AATATGT	72.9	1.85	0.81	11	KL	52	0.769	3	KR	NA	FALSE	DIPP7_NoIndex_L003_B_91	Illumina HiSeq	448267
2093	858	2	3	93	TAAGAGT	71.5	1.77	1	11	KL	59	0.678	3	KR	NA	FALSE	DIPP7_NoIndex_L003_B_93	Illumina HiSeq	230843
2094	859	2	3	94	CACTAGT	79.8	1.76	0.5	11	KL	22.7	1.762	3	KR	NA	FALSE	DIPP7_NoIndex_L003_B_94	Illumina HiSeq	183092
2096	864	2	3	96	TCCAAGT	149	1.83	1.32	11	KL	18.7	2.139	3	KR	NA	FALSE	DIPP7_NoIndex_L003_B_96	Illumina HiSeq	154460
2097	865	2	3	97	CGGCAGT	12.2	1.64	0.42	11	KL	56	0.714	3	KR	NA	FALSE	DIPP7_NoIndex_L003_B_97	Illumina HiSeq	175618
2098	866	2	3	98	GTTGCGT	26.7	2.02	0.64	11	KL	16.8	2.381	3	KR	NA	FALSE	DIPP7_NoIndex_L003_B_98	Illumina HiSeq	157531
2099	867	2	3	99	CGAGCGT	64.3	1.81	1.02	11	KL	18.8	2.128	3	KR	NA	FALSE	DIPP7_NoIndex_L003_B_99	Illumina HiSeq	172639
