# Supplementary material for: Bacteroides dorei dominates gut microbiome prior to autoimmunity in Finnish children at high risk for type 1 diabetes
Source: Front Microbiol. 2014 Dec 10;5:678. doi: 10.3389/fmicb.2014.00678 (PMC4261809; doi:10.3389/fmicb.2014.00678)
Supplement: Supplementary file 4 [file Table4.CSV]

range	type	route	notes	dipp_person	ab.start	ab.stop
609-638	Unknown	Unknown		1	609	638
362	Amoxycillin	Oral		2	362	362
160-190	Unknown	Unknown		2	160	190
500	Unknown	Unknown		3	500	500
513	Unknown	Unknown		3	513	513
374-404	Trimethoprim	Oral		3	374	404
617-646	Unknown	Unknown		3	617	646
None	None	None		4	None	None
880-910	Amoxycillin	Oral		5	880	910
180-273	Trimethoprim	Oral		6	180	273
180-273	Amoxycillin	Oral		6	180	273
369-399	Unknown	Unknown		6	369	399
369-399	Unknown	Unknown		6	369	399
551-580	Unknown	Unknown		6	551	580
551-580	Unknown	Unknown		6	551	580
551-580	Unknown	Unknown		6	551	580
8-38	Unknown	Unknown		7	8	38
373-403	Azithromycin	Oral		7	373	403
428	Amoxycillin	Oral		8	428	428
650	Amoxycillin	Oral		8	650	650
691-721	Azithromycin	Oral		8	691	721
710	Unknown	Unknown		9	710	710
139-168	Unknown	Unknown		9	139	168
654-742	Unknown	Unknown		9	654	742
718-748	Amoxycillin	Oral		9	718	748
838-868	Unknown	Unknown		9	838	868
627-710	Amoxycillin	Oral		10	627	710
209-240	Amoxycillin	Oral		11	209	240
209-240	Trimethoprim	Oral		11	209	240
209-240	Azithromycin	Oral		11	209	240
270-300	Amoxycillin	Oral		11	270	300
301-331	Trimethoprim-sulfamethoxazole	Oral		11	301	331
360-391	Amoxycillin	Oral		11	360	391
392-363	Amoxycillin	Oral		12	392	363
393-423	Amoxycillin	Oral		12	393	423
581-611	Azithromycin	Oral		13	581	611
199-229	Amoxycillin	Oral		14	199	229
199-229	Trimethoprim	Oral		14	199	229
289-319	Cefaclor	Oral		14	289	319
289-319	Trimethoprim	Oral		14	289	319
289-319	Amoxycillin	Oral		14	289	319
350-380	Trimethoprim	Oral		14	350	380
503-533	Unknown	Oral		14	503	533
564-594	Azithromycin	Oral		14	564	594
595-625	Cephalosporin	Oral		14	595	625
595-625	Trimethoprim	Oral		14	595	625
263-293	Amoxycillin	Oral		15	263	293
294-323	Amoxycillin	Oral		15	294	323
368	Amoxycillin	Oral		16	368	368
546-638	Amoxycillin	Oral		16	546	638
369-452	Amoxycillin	Oral		17	369	452
576	Cephalosporin	Oral		18	576	576
592	Amoxycillin	Oral		18	592	592
600	Cephalosporin	Oral		18	600	600
610	Cephalosporin	Oral		18	610	610
627	Cephalosporin	Oral		18	627	627
635	Amoxycillin	Oral		18	635	635
699	Cephalosporin	Oral		18	699	699
649-733	Amoxycillin	Oral		18	649	733
None	None	None		19	None	None
567	Azithromycin	Oral		20	567	567
567	Unknown	Unknown		20	567	567
580	Amoxycillin	Oral		20	580	580
634	Trimethoprim-sulfamethoxazole	Oral		20	634	634
279-309	Trimethoprim	Oral		20	279	309
310-340	Trimethoprim	Oral		20	310	340
644-674	Azithromycin	Oral		20	644	674
706-733	Azithromycin	Oral		20	706	733
150-180	Trimethoprim-sulfamethoxazole	Oral		21	150	180
181-210	Amoxycillin	Oral		21	181	210
190-274	Cefaclor	Oral		21	190	274
190-274	Azithromycin	Oral		21	190	274
190-274	Trimethoprim-sulfamethoxazole	Oral		21	190	274
303-333	Trimethoprim-sulfamethoxazole	Oral		21	303	333
362-392	Trimethoprim	Oral		21	362	392
None	None	None		22	None	None
173	Amoxycillin	Oral		23	173	173
184	Trimethoprim	Oral		23	184	184
257	Azithromycin	Oral		23	257	257
330	Amoxycillin	Oral		23	330	330
347	Trimethoprim	Oral		23	347	347
198-259	Azithromycin	Oral		23	198	259
None	None	None		24	None	None
None	None	None		25	None	None
465	Azithromycin	Oral		26	465	465
547	Azithromycin	Oral		27	547	547
405	Amoxycillin	Oral		28	405	405
456	Amoxycillin	Oral		28	456	456
470	Azithromycin	Oral		28	470	470
493	Trimethoprim-sulfamethoxazole	Oral		28	493	493
509	Amoxycillin	Oral		28	509	509
518	Phenoxymethylpenicillin	Oral		28	518	518
199	Amoxycillin	Oral		29	199	199
257	Amoxycillin	Oral		29	257	257
342	Amoxycillin	Oral		29	342	342
110-137	Amoxycillin	Oral		29	110	137
110-137	Trimethoprim	Oral		29	110	137
183-265	Cephalexin	Oral		29	183	265
183-265	Azithromycin	Oral		29	183	265
230-159	Cephalexin	Oral		29	230	159
291-321	Amoxycillin	Oral		29	291	321
475-502	Amoxycillin	Oral		29	475	502
191-220	Unknown	Unknown		30	191	220
252-282	Unknown	Unknown		30	252	282
312-342	Amoxycillin	Oral		30	312	342
None	None	None		31	None	None
67-97	Trimethoprim	Oral		32	67	97
559	Amoxycillin	Oral		33	559	559
1980	Amoxycillin	Oral		33	1980	1980
356-386	Amoxycillin	Oral		33	356	386
387-416	Amoxycillin	Oral		33	387	416
273	Amoxycillin	Oral		34	273	273
358	Amoxycillin	Oral		34	358	358
590	Amoxycillin	Oral		34	590	590
539	Amoxycillin	Oral		35	539	539
256	Amoxycillin	Oral		36	256	256
355	Cephalosporin	Oral		36	355	355
431	Azithromycin	Oral		36	431	431
556	Azithromycin	Oral		36	556	556
623	Amoxycillin	Oral	2 courses	36	623	623
301-361	Amoxycillin	Oral		36	301	361
635-726	Unknown prophylactic	Unknown		36	635	726
819-938	Unknown	Unknown	5-6 courses	36	819	938
970-1000	Amoxycillin	Oral		36	970	1000
343	Amoxycillin	Oral		37	343	343
370	Amoxycillin	Oral		37	370	370
494	Azithromycin	Oral		37	494	494
506	Clarithromycin	Oral		37	506	506
538	Trimethoprim-sulfamethoxazole	Oral		37	538	538
575	Trimethoprim-sulfamethoxazole	Oral		37	575	575
576	Azithromycin	Oral		37	576	576
723	Azithromycin	Oral		37	723	723
531-560	Azithromycin	Oral		38	531	560
388	Phenoxymethylpenicillin	Oral		39	388	388
None	None	None		40	None	None
470	Azithromycin	Oral		41	470	470
227-257	Amoxycillin	Oral		41	227	257
439-469	Azithromycin	Oral		41	439	469
470-499	Amoxycillin	Oral		41	470	499
623-652	Amoxycillin	Oral		41	623	652
74-104	Trimethoprim	Oral		41	74	104
96-198	Unknown	Unknown		41	96	198
96-198	Unknown	Unknown		41	96	198
96-198	Unknown	Unknown		41	96	198
None	None	None		42	None	None
None	None	None		43	None	None
336	Cephalosporin	Oral		44	336	336
336	Azithromycin	Oral		44	336	336
589	Cefaclor	Oral		44	589	589
589	Trimethoprim	Oral		44	589	589
287-317	Azithromycin	Oral		44	287	317
501-531	Clarithromycin	Oral		44	501	531
532-561	Amoxycillin	Oral		44	532	561
593-623	Azithromycin	Oral		44	593	623
383	Amoxycillin	Oral		45	383	383
577	Azithromycin	Oral		45	577	577
None	None	None		46	None	None
316-346	Amoxycillin	Oral		47	316	346
284	Amoxycillin	Oral		48	284	284
290-557	Cephalexin	Oral		48	290	557
90	Amoxycillin	Oral		49	90	90
101	Azithromycin	Oral		49	101	101
362	Azithromycin	Oral		49	362	362
674-719	Azithromycin	Oral		49	674	719
300-329	Unknown	Oral		50	300	329
351-454	Amoxycillin	Oral		51	351	454
351-454	Amoxycillin	Oral		51	351	454
351-454	Azithromycin	Oral		51	351	454
80	Cephalosporin	Oral		52	80	80
93	Azithromycin	Oral		52	93	93
368	Amoxycillin	Oral		52	368	368
160-190	Cephalosporin	Oral		52	160	190
374-404	Amoxycillin	Oral		52	374	404
None	None	None		53	None	None
261	Amoxycillin	Oral		54	261	261
None	None	None		55	None	None
297-326	Amoxycillin	Oral		56	297	326
358-388	Amoxycillin	Oral		56	358	388
389-416	Trimethoprim	Oral		56	389	416
479-509	Unknown	Unknown		56	479	509
83-112	Unknown	Unknown		56	83	112
0-101	Gentamicin	Oral		57	0	101
394-421	Amoxycillin	Oral		57	394	421
485	Amoxycillin	Oral		58	485	485
0-98	Azithromycin	Oral		59	0	98
268-298	Trimethoprim	Oral		59	268	298
669	Trimethoprim	Oral		60	669	669
293-323	Amoxycillin	Oral		60	293	323
324-353	Amoxycillin	Oral		60	324	353
415-445	Azithromycin	Oral		60	415	445
536-565	Amoxycillin	Oral		60	536	565
597-626	Unknown	Unknown		60	597	626
369	Azithromycin	Oral		61	369	369
307-336	Amoxycillin	Oral		61	307	336
488-518	Trimethoprim-sulfamethoxazole	Oral		61	488	518
882	Cefaclor	Oral		62	882	882
895	Azithromycin	Oral		62	895	895
1169	Amoxycillin	Oral		62	1169	1169
133-1332	Cefaclor	Oral		62	133	1332
269-299	Amoxycillin	Oral		62	269	299
422-452	Azithromycin	Oral		62	422	452
422-452	Amoxycillin	Oral		62	422	452
422-452	Cefaclor	Oral		62	422	452
512-541	Trimethoprim-sulfamethoxazole	Oral		62	512	541
573-602	Trimethoprim-sulfamethoxazole	Oral		62	573	602
726-755	Trimethoprim-sulfamethoxazole	Oral		62	726	755
726-755	Amoxycillin	Oral		62	726	755
818-845	Amoxycillin	Oral		62	818	845
387	Clarithromycin	Oral		63	387	387
287-316	Trimethoprim-sulfamethoxazole	Oral		63	287	316
753	Amoxycillin	Oral		64	753	753
278-307	Unknown	Unknown		64	278	307
431-458	Amoxycillin	Oral		64	431	458
643-672	Amoxycillin	Oral		64	643	672
65-92	Azithromycin	Oral		64	65	92
734-764	Amoxycillin	Oral		64	734	764
407	Amoxycillin	Oral	2 courses	65	407	407
35-62	Unknown	Unknown		65	35	62
None	None	None		66	None	None
611	Azithromycin	Oral		67	611	611
830	Clarithromycin	Oral		67	830	830
365-395	Unknown	Unknown		67	365	395
641-668	Amoxycillin	Oral		67	641	668
688	Fucidic acid	Eye		68	688	688
757	Fucidic acid	Skin		68	757	757
323-352	Chloramphenicol	Eye		68	323	352
552	Amoxycillin	Oral		69	552	552
832	Amoxycillin	Oral		70	832	832
813-843	Azithromycin	Oral		70	813	843
874-904	Amoxycillin	Oral		70	874	904
517	Amoxycillin	Oral		71	517	517
420	Unknown	Intravenous	3-day course	72	420	420
534	Amoxycillin	Oral		72	534	534
820	Unknown	Unknown		72	820	820
None	None	None		73	None	None
287-317	Unknown	Oral		74	287	317
348-378	Unknown	Oral		74	348	378
713-743	Amoxycillin	Oral		74	713	743
713-743	Amoxycillin	Oral		74	713	743
744-802	Unknown	Oral		74	744	802
467	Unknown	Unknown		75	467	467
516	Unknown	Unknown		75	516	516
784	Unknown	Unknown		75	784	784
395-422	Amoxycillin	Oral		75	395	422
423-453	Unknown	Unknown		75	423	453
1097	Unknown	Unknown		76	1097	1097
1204-1234	Unknown	Unknown		76	1204	1234
838-868	Unknown	Unknown		76	838	868
372	Amoxycillin	Oral		77	372	372
470-599	Amoxycillin	Oral		77	470	599
1242	Amoxycillin	Oral		78	1242	1242
153-183	Amoxycillin	Oral		78	153	183
295-353	Unknown	Unknown		78	295	353
295-353	Unknown	Unknown		78	295	353
295-353	Unknown	Unknown		78	295	353
295-353	Unknown	Unknown		78	295	353
295-353	Unknown	Unknown		78	295	353
214	Amoxycillin	Oral		79	214	214
896	Amoxycillin	Oral		80	896	896
1026	Cefaclor	Oral		80	1026	1026
404	Amoxycillin	Oral		81	404	404
578	Amoxycillin	Oral		81	578	578
12-42	Cephalexin	Oral		81	12	42
