# Supplementary material for: Bacteroides dorei dominates gut microbiome prior to autoimmunity in Finnish children at high risk for type 1 diabetes
Source: Front Microbiol. 2014 Dec 10;5:678. doi: 10.3389/fmicb.2014.00678 (PMC4261809; doi:10.3389/fmicb.2014.00678)
Supplement: Supplementary file 5 [file Table5.XLSX]

## Sheet: sliding-window-Species.csv
	variable	seroconverted	abund.cases	abund.controls	cases/controls	se.cases	se.controls	age_at_sampling	p.glm	auc	p.mw	n.cases	n.controls	width	n	status	significance
2	dorei	TRUE	0.0341665	0.00222062	15.3861	0.0525717	0.0286683	103	0.0714236	0.737557	0.0295335	13	17	49	30	TRUE	0.05
6	dorei	TRUE	0.0341665	0.00222062	15.3861	0.0379732	0.0242559	105	0.0819555	0.68254	0.0536355	18	21	60	39	TRUE	insignificant
10	dorei	TRUE	0.0539292	0.00127533	42.2866	0.0328901	0.0192451	119.5	0.107012	0.64532	0.0836776	21	29	68	50	TRUE	insignificant
14	dorei	TRUE	0.0736919	0.00137891	53.4421	0.0309119	0.0164902	123	0.0455755	0.671875	0.0338933	22	32	79	54	TRUE	0.05
18	dorei	TRUE	0.0336999	0.00183252	18.3899	0.0276623	0.0168566	125	0.180044	0.598398	0.20325	23	38	89	61	TRUE	insignificant
22	dorei	TRUE	0.0739867	0.00147162	50.2757	0.0224437	0.0141716	131.5	0.235245	0.609312	0.141702	26	38	99	64	TRUE	insignificant
26	dorei	TRUE	0.0739867	0.00170789	43.3205	0.0220963	0.0133247	136.5	0.136503	0.631579	0.0733782	27	38	69	65	TRUE	insignificant
30	dorei	TRUE	0.0736919	0.00164918	44.6839	0.0209506	0.0134632	141	0.202836	0.617593	0.105874	27	40	81	67	TRUE	insignificant
34	dorei	TRUE	0.0776599	0.00191698	40.5116	0.0198179	0.013318	155	0.0862053	0.641463	0.043422	30	41	92	71	TRUE	0.05
38	dorei	TRUE	0.101326	0.00232834	43.5186	0.0183174	0.0127196	162	0.0553348	0.644828	0.041727	29	40	87	69	TRUE	0.05
42	dorei	TRUE	0.0987665	0.00191698	51.522	0.0180801	0.0132707	165	0.0617503	0.636116	0.058511	29	38	84	67	TRUE	insignificant
46	dorei	TRUE	0.102006	0.00164736	61.921	0.0181711	0.0125694	176	0.028235	0.664247	0.0223633	29	38	95	67	TRUE	0.05
50	dorei	TRUE	0.149639	0.00169129	88.4762	0.0177741	0.0129521	190	0.00895301	0.701128	0.00560557	28	38	99	66	TRUE	0.01
54	dorei	TRUE	0.141678	0.00175303	80.819	0.0172735	0.0128337	194	0.00900195	0.697876	0.00674571	28	37	82	65	TRUE	0.01
58	dorei	TRUE	0.162601	0.00175303	92.7545	0.0166247	0.0124371	198.5	0.0108474	0.690154	0.00923681	28	37	82	65	TRUE	0.01
62	dorei	TRUE	0.144333	0.00161517	89.3612	0.0174463	0.0127576	216	0.00902015	0.69112	0.00888597	28	37	75	65	TRUE	0.01		Average AUC:
66	dorei	TRUE	0.141678	0.00164918	85.9079	0.0175957	0.0120801	219	0.0073989	0.687259	0.0103647	28	37	75	65	TRUE	0.05		0.697412
70	mv mw	TRUE	0.172913	0.00175303	98.6372	0.0169947	0.0119189	227	0.00253302	0.707819	0.00513229	27	36	78	63	TRUE	0.01	SD=	0.0248056
74	dorei	TRUE	0.146989	0.00164554	89.3256	0.0159035	0.0107973	246	0.00754611	0.703704	0.00578709	27	37	93	64	TRUE	0.01	SE=	0.00716077
78	dorei	TRUE	0.104772	0.00160903	65.1146	0.0164598	0.0108936	256	0.00398939	0.707819	0.00513229	27	36	88	63	TRUE	0.01
82	dorei	TRUE	0.109116	0.00164554	66.3099	0.0160559	0.0109613	265	0.0160305	0.686214	0.012178	27	36	91	63	TRUE	0.05
86	dorei	TRUE	0.106944	0.00177265	60.3297	0.016331	0.0114984	281.5	0.0358787	0.663492	0.028788	27	35	65	62	TRUE	0.05
90	dorei	TRUE	0.102974	0.0018264	56.3808	0.0168447	0.0111194	289.5	0.042522	0.664609	0.026741	27	36	89	63	TRUE	0.05
94	dorei	TRUE	0.116568	0.00329764	35.3488	0.0160788	0.0110328	295	0.0714941	0.647619	0.0484479	27	35	87	62	TRUE	0.05
98	dorei	TRUE	0.116568	0.0085351	13.6574	0.0170222	0.0105236	304.5	0.00843739	0.706933	0.00544451	28	34	74.5	62	TRUE	0.01	285.5
102	dorei	TRUE	0.109116	0.0245669	4.44159	0.0169413	0.0106986	311	0.00376121	0.718487	0.00333461	28	34	68.5	62	TRUE	0.01	9.51667
106	dorei	TRUE	0.118712	0.0203852	5.82344	0.0162379	0.013242	321	0.00284129	0.712245	0.00410268	28	35	83	63	TRUE	0.01
110	dorei	TRUE	0.101658	0.00375875	27.0457	0.0152477	0.0123159	335	0.0241903	0.679803	0.014106	29	35	84	64	TRUE	0.05
114	dorei	TRUE	0.101176	0.00655528	15.4343	0.0159295	0.0121699	342	0.0582194	0.658128	0.0309396	29	35	97	64	TRUE	0.05
118	dorei	TRUE	0.0920269	0.00209105	44.0099	0.015515	0.0122839	362.5	0.0557053	0.669371	0.0216745	29	34	98	63	TRUE	0.05
122	dorei	TRUE	0.0779789	0.00296559	26.2946	0.0162979	0.0126023	372	0.0547212	0.66798	0.0218645	29	35	92	64	TRUE	0.05
126	dorei	TRUE	0.0812088	0.00296559	27.3837	0.0146276	0.0120729	377	0.0473636	0.671569	0.0188934	30	34	87	64	TRUE	0.05
130	dorei	TRUE	0.0730501	0.00263622	27.7102	0.0141682	0.0118969	384	0.0405483	0.675926	0.0146734	30	36	86	66	TRUE	0.05
134	dorei	TRUE	0.0812088	0.00375875	21.6053	0.0147253	0.0120118	395.5	0.0307561	0.672326	0.0145724	31	38	96	69	TRUE	0.05
138	dorei	TRUE	0.0812088	0.00515702	15.7472	0.0132982	0.0126324	403.5	0.296454	0.631624	0.0631621	30	39	83	69	TRUE	insignificant
142	dorei	TRUE	0.0741621	0.0138146	5.36839	0.0130579	0.0118347	409	0.300856	0.64	0.0468273	30	40	92	70	TRUE	0.05
146	dorei	TRUE	0.0732975	0.0138146	5.30581	0.013091	0.0101809	420	0.236957	0.62906	0.0684952	30	39	84	69	TRUE	insignificant
150	dorei	TRUE	0.0610033	0.037365	1.63264	0.0134983	0.0101446	432	0.271119	0.602122	0.153856	29	39	76	68	TRUE	insignificant
154	dorei	TRUE	0.0656743	0.0414809	1.58324	0.0128915	0.0109065	440	0.283111	0.607427	0.133499	29	39	88	68	TRUE	insignificant
158	dorei	TRUE	0.108213	0.0495806	2.18258	0.0127985	0.0109561	455	0.1893	0.632784	0.0662202	28	39	82	67	TRUE	insignificant
162	dorei	TRUE	0.0902337	0.0455968	1.97895	0.0121553	0.0106137	464	0.194542	0.636905	0.0627684	28	36	84	64	TRUE	insignificant
166	dorei	TRUE	0.0902337	0.0362307	2.49053	0.0121243	0.0105412	477	0.135187	0.640873	0.0554974	28	36	84	64	TRUE	insignificant
170	dorei	TRUE	0.101684	0.0402597	2.52569	0.0111109	0.0103607	495	0.167709	0.614778	0.117714	29	35	93	64	TRUE	insignificant
174	dorei	TRUE	0.0902337	0.0238365	3.78552	0.0116533	0.0102156	499	0.0988864	0.621849	0.102313	28	34	95	62	TRUE	insignificant
178	dorei	TRUE	0.0840046	0.0169741	4.94899	0.0125526	0.00965166	505.5	0.0305423	0.641204	0.0645208	27	32	86	59	TRUE	insignificant
182	dorei	TRUE	0.101684	0.0326416	3.11515	0.0115097	0.00954289	520	0.0162853	0.650993	0.0421995	29	33	90.5	62	TRUE	0.05
186	dorei	TRUE	0.113103	0.032941	3.43351	0.0115531	0.00944645	526	0.0188988	0.648276	0.0430749	29	35	88	64	TRUE	0.05
190	dorei	TRUE	0.118774	0.0309643	3.83585	0.0126651	0.0096628	532	0.0191196	0.646667	0.0433925	30	35	98	65	TRUE	0.05
194	dorei	TRUE	0.118266	0.0197548	5.9867	0.0126708	0.00875733	535	0.0117978	0.659804	0.028802	30	34	83	64	TRUE	0.05
198	dorei	TRUE	0.0940486	0.0168798	5.57168	0.0126608	0.00787939	554	0.00326246	0.688235	0.00998533	30	34	85	64	TRUE	0.01
202	dorei	TRUE	0.101684	0.0238365	4.26588	0.012885	0.0092007	558	0.0113566	0.692593	0.00753689	30	36	93	66	TRUE	0.01
206	dorei	TRUE	0.10372	0.0424836	2.44142	0.0123558	0.0103266	572.5	0.117734	0.634259	0.0627667	30	36	88	66	TRUE	insignificant
210	dorei	TRUE	0.108279	0.0520042	2.08212	0.0132614	0.0112421	585	0.119589	0.643137	0.0502913	30	34	91	64	TRUE	insignificant
214	dorei	TRUE	0.113103	0.0520042	2.17489	0.0129953	0.0110134	594	0.114348	0.632353	0.075866	28	34	96	62	TRUE	insignificant
218	dorei	TRUE	0.118266	0.0520042	2.27416	0.0123111	0.0109937	603	0.069562	0.65625	0.0387317	28	32	85	60	TRUE	0.05
222	dorei	TRUE	0.118266	0.0428886	2.75751	0.0125525	0.0121535	620	0.111842	0.616995	0.13144	28	29	96	57	TRUE	insignificant
226	dorei	TRUE	0.111943	0.0410305	2.72829	0.0123752	0.0133353	623.5	0.210004	0.597884	0.215925	27	28	94	55	TRUE	insignificant
230	dorei	TRUE	0.116937	0.0552898	2.11498	0.0126106	0.0143638	634.5	0.309123	0.592033	0.249634	26	28	95	54	TRUE	insignificant
234	dorei	TRUE	0.115393	0.0543558	2.12292	0.0123499	0.0143079	647	0.291683	0.59478	0.235677	26	28	94	54	TRUE	insignificant
238	dorei	TRUE	0.120134	0.0567938	2.11527	0.0129737	0.0139023	655	0.360219	0.586667	0.28812	25	27	84	52	TRUE	insignificant
242	dorei	TRUE	0.120134	0.0681556	1.76265	0.0140676	0.0132592	664	0.216368	0.6016	0.221564	25	25	70.5	50	TRUE	insignificant
246	dorei	TRUE	0.118437	0.0428886	2.7615	0.0158188	0.0133741	672	0.137448	0.598462	0.231509	25	26	98	51	TRUE	insignificant
250	dorei	TRUE	0.118817	0.0447899	2.65276	0.0153332	0.0126028	683.5	0.105595	0.607143	0.184377	25	28	98	53	TRUE	insignificant
254	dorei	TRUE	0.121155	0.0447899	2.70496	0.0155537	0.0134679	687	0.174404	0.604286	0.196439	25	28	91	53	TRUE	insignificant
258	dorei	TRUE	0.118817	0.0466912	2.54474	0.0161264	0.0139711	693.5	0.372879	0.577931	0.331316	25	29	93	54	TRUE	insignificant
262	dorei	TRUE	0.101408	0.0562238	1.80364	0.0175424	0.0141003	704	0.435679	0.550345	0.53229	25	29	96	54	TRUE	insignificant
266	dorei	TRUE	0.0991318	0.063957	1.54998	0.0186169	0.0125439	711	0.299565	0.546154	0.578316	25	26	88	51	TRUE	insignificant
270	dorei	TRUE	0.0874444	0.0412969	2.11745	0.0174048	0.0118335	721	0.283048	0.560764	0.47685	24	24	81	48	TRUE	insignificant
274	dorei	TRUE	0.0779133	0.041062	1.89745	0.019995	0.0121288	734	0.148511	0.6	0.251489	21	25	97	46	TRUE	insignificant
278	dorei	TRUE	0.0618117	0.043455	1.42243	0.0203321	0.0121132	736	0.08277	0.640909	0.121421	20	22	86	42	TRUE	insignificant
282	dorei	TRUE	0.0698817	0.041062	1.70186	0.0170574	0.0135589	754	0.147434	0.622807	0.207289	18	19	74	37	TRUE	insignificant
286	dorei	TRUE	0.0779133	0.0408271	1.90837	0.0175596	0.0139053	759	0.102233	0.627451	0.203839	17	18	94	35	TRUE	insignificant
290	dorei	TRUE	0.0595334	0.045613	1.30518	0.0177009	0.0150959	772	0.621633	0.532967	0.789551	13	14	84	27	TRUE	insignificant
294	dorei	TRUE	0.0618117	0.043455	1.42243	0.0220718	0.0179534	792.5	0.519431	0.541667	0.750832	12	12	91	24	TRUE	insignificant
298	dorei	TRUE	0.0618501	0.0285642	2.1653	0.0199332	0.0147679	801	0.08162	0.672727	0.192667	11	10	76	21	TRUE	insignificant
302	dorei	TRUE	0.0698817	0.0252642	2.76604	0.0217596	0.0157593	814.5	0.0903061	0.69697	0.148879	11	9	79	20	TRUE	insignificant
306	dorei	TRUE	0.0825896	0.0229593	3.59721	0.0245976	0.016303	824.5	0.0657362	0.688889	0.17791	10	9	80.5	19	TRUE	insignificant
310	dorei	TRUE	0.0618501	0.0529534	1.16801	0.023445	0.0183793	840	0.152904	0.3375	0.266717	10	8	66.5	18	TRUE	insignificant
314	dorei	TRUE	0.109881	0.0740426	1.48402	0.0231722	0.0190474	844.5	0.413188	0.45	0.786266	10	6	61.5	16	TRUE	insignificant
1	dorei	FALSE	0.00222062			0.0286683		105	0.0714236	0.737557	0.0295335	13	17	49	30	FALSE	0.05
5	dorei	FALSE	0.00222062			0.0242559		110	0.0819555	0.68254	0.0536355	18	21	60	39	FALSE	insignificant
9	dorei	FALSE	0.00127533			0.0192451		114	0.107012	0.64532	0.0836776	21	29	68	50	FALSE	insignificant
13	dorei	FALSE	0.00137891			0.0164902		119	0.0455755	0.671875	0.0338933	22	32	79	54	FALSE	0.05
17	dorei	FALSE	0.00183252			0.0168566		128.5	0.180044	0.598398	0.20325	23	38	89	61	FALSE	insignificant
21	dorei	FALSE	0.00147162			0.0141716		133	0.235245	0.609312	0.141702	26	38	99	64	FALSE	insignificant
25	dorei	FALSE	0.00170789			0.0133247		133	0.136503	0.631579	0.0733782	27	38	69	65	FALSE	insignificant
29	dorei	FALSE	0.00164918			0.0134632		139	0.202836	0.617593	0.105874	27	40	81	67	FALSE	insignificant
33	dorei	FALSE	0.00191698			0.013318		148	0.0862053	0.641463	0.043422	30	41	92	71	FALSE	0.05
37	dorei	FALSE	0.00232834			0.0127196		156.5	0.0553348	0.644828	0.041727	29	40	87	69	FALSE	0.05
41	dorei	FALSE	0.00191698			0.0132707		165	0.0617503	0.636116	0.058511	29	38	84	67	FALSE	insignificant
45	dorei	FALSE	0.00164736			0.0125694		178	0.028235	0.664247	0.0223633	29	38	95	67	FALSE	0.05
49	dorei	FALSE	0.00169129			0.0129521		187.5	0.00895301	0.701128	0.00560557	28	38	99	66	FALSE	0.01
53	dorei	FALSE	0.00175303			0.0128337		196	0.00900195	0.697876	0.00674571	28	37	82	65	FALSE	0.01
57	dorei	FALSE	0.00175303			0.0124371		207	0.0108474	0.690154	0.00923681	28	37	82	65	FALSE	0.01
61	dorei	FALSE	0.00161517			0.0127576		216	0.00902015	0.69112	0.00888597	28	37	75	65	FALSE	0.01
65	dorei	FALSE	0.00164918			0.0120801		226	0.0073989	0.687259	0.0103647	28	37	75	65	FALSE	0.05
69	dorei	FALSE	0.00175303			0.0119189		236.5	0.00253302	0.707819	0.00513229	27	36	78	63	FALSE	0.01
73	dorei	FALSE	0.00164554			0.0107973		245	0.00754611	0.703704	0.00578709	27	37	93	64	FALSE	0.01
77	dorei	FALSE	0.00160903			0.0108936		254.5	0.00398939	0.707819	0.00513229	27	36	88	63	FALSE	0.01
81	dorei	FALSE	0.00164554			0.0109613		266	0.0160305	0.686214	0.012178	27	36	91	63	FALSE	0.05
85	dorei	FALSE	0.00177265			0.0114984		271	0.0358787	0.663492	0.028788	27	35	65	62	FALSE	0.05
89	dorei	FALSE	0.0018264			0.0111194		280	0.042522	0.664609	0.026741	27	36	89	63	FALSE	0.05
93	dorei	FALSE	0.00329764			0.0110328		294.5	0.0714941	0.647619	0.0484479	27	35	87	62	FALSE	0.05
97	dorei	FALSE	0.0085351			0.0105236		304	0.00843739	0.706933	0.00544451	28	34	74.5	62	FALSE	0.01
101	dorei	FALSE	0.0245669			0.0106986		308	0.00376121	0.718487	0.00333461	28	34	68.5	62	FALSE	0.01
105	dorei	FALSE	0.0203852			0.013242		324.5	0.00284129	0.712245	0.00410268	28	35	83	63	FALSE	0.01
109	dorei	FALSE	0.00375875			0.0123159		332	0.0241903	0.679803	0.014106	29	35	84	64	FALSE	0.05
113	dorei	FALSE	0.00655528			0.0121699		343	0.0582194	0.658128	0.0309396	29	35	97	64	FALSE	0.05
117	dorei	FALSE	0.00209105			0.0122839		355.5	0.0557053	0.669371	0.0216745	29	34	98	63	FALSE	0.05
121	dorei	FALSE	0.00296559			0.0126023		372	0.0547212	0.66798	0.0218645	29	35	92	64	FALSE	0.05
125	dorei	FALSE	0.00296559			0.0120729		377	0.0473636	0.671569	0.0188934	30	34	87	64	FALSE	0.05
129	dorei	FALSE	0.00263622			0.0118969		388	0.0405483	0.675926	0.0146734	30	36	86	66	FALSE	0.05
133	dorei	FALSE	0.00375875			0.0120118		395	0.0307561	0.672326	0.0145724	31	38	96	69	FALSE	0.05
137	dorei	FALSE	0.00515702			0.0126324		405.5	0.296454	0.631624	0.0631621	30	39	83	69	FALSE	insignificant
141	dorei	FALSE	0.0138146			0.0118347		411	0.300856	0.64	0.0468273	30	40	92	70	FALSE	0.05
145	dorei	FALSE	0.0138146			0.0101809		423.5	0.236957	0.62906	0.0684952	30	39	84	69	FALSE	insignificant
149	dorei	FALSE	0.037365			0.0101446		437	0.271119	0.602122	0.153856	29	39	76	68	FALSE	insignificant
153	dorei	FALSE	0.0414809			0.0109065		444.5	0.283111	0.607427	0.133499	29	39	88	68	FALSE	insignificant
157	dorei	FALSE	0.0495806			0.0109561		454.5	0.1893	0.632784	0.0662202	28	39	82	67	FALSE	insignificant
161	dorei	FALSE	0.0455968			0.0106137		462	0.194542	0.636905	0.0627684	28	36	84	64	FALSE	insignificant
165	dorei	FALSE	0.0362307			0.0105412		473.5	0.135187	0.640873	0.0554974	28	36	84	64	FALSE	insignificant
169	dorei	FALSE	0.0402597			0.0103607		483	0.167709	0.614778	0.117714	29	35	93	64	FALSE	insignificant
173	dorei	FALSE	0.0238365			0.0102156		490.5	0.0988864	0.621849	0.102313	28	34	95	62	FALSE	insignificant
177	dorei	FALSE	0.0169741			0.00965166		499	0.0305423	0.641204	0.0645208	27	32	86	59	FALSE	insignificant
181	dorei	FALSE	0.0326416			0.00954289		512.5	0.0162853	0.650993	0.0421995	29	33	90.5	62	FALSE	0.05
185	dorei	FALSE	0.032941			0.00944645		519	0.0188988	0.648276	0.0430749	29	35	88	64	FALSE	0.05
189	dorei	FALSE	0.0309643			0.0096628		533	0.0191196	0.646667	0.0433925	30	35	98	65	FALSE	0.05
193	dorei	FALSE	0.0197548			0.00875733		538	0.0117978	0.659804	0.028802	30	34	83	64	FALSE	0.05
197	dorei	FALSE	0.0168798			0.00787939		556	0.00326246	0.688235	0.00998533	30	34	85	64	FALSE	0.01
201	dorei	FALSE	0.0238365			0.0092007		562.5	0.0113566	0.692593	0.00753689	30	36	93	66	FALSE	0.01
205	dorei	FALSE	0.0424836			0.0103266		573	0.117734	0.634259	0.0627667	30	36	88	66	FALSE	insignificant
209	dorei	FALSE	0.0520042			0.0112421		580	0.119589	0.643137	0.0502913	30	34	91	64	FALSE	insignificant
213	dorei	FALSE	0.0520042			0.0110134		596	0.114348	0.632353	0.075866	28	34	96	62	FALSE	insignificant
217	dorei	FALSE	0.0520042			0.0109937		606	0.069562	0.65625	0.0387317	28	32	85	60	FALSE	0.05
221	dorei	FALSE	0.0428886			0.0121535		613	0.111842	0.616995	0.13144	28	29	96	57	FALSE	insignificant
225	dorei	FALSE	0.0410305			0.0133353		620	0.210004	0.597884	0.215925	27	28	94	55	FALSE	insignificant
229	dorei	FALSE	0.0552898			0.0143638		637	0.309123	0.592033	0.249634	26	28	95	54	FALSE	insignificant
233	dorei	FALSE	0.0543558			0.0143079		643	0.291683	0.59478	0.235677	26	28	94	54	FALSE	insignificant
237	dorei	FALSE	0.0567938			0.0139023		650	0.360219	0.586667	0.28812	25	27	84	52	FALSE	insignificant
241	dorei	FALSE	0.0681556			0.0132592		664	0.216368	0.6016	0.221564	25	25	70.5	50	FALSE	insignificant
245	dorei	FALSE	0.0428886			0.0133741		671	0.137448	0.598462	0.231509	25	26	98	51	FALSE	insignificant
249	dorei	FALSE	0.0447899			0.0126028		679	0.105595	0.607143	0.184377	25	28	98	53	FALSE	insignificant
253	dorei	FALSE	0.0447899			0.0134679		691	0.174404	0.604286	0.196439	25	28	91	53	FALSE	insignificant
257	dorei	FALSE	0.0466912			0.0139711		698	0.372879	0.577931	0.331316	25	29	93	54	FALSE	insignificant
261	dorei	FALSE	0.0562238			0.0141003		708	0.435679	0.550345	0.53229	25	29	96	54	FALSE	insignificant
265	dorei	FALSE	0.063957			0.0125439		711.5	0.299565	0.546154	0.578316	25	26	88	51	FALSE	insignificant
269	dorei	FALSE	0.0412969			0.0118335		726	0.283048	0.560764	0.47685	24	24	81	48	FALSE	insignificant
273	dorei	FALSE	0.041062			0.0121288		733	0.148511	0.6	0.251489	21	25	97	46	FALSE	insignificant
277	dorei	FALSE	0.043455			0.0121132		742.5	0.08277	0.640909	0.121421	20	22	86	42	FALSE	insignificant
281	dorei	FALSE	0.041062			0.0135589		747	0.147434	0.622807	0.207289	18	19	74	37	FALSE	insignificant
285	dorei	FALSE	0.0408271			0.0139053		754	0.102233	0.627451	0.203839	17	18	94	35	FALSE	insignificant
289	dorei	FALSE	0.045613			0.0150959		778	0.621633	0.532967	0.789551	13	14	84	27	FALSE	insignificant
293	dorei	FALSE	0.043455			0.0179534		793	0.519431	0.541667	0.750832	12	12	91	24	FALSE	insignificant
297	dorei	FALSE	0.0285642			0.0147679		797	0.08162	0.672727	0.192667	11	10	76	21	FALSE	insignificant
301	dorei	FALSE	0.0252642			0.0157593		797	0.0903061	0.69697	0.148879	11	9	79	20	FALSE	insignificant
305	dorei	FALSE	0.0229593			0.016303		798.5	0.0657362	0.688889	0.17791	10	9	80.5	19	FALSE	insignificant
309	dorei	FALSE	0.0529534			0.0183793		816	0.152904	0.3375	0.266717	10	8	66.5	18	FALSE	insignificant
313	dorei	FALSE	0.0740426			0.0190474		829	0.413188	0.45	0.786266	10	6	61.5	16	FALSE	insignificant
