# Supplementary material for: Bacteroides dorei dominates gut microbiome prior to autoimmunity in Finnish children at high risk for type 1 diabetes
Source: Front Microbiol. 2014 Dec 10;5:678. doi: 10.3389/fmicb.2014.00678 (PMC4261809; doi:10.3389/fmicb.2014.00678)
Supplement: Supplementary file 6 [file Table6.CSV]

	variable	greater_in	significant	prog_range	cont_range	p_mw_adj	median_prog	median_cont
1	[Eubacterium]	Controls	TRUE	0.0071 to 0.023	-0.0098 to 0.062	0.0003391	0.000148277437516751	0.000260056153547336
2	[Prevotella]	Progressors	TRUE	0.89 to 0.97	0.65 to 0.73	1.411e-06	0.00931163429921178	0.00688346272492446
3	[Ruminococcus]	Controls	FALSE	1.7 to 2.1	2.1 to 2.5	0.02315	0.0186641180611621	0.0229747029177143
4	02d06	Controls	FALSE	-0.0014 to 0.0025	-0.0014 to 0.0026	0.9317	5.58851669340055e-06	6.13400331967889e-06
5	5-7N15	Progressors	TRUE	0.0013 to 0.0014	0.00067 to 0.0011	0.0003034	1.33653174753804e-05	9.0514988584349e-06
6	A17	Controls	FALSE	-1.3e-06 to 1.3e-06	-6.1e-07 to 6.1e-07	0.591	0	0
7	Acholeplasma	Controls	FALSE	0 to 0	-1.9e-06 to 1.9e-06	0.1313	0	0
8	Achromobacter	Controls	FALSE	-3.5e-06 to 3.5e-06	-2.2e-05 to 2.2e-05	0.6283	0	0
9	Acidaminobacter	Controls	FALSE	0.0054 to 0.008	0.0055 to 0.0096	0.45	6.69906643261699e-05	7.56494499796403e-05
10	Acidaminococcus	Controls	FALSE	-0.002 to 0.002	-0.001 to 0.001	0.09229	0	0
11	Acinetobacter	Controls	TRUE	0.00057 to 0.002	-0.019 to 0.024	1.681e-06	1.30218868188424e-05	2.60464038219644e-05
12	Actinobacillus	Progressors	FALSE	0.011 to 0.065	0.0041 to 0.068	0.7603	0.00037963984283337	0.000358972746595162
13	Actinomyces	Controls	FALSE	0.0024 to 0.0096	0.0017 to 0.014	0.04602	6.03693255124505e-05	8.03143032146821e-05
14	Adlercreutzia	Progressors	TRUE	-0.0023 to 0.0043	-0.0053 to 0.0063	5.901e-06	1.03935402401824e-05	4.80007903378851e-06
15	Aerococcus	Controls	TRUE	0.00065 to 0.0011	0.0011 to 0.0015	0.0001775	8.90768191667269e-06	1.318280926981e-05
16	Aeromicrobium	Progressors	FALSE	0.0016 to 0.002	0.00055 to 0.002	0.06727	1.79427364496515e-05	1.27641007660694e-05
17	Afifella	Controls	FALSE	0 to 0	-1.1e-06 to 1.1e-06	0.4403	0	0
18	Aggregatibacter	Progressors	FALSE	0.0016 to 0.013	0.0015 to 0.012	0.3427	7.03969334014824e-05	6.49520175998403e-05
19	Agrobacterium	Controls	FALSE	-1.2e-05 to 1.2e-05	-7.2e-05 to 7.2e-05	0.413	0	0
20	Agrococcus	Progressors	FALSE	0.0014 to 0.002	0.00067 to 0.0017	0.3892	1.72284827306291e-05	1.18951325387057e-05
21	Agromyces	Controls	FALSE	-1.9e-05 to 1.9e-05	-6.7e-05 to 6.7e-05	0.8915	0	0
22	Akkermansia	Progressors	FALSE	-0.18 to 0.22	-0.33 to 0.35	0.1034	0.000165348701562148	0.000123097004781181
23	Alcanivorax	Controls	FALSE	-1.1e-06 to 1.1e-06	-1e-05 to 1e-05	0.5413	0	0
24	Alicyclobacillus	Controls	FALSE	0.0026 to 0.0032	0.0032 to 0.0041	0.01901	2.91530933327631e-05	3.60855199111087e-05
25	Allobaculum	Controls	FALSE	-0.00048 to 0.001	0.00022 to 0.00083	0.03215	2.8177568709856e-06	5.2505508698825e-06
26	Alloiococcus	Controls	FALSE	-2.4e-05 to 2.4e-05	-3.2e-05 to 3.2e-05	0.13	0	0
27	Anaerococcus	Controls	FALSE	0.00034 to 0.00051	0.00036 to 0.00061	0.7574	4.23589008435588e-06	4.83612674043196e-06
28	Anaerofustis	Controls	TRUE	-0.00019 to 0.00019	-0.00017 to 0.00017	0.0002007	0	0
29	Anaerospora	Controls	FALSE	-1.8e-06 to 1.8e-06	-4.7e-06 to 4.7e-06	0.5413	0	0
30	Anaerostipes	Progressors	FALSE	0.0036 to 0.012	0.0022 to 0.011	0.06328	7.98652638094429e-05	6.72630968673089e-05
31	Anaerotruncus	Progressors	FALSE	0.0013 to 0.0031	-0.00015 to 0.0024	0.005133	2.22168557942842e-05	1.12477848626045e-05
32	Anaerovorax	Progressors	FALSE	0.0029 to 0.0057	0.0017 to 0.0053	0.6306	4.27885206371367e-05	3.52428900279674e-05
33	Anoxybacillus	Controls	FALSE	-9.4e-05 to 9.4e-05	-0.00013 to 0.00013	0.5052	0	0
34	Arenimonas	Controls	FALSE	-5.7e-06 to 5.7e-06	-2.6e-05 to 2.6e-05	0.5163	0	0
35	Arthrobacter	Progressors	FALSE	-2.4e-05 to 0.0011	0.00015 to 0.00084	0.5105	5.29577160412396e-06	4.940229479498e-06
36	Azomonas	Controls	FALSE	-1.2e-06 to 1.2e-06	-0.00013 to 0.00013	0.2735	0	0
37	Azorhizophilus	Controls	FALSE	-3.3e-06 to 3.3e-06	-0.0003 to 0.0003	0.8831	0	0
38	Azospira	Controls	FALSE	-1.3e-06 to 1.3e-06	-1.7e-06 to 1.7e-06	0.9317	0	0
39	Bacillus	Controls	FALSE	0.015 to 0.021	0.019 to 0.028	0.09229	0.000179338877694443	0.000231126383865299
40	Bacteroides	Progressors	TRUE	43 to 45	33 to 35	1.596e-07	0.44476570310435	0.337991338895357
41	Balneimonas	Controls	FALSE	-4.1e-05 to 4.1e-05	-3.1e-06 to 3.1e-06	0.6283	0	0
42	Balneola	Controls	FALSE	-4e-06 to 4e-06	0 to 0	0.5413	0	0
43	BF311	Progressors	TRUE	0.025 to 0.026	0.017 to 0.018	3.688e-12	0.000253062887642062	0.000178214094873405
44	Bifidobacterium	Progressors	FALSE	1.3 to 1.8	0.81 to 1.4	0.01254	0.0153191023322176	0.0108246076061457
45	Bilophila	Controls	FALSE	-0.0026 to 0.0026	-0.0028 to 0.0028	0.413	0	0
46	Blautia	Progressors	FALSE	1.8 to 2.1	1.6 to 2	0.358	0.0194257239322891	0.0181915937552068
47	Blvii28	Progressors	TRUE	0.00037 to 0.0031	0.0012 to 0.0015	0.0003917	1.73107500377655e-05	1.33478340615428e-05
48	Bombiscardovia	Progressors	FALSE	-0.0047 to 0.023	-0.0088 to 0.02	0.004483	9.30436899846833e-05	5.5414678657777e-05
49	Bosea	Controls	FALSE	-2.3e-06 to 2.3e-06	-2.7e-06 to 2.7e-06	0.8261	0	0
50	Bradyrhizobium	Controls	FALSE	-4.5e-05 to 4.5e-05	-0.00016 to 0.00016	0.2066	0	0
51	Brevibacillus	Controls	FALSE	0.00016 to 0.00086	0.0005 to 0.00075	0.1712	5.10198048520663e-06	6.24344522036932e-06
52	Burkholderia	Controls	FALSE	-1.2e-05 to 1.2e-05	-2.5e-05 to 2.5e-05	0.01623	0	0
53	Butyricimonas	Progressors	TRUE	4.2e-07 to 0.0055	-0.00016 to 0.0044	0.0003596	2.7456122114021e-05	2.12205911658829e-05
54	Butyrivibrio	Controls	FALSE	0.00037 to 0.00052	0.0003 to 0.00085	0.008245	4.48279929921531e-06	5.77238991530533e-06
55	Caldicoprobacter	Controls	FALSE	-0.0006 to 0.0006	-0.00038 to 0.00038	0.434	0	0
56	Caloramator	Controls	FALSE	-2.3e-05 to 0.00029	0.00012 to 0.00028	0.2759	1.33642315031798e-06	1.99768806035481e-06
57	Campylobacter	Progressors	FALSE	-0.0012 to 0.0019	-0.0021 to 0.0026	0.6093	3.57719275551279e-06	2.33552087864319e-06
58	CandidatusAncillula	Progressors	FALSE	0.0021 to 0.0027	0.0012 to 0.002	0.003179	2.39178088818657e-05	1.62084486464166e-05
59	CandidatusAquiluna	Progressors	FALSE	0.00094 to 0.0015	-0.00021 to 0.0016	0.01222	1.20053153730115e-05	7.02374019111765e-06
60	CandidatusAzobacteroides	Progressors	FALSE	0.00024 to 0.00063	-0.00068 to 0.0014	0.1395	4.35924933322985e-06	3.61251804250582e-06
61	CandidatusKoribacter	Controls	FALSE	-6e-06 to 6e-06	-8.5e-06 to 8.5e-06	0.7658	0	0
62	CandidatusNitrososphaera	Controls	FALSE	-2e-05 to 2e-05	-1.4e-05 to 1.4e-05	0.8774	0	0
63	CandidatusPortiera	Controls	FALSE	-2.3e-06 to 2.3e-06	-4.7e-06 to 4.7e-06	0.6093	0	0
64	CandidatusSolibacter	Controls	FALSE	-1.2e-05 to 1.2e-05	-1e-05 to 1e-05	0.9683	0	0
65	CandidatusXiphinematobacter	Controls	FALSE	-9.4e-07 to 9.4e-07	-5.6e-07 to 5.6e-07	0.6179	0	0
66	Cardiobacterium	Controls	TRUE	0.0006 to 0.0014	0.0011 to 0.0021	0.0001775	9.82881252255236e-06	1.6081580051317e-05
67	Catenibacterium	Progressors	FALSE	-0.0038 to 0.0042	-0.00078 to 0.0011	0.4106	1.86935764095621e-06	1.45864691108354e-06
68	Catonella	Progressors	FALSE	0.0024 to 0.0039	0.0021 to 0.0031	0.01313	3.18389469334513e-05	2.5985277929485e-05
69	Cellvibrio	Controls	FALSE	-4.8e-06 to 4.8e-06	-9.7e-06 to 9.7e-06	0.4124	0	0
70	CF231	Progressors	TRUE	0.011 to 0.016	0.0068 to 0.015	0.0002589	0.000133255221971784	0.000107714029339957
71	Christensenella	Controls	TRUE	-0.00011 to 0.00011	-3.7e-05 to 3.7e-05	9.761e-05	0	0
72	Chromobacterium	Controls	FALSE	-8.5e-06 to 8.5e-06	-2e-05 to 2e-05	0.005644	0	0
73	Chryseobacterium	Controls	FALSE	-9.1e-06 to 9.1e-06	-1.5e-05 to 1.5e-05	0.4124	0	0
74	Citrobacter	Controls	FALSE	-4e-05 to 4e-05	-0.00014 to 0.00014	0.001695	0	0
75	Clostridium	Controls	TRUE	0.11 to 0.26	0.15 to 0.45	0.0003391	0.00184680925132562	0.00302371480638578
76	Collimonas	Controls	FALSE	-3.2e-06 to 3.2e-06	-8e-06 to 8e-06	0.5413	0	0
77	Collinsella	Progressors	FALSE	-0.042 to 0.072	-0.23 to 0.25	0.333	0.000148100189889278	0.000100460383814595
78	Comamonas	Controls	FALSE	-1.8e-06 to 1.8e-06	-1.2e-06 to 1.2e-06	0.3181	0	0
79	Congregibacter	Controls	FALSE	-6.2e-06 to 6.2e-06	-1.2e-05 to 1.2e-05	0.13	0	0
80	Coprobacillus	Progressors	TRUE	0.00063 to 0.0046	0.00014 to 0.0025	0.0009793	2.61291895007983e-05	1.33996193121901e-05
81	Coprococcus	Progressors	FALSE	1.4 to 1.7	0.91 to 1.2	0.0337	0.0154666959718259	0.0103408746976818
82	Crocinitomix	Controls	NA	0 to 0	0 to 0	NaN	0	0
83	Cryocola	Progressors	FALSE	-8e-05 to 0.00074	-0.00036 to 0.00078	0.1113	3.28361840914333e-06	2.08741970019607e-06
84	Cupriavidus	Controls	FALSE	-1.5e-05 to 1.5e-05	-0.00011 to 0.00011	0.06149	0	0
85	DA101	Controls	FALSE	-2.3e-05 to 2.3e-05	-2.6e-05 to 2.6e-05	0.8261	0	0
86	Dechloromonas	Controls	TRUE	-1.5e-05 to 1.5e-05	-0.00013 to 0.00013	0.0001183	0	0
87	Demequina	Controls	FALSE	-2.9e-05 to 2.9e-05	-9.4e-05 to 9.4e-05	0.6179	0	0
88	Desulfomicrobium	Controls	FALSE	-2.2e-05 to 2.2e-05	-7.5e-05 to 7.5e-05	0.01222	0	0
89	Desulfosporosinus	Controls	FALSE	0.0054 to 0.0068	0.0064 to 0.0081	0.2407	6.12852770974948e-05	7.26014212112142e-05
90	Desulfotomaculum	Controls	FALSE	0.0043 to 0.0052	0.005 to 0.0059	0.3468	4.75979775524098e-05	5.42353886403306e-05
91	Desulfovibrio	Controls	FALSE	-0.002 to 0.002	-9.3e-05 to 9.3e-05	0.3435	0	0
92	Devosia	Controls	FALSE	-1.8e-05 to 1.8e-05	-8.4e-06 to 8.4e-06	0.13	0	0
93	Dialister	Controls	FALSE	-0.045 to 0.098	-0.022 to 0.085	0.8344	0.000267892727369184	0.000315263618409714
94	Dickeya	Controls	TRUE	0.00016 to 0.00059	0.00039 to 0.0014	1.441e-05	3.75539106845964e-06	9.04176624006187e-06
95	Dorea	Controls	FALSE	0.14 to 0.2	0.17 to 0.29	0.009179	0.00166504690280405	0.00228288034193572
96	Dysgonomonas	Progressors	FALSE	-0.0064 to 0.0067	-0.12 to 0.12	0.8202	1.30194224146528e-06	0
97	Eggerthella	Progressors	FALSE	0.027 to 0.042	0.013 to 0.046	0.5664	0.000346636456037846	0.00029835416845986
98	Emticicia	Controls	FALSE	0.0025 to 0.0026	0.0025 to 0.0027	0.9358	2.52126751765956e-05	2.61081291886068e-05
99	Enterococcus	Controls	TRUE	-0.0084 to 0.014	-0.0071 to 0.017	1.31e-05	2.67803576420128e-05	5.0997315056875e-05
100	Epulopiscium	Controls	FALSE	-0.027 to 0.08	-0.0036 to 0.064	0.03743	0.000263254297419687	0.000302226016825162
101	Erwinia	Controls	TRUE	0.0068 to 0.021	-0.0075 to 0.065	8.428e-06	0.000139507911348507	0.00028803086824115
102	Erysipelothrix	Controls	FALSE	0.0024 to 0.0031	0.0024 to 0.0035	0.3733	2.78068399086947e-05	2.9756661593879e-05
103	Ethanoligenens	Progressors	FALSE	0.0022 to 0.0032	0.0017 to 0.0035	0.9358	2.65562458750805e-05	2.58699803755968e-05
104	Exiguobacterium	Progressors	FALSE	0.00085 to 0.0013	0.00079 to 0.0013	0.8915	1.07294060449449e-05	1.05353663302917e-05
105	Facklamia	Controls	TRUE	0.0037 to 0.0051	0.0047 to 0.0061	0.0007353	4.38855060757306e-05	5.38117410674417e-05
106	Faecalibacterium	Progressors	FALSE	1.6 to 2	0.74 to 1.3	0.03883	0.0183710437028003	0.0101487425263178
107	Flavihumibacter	Controls	FALSE	-6.9e-07 to 6.9e-07	-1.1e-06 to 1.1e-06	0.7949	0	0
108	Flavisolibacter	Controls	FALSE	-7.7e-06 to 7.7e-06	-1e-05 to 1e-05	0.13	0	0
109	Flavobacterium	Controls	FALSE	-3.8e-06 to 3.8e-06	-1.1e-05 to 1.1e-05	0.2926	0	0
110	Fluviicola	Controls	FALSE	-4.2e-06 to 4.2e-06	-4e-06 to 4e-06	0.905	0	0
111	Fusibacter	Controls	FALSE	0.0031 to 0.0053	0.0032 to 0.0061	0.4124	4.2410712144889e-05	4.67744387387889e-05
112	Fusobacterium	Controls	FALSE	-0.02 to 0.02	-0.004 to 0.0047	0.7031	3.27867261166042e-06	3.48817769277834e-06
113	Gallionella	Controls	FALSE	-1.8e-06 to 1.8e-06	-4.5e-06 to 4.5e-06	0.05332	0	0
114	Garciella	Progressors	FALSE	0.00062 to 0.00073	0.00056 to 0.00067	0.6525	6.72889752581987e-06	6.11852472659756e-06
115	Gemmata	Controls	FALSE	-2.2e-06 to 2.2e-06	-2.9e-06 to 2.9e-06	0.8831	0	0
116	Geobacter	Controls	FALSE	-1.5e-06 to 1.5e-06	-2.7e-06 to 2.7e-06	0.9753	0	0
117	Gillisia	Controls	FALSE	-1e-06 to 1e-06	-1.1e-06 to 1.1e-06	0.7574	0	0
118	Gracilibacter	Controls	FALSE	-7e-06 to 7e-06	-8.6e-05 to 8.6e-05	0.4819	0	0
119	Gramella	Controls	FALSE	-1.6e-06 to 1.6e-06	-1.1e-06 to 1.1e-06	0.7031	0	0
120	Granulicatella	Controls	TRUE	0.0026 to 0.0083	0.0053 to 0.012	7.354e-06	5.45043848642113e-05	8.48274771309115e-05
121	Haemophilus	Progressors	FALSE	0.031 to 0.14	0.01 to 0.16	0.8095	0.000869629160807997	0.000827715865565423
122	Hahella	Controls	FALSE	-2.7e-06 to 2.7e-06	-3.5e-05 to 3.5e-05	0.2137	0	0
123	Haloterrigena	Progressors	FALSE	0.0086 to 0.009	0.0081 to 0.0086	0.02584	8.7949574576268e-05	8.31293732863696e-05
124	Herbaspirillum	Controls	FALSE	-4.6e-06 to 4.6e-06	-7.3e-06 to 7.3e-06	0.1075	0	0
125	Holdemania	Controls	FALSE	-0.00023 to 0.00023	-0.0012 to 0.0012	0.8581	0	0
126	HTCC	Controls	FALSE	-5.2e-07 to 5.2e-07	-5.7e-05 to 5.7e-05	0.04331	0	0
127	Hylemonella	Controls	FALSE	-7.3e-07 to 7.3e-07	-1.3e-06 to 1.3e-06	0.8831	0	0
128	Hyphomicrobium	Controls	FALSE	-4.4e-05 to 4.4e-05	-3.9e-06 to 3.9e-06	0.434	0	0
129	Janthinobacterium	Controls	TRUE	0.00014 to 0.0005	0.00023 to 0.0015	7.343e-11	3.21747131363757e-06	8.40780322079689e-06
130	Jeotgalicoccus	Controls	FALSE	0.00089 to 0.0013	0.0011 to 0.0017	0.00516	1.098804656365e-05	1.42260669220135e-05
131	Kaistobacter	Controls	FALSE	0.00082 to 0.001	0.00079 to 0.0011	0.7533	9.31384471246306e-06	9.3838551832597e-06
132	Klebsiella	Controls	FALSE	-0.00097 to 0.0017	-0.0017 to 0.0029	0.00556	3.81729604555217e-06	5.9954514468976e-06
133	Knoellia	Controls	FALSE	-5.4e-06 to 5.4e-06	-8.7e-05 to 8.7e-05	0.7974	0	0
134	KSA1	Controls	FALSE	-3.8e-06 to 3.8e-06	-1.5e-06 to 1.5e-06	0.2573	0	0
135	Lachnobacterium	Progressors	TRUE	-0.0035 to 0.01	-0.0035 to 0.0081	0.0003034	3.34622982462198e-05	2.29393488406929e-05
136	Lachnospira	Progressors	FALSE	0.066 to 0.14	-0.0014 to 0.069	0.0202	0.00105066897394059	0.000340315435989841
137	Lactobacillus	Progressors	FALSE	-0.039 to 0.056	-0.045 to 0.063	0.9708	8.85652666385095e-05	8.79807635850957e-05
138	Lactococcus	Progressors	FALSE	-0.0024 to 0.012	-0.015 to 0.023	0.8845	4.68315509696523e-05	4.40457688676353e-05
139	Lautropia	Controls	TRUE	-1.8e-05 to 1.8e-05	-0.00014 to 0.00014	0.0003003	0	0
140	Leptothrix	Controls	FALSE	-6e-05 to 6e-05	-5.7e-05 to 5.7e-05	0.1169	0	0
141	Leuconostoc	Controls	FALSE	0.00025 to 0.0014	-0.0031 to 0.0047	0.5587	8.25399575598098e-06	8.36186589334588e-06
142	Limnohabitans	Controls	FALSE	-0.0001 to 0.0001	-0.00022 to 0.00022	0.00627	0	0
143	Loktanella	Controls	FALSE	-1e-06 to 1e-06	-1.5e-06 to 1.5e-06	0.8915	0	0
144	Luteimonas	Controls	FALSE	-1.5e-05 to 1.5e-05	-1.4e-05 to 1.4e-05	0.7331	0	0
145	Lysinibacillus	Controls	FALSE	0.0013 to 0.0021	0.0013 to 0.0026	0.7161	1.68107931057262e-05	1.94532988771599e-05
146	Lysobacter	Controls	FALSE	-4.3e-06 to 4.3e-06	-4.9e-06 to 4.9e-06	0.434	0	0
147	Marinobacterium	Controls	FALSE	-9.3e-06 to 9.3e-06	-2.7e-05 to 2.7e-05	0.5105	0	0
148	MB11C04	Controls	FALSE	-3.8e-07 to 3.8e-07	-5.9e-07 to 5.9e-07	0.7949	0	0
149	Megamonas	Progressors	FALSE	-0.025 to 0.026	-0.012 to 0.012	0.4474	3.72572842827894e-06	3.47447329620745e-06
150	Megasphaera	Controls	FALSE	-0.022 to 0.028	-0.066 to 0.074	0.05426	3.15381494878105e-05	4.16640463461453e-05
151	Methylibium	Controls	TRUE	-9.7e-07 to 9.7e-07	-0.00051 to 0.00051	0.0008519	0	0
152	Methylobacterium	Controls	FALSE	-0.0015 to 0.0015	-0.0069 to 0.0069	0.8138	0	0
153	Methylomonas	Controls	NA	0 to 0	0 to 0	NaN	0	0
154	Methyloversatilis	Controls	FALSE	-1.2e-05 to 1.2e-05	-1.9e-05 to 1.9e-05	0.7949	0	0
155	Microbacterium	Progressors	FALSE	0.0033 to 0.0044	0.0026 to 0.004	0.0861	3.86298448957559e-05	3.27936177256908e-05
156	ML110J-20	Controls	FALSE	-4.4e-06 to 4.4e-06	-5.9e-06 to 5.9e-06	0.02516	0	0
157	Morganella	Controls	TRUE	-0.0024 to 0.015	0.0012 to 0.024	4.386e-07	6.34703010611998e-05	0.000127614330327906
158	Moryella	Progressors	FALSE	0.0016 to 0.0024	0.0016 to 0.0021	0.11	2.00005055156615e-05	1.8492265091818e-05
159	Mycobacterium	Controls	FALSE	-7.2e-06 to 7.2e-06	-3.7e-05 to 3.7e-05	0.1955	0	0
160	Mycoplana	Controls	FALSE	-2.2e-05 to 2.2e-05	-3.4e-05 to 3.4e-05	0.08814	0	0
161	Natronincola_Anaerovirgula	Controls	FALSE	0.0013 to 0.0016	0.0014 to 0.0018	0.6437	1.44476154744164e-05	1.58665249860058e-05
162	Natronococcus	Controls	FALSE	0.00043 to 0.00069	0.00044 to 0.00072	0.7161	5.61502310880227e-06	5.78705742392623e-06
163	Neisseria	Controls	FALSE	-0.00047 to 0.00066	-0.00024 to 0.00059	0.434	9.48927186808592e-07	1.75402986170312e-06
164	Niabella	Controls	FALSE	-6.9e-06 to 6.9e-06	-8e-06 to 8e-06	0.5989	0	0
165	Nitratireductor	Controls	FALSE	-6e-05 to 6e-05	-0.00012 to 0.00012	0.593	0	0
166	Nitrobacter	Controls	FALSE	-2.3e-06 to 2.3e-06	-1.9e-06 to 1.9e-06	0.6306	0	0
167	Nitrospira	Controls	FALSE	-7.5e-06 to 7.5e-06	-1.1e-05 to 1.1e-05	0.9358	0	0
168	Novosphingobium	Controls	FALSE	-1.8e-05 to 1.8e-05	-4.8e-05 to 4.8e-05	0.0256	0	0
169	Odoribacter	Progressors	FALSE	-0.0071 to 0.0087	-0.0055 to 0.007	0.7161	7.80265850861046e-06	7.65270359692529e-06
170	Opitutus	Controls	FALSE	-2.1e-06 to 2.1e-06	-1.2e-06 to 1.2e-06	0.8774	0	0
171	Oribacterium	Progressors	FALSE	0.00013 to 0.00059	0.00014 to 0.00035	0.003238	3.5896367828373e-06	2.45029493221908e-06
172	Oscillospira	Progressors	FALSE	0.24 to 0.29	0.22 to 0.29	0.7161	0.00262328801909528	0.00256737711004292
173	Owenweeksia	Controls	FALSE	-7.5e-06 to 7.5e-06	-1.3e-05 to 1.3e-05	0.6938	0	0
174	Paenibacillus	Controls	FALSE	0.00097 to 0.0014	0.00095 to 0.0017	0.333	1.19624983192022e-05	1.30632671080594e-05
175	Paludibacter	Progressors	TRUE	0.0031 to 0.0034	0.0017 to 0.0019	5.045e-13	3.24499065863387e-05	1.80075164444154e-05
176	Pandoraea	Controls	FALSE	-8.5e-06 to 8.5e-06	-4.2e-05 to 4.2e-05	0.004176	0	0
177	Parabacteroides	Progressors	TRUE	-0.0042 to 0.17	-0.06 to 0.097	1.596e-07	0.000834715746064672	0.000186118855683041
178	Paraprevotella	Controls	FALSE	-0.0045 to 0.0045	-0.0079 to 0.0079	0.6418	0	0
179	Pasteurella	Progressors	FALSE	-6.2e-05 to 0.00058	-0.00018 to 0.00018	0.02487	2.57590127029772e-06	0
180	Pectinatus	Controls	FALSE	-0.039 to 0.04	-0.017 to 0.019	0.747	5.94336340671385e-06	6.10295298038393e-06
181	Pediococcus	Controls	FALSE	-0.00017 to 0.00017	-8.7e-05 to 8.7e-05	0.8905	0	0
182	Pedomicrobium	Controls	FALSE	-1.4e-05 to 1.4e-05	-1.4e-06 to 1.4e-06	0.06328	0	0
183	Pedosphaera	Controls	FALSE	-2.7e-06 to 2.7e-06	-4.1e-06 to 4.1e-06	0.9739	0	0
184	Pelosinus	Controls	FALSE	-6.4e-05 to 6.4e-05	-6.4e-05 to 6.4e-05	0.5413	0	0
185	Peptoniphilus	Controls	FALSE	-0.00023 to 0.00023	-7.7e-05 to 7.7e-05	0.08972	0	0
186	Peptostreptococcus	Controls	FALSE	0.0098 to 0.013	0.011 to 0.016	0.2148	0.000112142960890434	0.000131103045982095
187	Phascolarctobacterium	Controls	FALSE	-0.041 to 0.044	-0.036 to 0.039	0.7763	1.46491237941183e-05	1.4869521147705e-05
188	Phenylobacterium	Controls	FALSE	-5.6e-06 to 5.6e-06	-1.2e-05 to 1.2e-05	0.5105	0	0
189	Photorhabdus	Controls	TRUE	-0.0023 to 0.0032	-0.00038 to 0.0023	1.617e-06	4.27557773257406e-06	9.43389624238274e-06
190	Phycicoccus	Controls	FALSE	-4.9e-05 to 4.9e-05	-0.00033 to 0.00033	0.5308	0	0
191	Pirellula	Controls	FALSE	-9.3e-07 to 9.3e-07	-1.9e-06 to 1.9e-06	0.7106	0	0
192	Planococcus	Controls	FALSE	0.00011 to 0.0013	-0.00029 to 0.0019	0.6167	7.1686564293909e-06	7.85252766213435e-06
193	Planomicrobium	Controls	FALSE	0.0016 to 0.003	0.0016 to 0.0034	0.6669	2.30033247437286e-05	2.53004574042922e-05
194	Pleomorphomonas	Controls	FALSE	-2.7e-06 to 2.7e-06	-6.9e-06 to 6.9e-06	0.01222	0	0
195	Plesiomonas	Controls	TRUE	-0.00061 to 0.012	-0.00053 to 0.036	4.478e-07	5.63890510288135e-05	0.000174871398061684
196	Polaribacter	Controls	FALSE	-1.1e-06 to 1.1e-06	-8.8e-07 to 8.8e-07	0.7046	0	0
197	Polynucleobacter	Controls	FALSE	-2.7e-05 to 2.7e-05	-6.1e-05 to 6.1e-05	0.1334	0	0
198	Porphyromonas	Progressors	FALSE	0.0012 to 0.0013	0.00074 to 0.0011	0.01511	1.24856151942857e-05	9.31891941344817e-06
199	Prevotella	Progressors	FALSE	-0.1 to 0.22	-0.26 to 0.37	0.06787	0.000583458358708175	0.000521912485374905
200	Prosthecobacter	Progressors	TRUE	-0.00065 to 0.0023	-0.0019 to 0.0031	0.0003596	8.48621832668737e-06	6.06700519089771e-06
201	Proteus	Controls	TRUE	-0.0022 to 0.0059	-0.0015 to 0.0089	1.596e-07	1.829003514519e-05	3.69213475186122e-05
202	Providencia	Controls	TRUE	0.0021 to 0.0094	0.0073 to 0.017	2.801e-06	5.76412637048949e-05	0.000121444209090735
203	PSB-M-3	Controls	FALSE	-4.8e-05 to 4.8e-05	-0.00016 to 0.00016	0.007349	0	0
204	Pseudobutyrivibrio	Progressors	FALSE	0.00048 to 0.00071	0.00025 to 0.0008	0.5413	5.93731924321516e-06	5.27878320813105e-06
205	Pseudomonas	Controls	FALSE	-3.9e-05 to 3.9e-05	-0.0095 to 0.0095	0.1259	0	0
206	Pseudonocardia	Controls	FALSE	-1e-05 to 1e-05	-1.6e-05 to 1.6e-05	0.06599	0	0
207	Pseudoramibacter_Eubacterium	Controls	FALSE	-0.0055 to 0.0055	-0.002 to 0.002	0.5212	0	0
208	PW3	Progressors	FALSE	0.0006 to 0.00081	0.00027 to 0.00079	0.003495	7.05729916607137e-06	5.28048463616848e-06
209	Pyrobaculum	Progressors	FALSE	0.0019 to 0.0022	0.0016 to 0.0023	0.8401	2.03329083169839e-05	1.95990221947545e-05
210	Ralstonia	Controls	FALSE	-1.5e-06 to 1.5e-06	-5.6e-07 to 5.6e-07	0.5413	0	0
211	rc4-4	Controls	FALSE	-0.0001 to 0.0001	-0.0002 to 0.0002	0.3181	0	0
212	Rhizobium	Controls	FALSE	-1.9e-05 to 1.9e-05	-3.6e-05 to 3.6e-05	0.434	0	0
213	Rhodobacter	Controls	FALSE	0.00016 to 0.00021	0.00021 to 0.00035	0.00143	1.87374303287539e-06	2.79708404310363e-06
214	Rhodocyclus	Controls	FALSE	-4e-05 to 4e-05	-5.8e-05 to 5.8e-05	0.5587	0	0
215	Rhodoplanes	Controls	FALSE	-1.8e-05 to 1.8e-05	-3.2e-05 to 3.2e-05	0.9438	0	0
216	Robiginitalea	Controls	FALSE	-1.1e-05 to 1.1e-05	-1.1e-05 to 1.1e-05	0.09229	0	0
217	Roseburia	Progressors	FALSE	0.15 to 0.27	-0.048 to 0.24	0.006576	0.00213206034107087	0.000977537870815916
218	Rothia	Controls	FALSE	-5.5e-05 to 0.001	-0.0055 to 0.0067	0.434	4.9319250574401e-06	5.92003155442921e-06
219	RS62	Controls	NA	0 to 0	0 to 0	NaN	0	0
220	Rubrobacter	Progressors	FALSE	0.0013 to 0.0019	0.0013 to 0.0018	0.6976	1.60772552544135e-05	1.55509822943867e-05
221	Ruminococcus	Progressors	TRUE	0.55 to 0.66	0.39 to 0.47	0.0001183	0.00602377816052127	0.00428872602227214
222	SAGMEG-1	Controls	FALSE	-1.1e-06 to 1.1e-06	-1.2e-06 to 1.2e-06	0.4106	0	0
223	Salinibacterium	Controls	FALSE	-4.7e-05 to 4.7e-05	-0.00012 to 0.00012	0.4474	0	0
224	Salinispora	Controls	TRUE	-1e-05 to 1e-05	-3e-05 to 3e-05	6.476e-05	0	0
225	Salinivibrio	Controls	TRUE	-7.4e-05 to 7.4e-05	3.6e-05 to 0.0003	8.428e-06	0	1.69919401064061e-06
226	Salmonella	Controls	TRUE	-0.019 to 0.036	-0.072 to 0.11	1.913e-05	8.88517476977117e-05	0.000199580739633526
227	Sarcina	Controls	FALSE	0.00074 to 0.002	-0.0023 to 0.0059	0.005133	1.38205518761218e-05	1.76923677864632e-05
228	Schwartzia	Controls	FALSE	-0.0017 to 0.0017	-0.00087 to 0.00087	0.145	0	0
229	Sediminibacterium	Controls	FALSE	-6.5e-06 to 6.5e-06	-1.1e-05 to 1.1e-05	0.9358	0	0
230	Selenomonas	Controls	FALSE	0.0016 to 0.0038	0.0022 to 0.0042	0.2602	2.67531523097214e-05	3.21306669827201e-05
231	Serratia	Controls	TRUE	0.022 to 0.058	0.071 to 0.16	9.087e-08	0.000400511307011172	0.00113659480950598
232	Shewanella	Controls	TRUE	-4.1e-05 to 0.00065	-0.00016 to 0.0016	3.817e-05	3.02858569124213e-06	7.05974077312806e-06
233	Shuttleworthia	Progressors	FALSE	5.6e-05 to 0.00036	-0.00033 to 0.00033	0.2188	2.08258119632098e-06	0
234	Slackia	Progressors	FALSE	-0.0008 to 0.0018	-0.0085 to 0.0094	0.8774	4.89179371447302e-06	4.41203764672423e-06
235	SMB53	Progressors	FALSE	0.0053 to 0.022	0.0013 to 0.022	0.9648	0.000134380018001889	0.000117851422824764
236	Sodalis	Controls	TRUE	7.8e-05 to 0.00035	0.00032 to 0.0008	5.877e-06	2.12494968680173e-06	5.64155061837714e-06
237	Solibacillus	Controls	FALSE	9.6e-05 to 0.00037	0.00014 to 0.00046	0.3014	2.3387468925536e-06	3.00059550922333e-06
238	Solirubrobacter	Controls	FALSE	-8.9e-06 to 8.9e-06	-6.9e-06 to 6.9e-06	0.3181	0	0
239	Sphingobacterium	Progressors	TRUE	0.0032 to 0.0045	0.0014 to 0.0024	1.813e-09	3.85086018571857e-05	1.91536589588608e-05
240	Sphingomonas	Controls	FALSE	-0.00011 to 0.00011	-0.00042 to 0.00042	0.05283	0	0
241	Sporolactobacillus	Controls	FALSE	-0.00057 to 0.0025	0.00017 to 0.0026	0.3329	9.75083086242208e-06	1.3718222449278e-05
242	Sporosarcina	Controls	FALSE	0.00056 to 0.0034	0.0019 to 0.003	0.5413	1.95893138349669e-05	2.42841178538439e-05
243	Staphylococcus	Controls	TRUE	-0.0046 to 0.0062	-0.0077 to 0.01	0.0001183	7.76972146679652e-06	1.27023330072274e-05
244	Steroidobacter	Controls	FALSE	-5.1e-06 to 5.1e-06	-3e-06 to 3e-06	0.3181	0	0
245	Streptococcus	Progressors	FALSE	0.13 to 0.27	0.026 to 0.34	0.7974	0.00197656081007029	0.001852807505568
246	Streptomyces	Progressors	FALSE	0.00068 to 0.00092	0.00059 to 0.00085	0.2452	8.01578072872257e-06	7.15872430900775e-06
247	Succiniclasticum	Controls	FALSE	-0.00038 to 0.00038	-0.00032 to 0.00032	0.3181	0	0
248	Sutterella	Controls	FALSE	-0.0067 to 0.055	-0.018 to 0.13	0.02787	0.000241742621921479	0.000545335340337987
249	Synechococcus	Controls	FALSE	-1.1e-05 to 1.1e-05	-4.5e-06 to 4.5e-06	0.7346	0	0
250	Syntrophobacter	Controls	TRUE	0.00022 to 0.00039	0.0003 to 0.00061	0.0005765	3.01166453121493e-06	4.53168183571152e-06
251	Tannerella	Progressors	FALSE	-0.00012 to 0.00056	-0.00014 to 0.00044	0.009451	2.17845140781229e-06	1.47498464225868e-06
252	Tepidibacter	Controls	FALSE	0.0024 to 0.0052	0.0021 to 0.0057	0.7809	3.8044925315538e-05	3.91348934670202e-05
253	Tepidimonas	Controls	FALSE	-7e-06 to 7e-06	-4.1e-06 to 4.1e-06	0.6669	0	0
254	Tetragenococcus	Controls	FALSE	-7e-05 to 7e-05	-0.0001 to 0.0001	0.0781	0	0
255	Thauera	Controls	FALSE	-2.9e-06 to 2.9e-06	-9.6e-06 to 9.6e-06	0.5413	0	0
256	Thermomonas	Controls	FALSE	-1.7e-05 to 1.7e-05	-3.4e-05 to 3.4e-05	0.4239	0	0
257	Trabulsiella	Controls	FALSE	-5.4e-05 to 5.4e-05	-0.00014 to 0.00014	0.05081	0	0
258	Truepera	Controls	FALSE	-1.2e-05 to 1.2e-05	-1.8e-05 to 1.8e-05	0.3181	0	0
259	Turicibacter	Controls	FALSE	-0.059 to 0.071	-0.022 to 0.035	0.5105	5.90002521360113e-05	6.38495501101229e-05
260	Ureibacillus	Controls	FALSE	0.00044 to 0.0012	0.00025 to 0.0014	0.7974	8.13472975835921e-06	8.23472434979415e-06
261	Varibaculum	Controls	FALSE	-0.0016 to 0.0016	-0.0018 to 0.0018	0.01264	0	0
262	Veillonella	Controls	FALSE	0.022 to 0.48	-0.063 to 0.68	0.3427	0.00253310404607174	0.00306880709650874
263	Vibrio	Controls	FALSE	-2.3e-06 to 2.3e-06	-1.9e-06 to 1.9e-06	0.8468	0	0
264	Vogesella	Controls	FALSE	-0.00044 to 0.00044	-0.00043 to 0.00043	0.0337	0	0
265	YRC22	Progressors	FALSE	0.0044 to 0.0048	0.00083 to 0.0075	0.358	4.60726794008394e-05	4.16093446411463e-05
266	Z-35	Controls	FALSE	-1.7e-06 to 1.7e-06	-2e-06 to 2e-06	0.6306	0	0
267	ZA3312c	Controls	FALSE	-4.6e-07 to 4.6e-07	-3.5e-07 to 3.5e-07	0.8915	0	0
268	Zoogloea	Controls	FALSE	-1e-05 to 1e-05	-1.8e-05 to 1.8e-05	0.3733	0	0
