# Supplementary material for: Bacteroides dorei dominates gut microbiome prior to autoimmunity in Finnish children at high risk for type 1 diabetes
Source: Front Microbiol. 2014 Dec 10;5:678. doi: 10.3389/fmicb.2014.00678 (PMC4261809; doi:10.3389/fmicb.2014.00678)
Supplement: Supplementary file 7 [file Table7.CSV]

	variable	greater_in	significant	prog_range	cont_range	p_mw_adj	median_prog	median_cont
1	[Thermi]	Controls	FALSE	-1.2e-05 to 1.2e-05	-1.8e-05 to 1.8e-05	0.3157	0	0
2	Acidobacteria	Controls	FALSE	0.0011 to 0.0014	0.0014 to 0.0017	0.006798	1.26527225222817e-05	1.54924310902313e-05
3	Actinobacteria	Progressors	FALSE	2.6 to 3.3	2 to 3.2	0.3847	0.0292764459477006	0.0260507071487799
4	Armatimonadetes	Controls	FALSE	0.0014 to 0.0016	0.0015 to 0.0021	0.005488	1.4973638366637e-05	1.79681608108184e-05
5	Bacteroidetes	Progressors	TRUE	50 to 52	42 to 45	2.169e-06	0.511737512868518	0.432545436978088
6	BHI80-139	Progressors	FALSE	0.0005 to 0.00073	0.00016 to 0.00092	0.5005	6.13523362846239e-06	5.40353415548647e-06
7	Chlorobi	Progressors	FALSE	0.019 to 0.021	0.015 to 0.017	0.06573	0.00019690733420745	0.000161464991630595
8	Chloroflexi	Controls	FALSE	0.015 to 0.019	0.014 to 0.023	0.02149	0.000167845855078966	0.000184328076500812
9	Crenarchaeota	Progressors	FALSE	0.0061 to 0.0089	0.0062 to 0.0084	0.9555	7.45657705546327e-05	7.33577689529086e-05
10	Cyanobacteria	Controls	FALSE	-0.0088 to 0.013	-0.002 to 0.0068	0.1493	1.98661457723317e-05	2.3774426175702e-05
11	Euryarchaeota	Progressors	FALSE	0.021 to 0.022	0.021 to 0.022	0.9555	0.000214347217846451	0.000210547962526229
12	FCPU426	Controls	FALSE	-2.6e-06 to 2.6e-06	-2.7e-06 to 2.7e-06	0.6786	0	0
13	Fibrobacteres	Progressors	FALSE	-6.2e-06 to 0.0003	-4.2e-05 to 4.2e-05	0.03649	1.45202759933797e-06	0
14	Firmicutes	Controls	FALSE	35 to 37	37 to 39	0.3232	0.361974786351764	0.379830142422401
15	Fusobacteria	Controls	FALSE	-0.02 to 0.02	-0.004 to 0.0047	0.6786	3.27867261166042e-06	3.48817769277834e-06
16	Gemmatimonadetes	Controls	FALSE	-1.5e-05 to 1.5e-05	-1.1e-05 to 1.1e-05	0.438	0	0
17	GN02	Progressors	FALSE	0.0011 to 0.0016	0.0006 to 0.0017	0.8386	1.330702080859e-05	1.13999014383366e-05
18	Nitrospirae	Controls	FALSE	-1e-05 to 1e-05	-1.5e-05 to 1.5e-05	0.9555	0	0
19	OD1	Controls	FALSE	-2.1e-06 to 2.1e-06	-3e-06 to 3e-06	0.146	0	0
20	OP11	Controls	FALSE	0.0012 to 0.0039	0.0026 to 0.003	0.119	2.5233050914069e-05	2.83935110393858e-05
21	Planctomycetes	Controls	FALSE	-8.2e-06 to 8.2e-06	-1.6e-05 to 1.6e-05	0.5534	0	0
22	Proteobacteria	Controls	TRUE	1.9 to 2.4	2.5 to 3.8	1.585e-07	0.0217254937723452	0.031562934783256
23	SAR406	Controls	FALSE	-4.6e-07 to 4.6e-07	-3.5e-07 to 3.5e-07	0.9456	0	0
24	Synergistetes	Progressors	FALSE	0.0023 to 0.0027	0.0018 to 0.0024	0.564	2.49070508717851e-05	2.11633577036302e-05
25	Tenericutes	Controls	TRUE	0.0032 to 0.012	0.0076 to 0.015	7.199e-08	7.72281315300405e-05	0.000111292897746253
26	TM7	Controls	FALSE	0.00019 to 0.00085	0.00034 to 0.00074	0.417	5.2092612022472e-06	5.38029073411373e-06
27	Verrucomicrobia	Progressors	FALSE	-0.19 to 0.22	-0.33 to 0.36	0.07897	0.000183102702811992	0.00013914607538862
28	WS3	Progressors	FALSE	0.00024 to 0.00044	0.00012 to 0.00044	0.03583	3.35400990898231e-06	2.79590249125781e-06
29	ZB3	Progressors	FALSE	0.004 to 0.0046	0.0034 to 0.004	0.0268	4.32169124484147e-05	3.71193506399976e-05
