# Supplementary material for: Bacteroides dorei dominates gut microbiome prior to autoimmunity in Finnish children at high risk for type 1 diabetes
Source: Front Microbiol. 2014 Dec 10;5:678. doi: 10.3389/fmicb.2014.00678 (PMC4261809; doi:10.3389/fmicb.2014.00678)
Supplement: Supplementary file 8 [file Table8.CSV]

	variable	greater_in	significant	prog_range	cont_range	p_mw_adj	median_prog	median_cont
1	[Eubacterium] biforme	Controls	FALSE	-0.0019 to 0.0019	-0.0017 to 0.0017	0.6184	0	0
2	[Eubacterium] dolichum	Controls	TRUE	0.007 to 0.022	-0.012 to 0.059	0.0007775	0.000145665647108188	0.000235464382230715
3	[Ruminococcus] gnavus	Controls	TRUE	0.12 to 0.47	0.39 to 0.73	8.935e-06	0.00293930683511853	0.00560221654251405
4	[Ruminococcus] torques	Controls	FALSE	0.00031 to 0.00057	0.00039 to 0.00086	0.2827	4.38759746421061e-06	6.24803921531546e-06
5	Acinetobacter johnsonii	Controls	FALSE	-0.00016 to 0.00016	-0.022 to 0.022	0.6043	0	0
6	Actinobacillus parahaemolyticus	Progressors	FALSE	8.2e-05 to 0.00032	6.2e-05 to 0.0003	0.354	2.01299601685437e-06	1.8046828155861e-06
7	Aggregatibacter segnis	Controls	FALSE	0.0013 to 0.0085	0.00064 to 0.0097	0.8039	4.93680083550982e-05	5.18172948083359e-05
8	Agrococcus jenensis	Progressors	FALSE	0.0014 to 0.002	0.00067 to 0.0017	0.3179	1.72284827306291e-05	1.18951325387057e-05
9	Akkermansia muciniphila	Progressors	FALSE	-0.18 to 0.22	-0.33 to 0.35	0.07462	0.000165348701562148	0.000123097004781181
10	Anoxybacillus kestanbolensis	Controls	FALSE	-9.4e-05 to 9.4e-05	-0.00013 to 0.00013	0.4029	0	0
11	Bacillus clausii	Progressors	FALSE	0.00068 to 0.00083	0.00056 to 0.00082	0.5844	7.53296411681452e-06	6.90044044987927e-06
12	Bacillus flexus	Controls	FALSE	-1.6e-05 to 1.6e-05	-2.3e-05 to 2.3e-05	0.1164	0	0
13	Bacteroides acidifaciens	Progressors	TRUE	0.013 to 0.016	0.0073 to 0.013	0.0003004	0.000144000282578577	0.00010378731891933
14	Bacteroides barnesiae	Progressors	TRUE	0.0036 to 0.0041	0.0015 to 0.0021	4.661e-11	3.87419056631097e-05	1.80761660717752e-05
15	Bacteroides caccae	Progressors	TRUE	0.15 to 0.46	-0.063 to 0.19	4.554e-19	0.00305740459728186	0.000642331821049984
16	Bacteroides cellulosilyticus	Progressors	TRUE	-0.054 to 0.31	-0.082 to 0.22	1.425e-09	0.00125727477531058	0.00067546356816281
17	Bacteroides clarus	Progressors	TRUE	0.00053 to 0.00064	-8.8e-06 to 0.00054	5.21e-09	5.83534281935141e-06	2.65724196806142e-06
18	Bacteroides coprocola	Progressors	FALSE	0.00057 to 0.00084	-0.053 to 0.054	0.8042	7.04901315357736e-06	6.61347454882083e-06
19	Bacteroides dorei-vulgatus	Progressors	TRUE	12 to 13	1.7 to 2.9	1.863e-17	0.125469522173415	0.0231076917050376
20	Bacteroides eggerthii	Progressors	TRUE	0.0016 to 0.0052	0.0016 to 0.0027	3.319e-06	3.42508650729656e-05	2.17706056335507e-05
21	Bacteroides faecichinchillae	Progressors	TRUE	0.12 to 0.29	-0.14 to 0.31	1.033e-06	0.00205358042953999	0.000874137485350867
22	Bacteroides faecis	Progressors	FALSE	0.0005 to 0.00064	0.0002 to 0.00045	0.05349	5.7216491609117e-06	3.27045441945658e-06
23	Bacteroides finegoldii	Progressors	TRUE	0.13 to 0.13	0.092 to 0.099	4.863e-09	0.00129944924098701	0.00095655869998015
24	Bacteroides fluxus	Progressors	FALSE	0.00035 to 0.00056	0.00016 to 0.00043	0.002272	4.52837201056492e-06	2.99268982798809e-06
25	Bacteroides fragilis-thetaiotaomicron	Progressors	TRUE	3.7 to 4.6	2.4 to 3.7	6.46e-05	0.0415575627315299	0.0306700756669206
26	Bacteroides gallinarum	Progressors	FALSE	0.015 to 0.016	0.01 to 0.015	0.02318	0.000154877606074118	0.000124437311227367
27	Bacteroides heparinolyticus	Progressors	FALSE	0.0035 to 0.0043	0.0024 to 0.0034	0.00215	3.8565828194447e-05	2.88471146910275e-05
28	Bacteroides intestinalis	Progressors	TRUE	-0.00065 to 0.0026	-0.0016 to 0.0027	5.327e-09	9.91070324964383e-06	5.25538771897697e-06
29	Bacteroides massiliensis	Progressors	TRUE	0.00069 to 0.00079	0.00034 to 0.00047	6.656e-08	7.37658282676004e-06	4.07585986909685e-06
30	Bacteroides nordii	Progressors	FALSE	0.00011 to 0.0003	-0.00053 to 0.00094	0.4241	2.05980525481503e-06	2.02142022583172e-06
31	Bacteroides ovatus	Progressors	TRUE	0.11 to 0.32	0.017 to 0.2	1.843e-10	0.00211877840575511	0.00107008800506438
32	Bacteroides plebeius	Controls	FALSE	-0.056 to 0.06	-0.19 to 0.2	0.5844	1.75096838072464e-05	2.12811433605558e-05
33	Bacteroides reticulotermitis	Progressors	TRUE	0.016 to 0.018	0.0092 to 0.018	2.372e-05	0.000169404241584924	0.000137706827030702
34	Bacteroides stercorirosoris	Progressors	TRUE	-0.0033 to 0.012	0.00056 to 0.0023	0.000144	4.13964186658539e-05	1.42993742478998e-05
35	Bacteroides stercoris	Progressors	TRUE	-0.12 to 0.17	-0.049 to 0.089	0.00012	0.000265408976668061	0.0002001847107142
36	Bacteroides uniformis	Progressors	TRUE	0.16 to 0.34	0.022 to 0.21	1.047e-07	0.00249110191439412	0.00115035688424571
37	Bacteroides xylanisolvens	Progressors	TRUE	0.081 to 0.27	-0.026 to 0.16	2.352e-08	0.0017423521055864	0.00065736398515116
38	Bifidobacterium adolescentis	Progressors	FALSE	1 to 1.4	0.62 to 1.1	0.005474	0.0120408950976913	0.00844058045679059
39	Bifidobacterium animalis	Progressors	FALSE	-1.4e-05 to 0.0088	0.0014 to 0.0061	0.173	4.40457515950342e-05	3.73817805142259e-05
40	Bifidobacterium bifidum	Progressors	FALSE	-0.086 to 0.091	-0.047 to 0.051	0.008652	2.75944228264039e-05	1.74327276503615e-05
41	Bifidobacterium longum	Progressors	FALSE	0.0045 to 0.0062	0.002 to 0.0046	0.01495	5.35178897454465e-05	3.31565391074455e-05
42	Bifidobacterium pseudolongum	Progressors	FALSE	0.016 to 0.025	0.0091 to 0.023	0.06099	0.000206759425353099	0.000158326663809482
43	Blautia obeum	Progressors	FALSE	-0.0014 to 0.003	-0.011 to 0.013	0.9519	8.4343606388595e-06	7.68254382996189e-06
44	Blautia producta	Controls	FALSE	0.04 to 0.049	0.034 to 0.064	0.08684	0.000442014042375256	0.000487089923376544
45	Bosea genosp.	Controls	FALSE	-2.3e-06 to 2.3e-06	-2.7e-06 to 2.7e-06	0.8042	0	0
46	Brevibacillus thermoruber	Controls	FALSE	-9.9e-06 to 9.9e-06	-9e-06 to 9e-06	0.01465	0	0
47	Burkholderia bryophila	Controls	FALSE	-5.5e-07 to 5.5e-07	-2.6e-06 to 2.6e-06	0.01814	0	0
48	Campylobacter ureolyticus	Controls	FALSE	-4.8e-06 to 4.8e-06	-0.00023 to 0.00023	0.3865	0	0
49	CandidatusAquiluna rubra	Progressors	FALSE	0.00094 to 0.0015	-0.00021 to 0.0016	0.007309	1.20053153730115e-05	7.02374019111765e-06
50	CandidatusNitrososphaera gargensis	Controls	FALSE	-6.9e-06 to 6.9e-06	-7.7e-06 to 7.7e-06	0.9519	0	0
51	CandidatusNitrososphaera SCA1145	Controls	FALSE	-6.5e-06 to 6.5e-06	-2.3e-06 to 2.3e-06	0.3989	0	0
52	CandidatusNitrososphaera SCA1170	Controls	FALSE	-7e-06 to 7e-06	-3.7e-06 to 3.7e-06	0.3462	0	0
53	Clostridium hiranonis	Controls	FALSE	-0.0061 to 0.0075	-0.0026 to 0.0043	0.1442	7.08185733235329e-06	8.38535401414699e-06
54	Clostridium neonatale	Controls	TRUE	-0.038 to 0.04	-0.062 to 0.065	0.000274	1.01041404728981e-05	1.44425840294079e-05
55	Clostridium perfringens	Controls	TRUE	0.0022 to 0.085	-0.034 to 0.16	0.0006354	0.000438053112032038	0.000636721442483527
56	Collinsella aerofaciens	Progressors	FALSE	-0.041 to 0.064	-0.21 to 0.23	0.2047	0.000117811419136236	8.53884676271478e-05
57	Collinsella stercoris	Progressors	FALSE	-2.7e-05 to 0.00057	-0.00048 to 0.00093	0.9519	2.71453902040285e-06	2.21287632356198e-06
58	Coprobacillus cateniformis	Controls	FALSE	-6.8e-06 to 6.8e-06	-4.4e-06 to 4.4e-06	0.3322	0	0
59	Coprococcus eutactus	Controls	FALSE	-0.00019 to 0.00019	-0.00031 to 0.00031	0.1462	0	0
60	Cupriavidus gilardii	Controls	FALSE	-1.4e-05 to 1.4e-05	-7.7e-05 to 7.7e-05	0.088	0	0
61	Desulfosporosinus meridiei	Controls	FALSE	0.0054 to 0.0068	0.0064 to 0.0081	0.1766	6.12852770974948e-05	7.26014212112142e-05
62	Dorea formicigenerans	Controls	FALSE	0.00091 to 0.0012	0.0012 to 0.0017	0.00387	1.05788934922236e-05	1.45833392334479e-05
63	Eggerthella lenta	Progressors	FALSE	0.027 to 0.042	0.013 to 0.045	0.3555	0.000342053422599134	0.000290209195183346
64	Enterococcus haemoperoxidus	Controls	FALSE	-7.5e-05 to 7.5e-05	-0.0001 to 0.0001	0.02267	0	0
65	Erwinia dispersa	Controls	TRUE	0.00024 to 0.00068	0.00067 to 0.0018	1.584e-08	4.59986909567425e-06	1.22497846291182e-05
66	Erwinia oleae	Controls	TRUE	0.00078 to 0.0026	0.0023 to 0.0058	4.211e-07	1.70876367061158e-05	4.05309403326645e-05
67	Erwinia soli	Controls	TRUE	-0.00011 to 0.00011	7.5e-06 to 0.00046	0.000192	0	2.35666565326872e-06
68	Faecalibacterium prausnitzii	Progressors	FALSE	1.6 to 2	0.74 to 1.3	0.02275	0.0183456562399944	0.0101376378491233
69	Flavobacterium columnare	Controls	NA	0 to 0	0 to 0	NaN	0	0
70	Haemophilus parainfluenzae	Progressors	FALSE	0.019 to 0.1	0.0067 to 0.12	0.8611	0.000616368355248733	0.000613609650516298
71	Janthinobacterium lividum	Controls	TRUE	-0.00017 to 0.00017	-0.00031 to 0.00076	4.937e-05	0	2.26916753713847e-06
72	Knoellia subterranea	Controls	FALSE	-5.4e-06 to 5.4e-06	-8.7e-05 to 8.7e-05	0.782	0	0
73	Lactobacillus brevis	Controls	FALSE	-6.3e-05 to 6.3e-05	-6.2e-05 to 6.2e-05	0.4309	0	0
74	Lactobacillus mucosae	Controls	FALSE	-5.5e-06 to 5.5e-06	-4.7e-06 to 4.7e-06	0.3578	0	0
75	Lactobacillus reuteri	Controls	FALSE	-0.0001 to 0.0001	-9.2e-05 to 9.2e-05	0.8039	0	0
76	Lactobacillus ruminis	Controls	FALSE	4.3e-05 to 0.00022	-0.051 to 0.051	0.03326	1.31197375318577e-06	2.23172180633257e-06
77	Lactobacillus vaginalis	Controls	FALSE	-0.00073 to 0.00073	-0.00079 to 0.00079	0.8515	0	0
78	Lactobacillus zeae	Progressors	FALSE	-0.037 to 0.041	-0.012 to 0.016	0.9519	2.31374397875211e-05	2.28232021986476e-05
79	Lysinibacillus boronitolerans	Controls	FALSE	0.0013 to 0.0021	0.0013 to 0.0026	0.6584	1.68107931057262e-05	1.94532988771599e-05
80	Megamonas hypermegale	Controls	FALSE	-0.0003 to 0.0003	-0.00014 to 0.00014	0.01442	0	0
81	Methylibium petroleiphilum	Controls	TRUE	-9.7e-07 to 9.7e-07	-0.00051 to 0.00051	0.0004337	0	0
82	Morganella morganii	Controls	TRUE	-0.00014 to 0.00014	-0.0057 to 0.006	3.577e-07	0	1.52550203034447e-06
83	Neisseria subflava	Controls	FALSE	-0.00047 to 0.00066	-0.00024 to 0.00059	0.3512	9.48927186808592e-07	1.75402986170312e-06
84	Parabacteroides distasonis	Progressors	TRUE	-0.035 to 0.071	-0.052 to 0.064	1.21e-07	0.000182566377055407	5.91298547147095e-05
85	Parabacteroides gordonii	Controls	FALSE	-5.3e-05 to 5.3e-05	-0.00032 to 0.00032	0.2827	0	0
86	Pasteurella multocida	Progressors	FALSE	-6.2e-05 to 0.00058	-0.00018 to 0.00018	0.01533	2.57590127029772e-06	0
87	Pediococcus acidilactici	Controls	FALSE	-0.00013 to 0.00013	-4.5e-05 to 4.5e-05	0.8362	0	0
88	Peptostreptococcus anaerobius	Controls	FALSE	0.0082 to 0.011	0.009 to 0.014	0.1017	9.50064832071606e-05	0.000112295355769035
89	Planococcus maitriensis	Controls	FALSE	0.00011 to 0.0013	-0.00029 to 0.0019	0.5474	7.1686564293909e-06	7.85252766213435e-06
90	Plesiomonas shigelloides	Controls	TRUE	-0.00061 to 0.012	-0.00053 to 0.036	1.21e-07	5.63890510288135e-05	0.000174871398061684
91	Prevotella copri	Progressors	TRUE	-0.059 to 0.11	-0.11 to 0.14	2.273e-13	0.000276866986887574	0.000153145882728407
92	Prevotella melaninogenica	Controls	FALSE	-0.00083 to 0.00083	-0.0014 to 0.0014	0.08214	0	0
93	Prevotella stercorea	Progressors	FALSE	-0.00078 to 0.0025	-0.01 to 0.012	0.2835	8.59777602765119e-06	7.07025129201738e-06
94	Prosthecobacter debontii	Controls	FALSE	-0.00021 to 0.00021	-0.00028 to 0.00028	0.04627	0	0
95	Pseudomonas nitroreducens	Controls	FALSE	-1.2e-06 to 1.2e-06	-0.0018 to 0.0018	0.3462	0	0
96	Pseudomonas veronii	Controls	FALSE	-3.1e-05 to 3.1e-05	-0.0006 to 0.0006	0.1296	0	0
97	Rhodoplanes elegans	Controls	FALSE	-2.4e-06 to 2.4e-06	-1.1e-06 to 1.1e-06	0.9913	0	0
98	Roseburia faecis	Progressors	TRUE	0.0012 to 0.002	1.9e-05 to 0.00091	1.438e-06	1.57237067276942e-05	4.63467927303303e-06
99	Rothia dentocariosa	Controls	FALSE	-0.0001 to 0.0001	-0.00033 to 0.00064	0.01594	0	1.55648260723853e-06
100	Rothia mucilaginosa	Controls	FALSE	-0.00022 to 0.00078	-0.0057 to 0.0063	0.6142	2.79992442114333e-06	3.06761175268249e-06
101	Ruminococcus bromii	Progressors	FALSE	0.0001 to 0.00067	-8.3e-06 to 0.00038	0.002272	3.87807789004868e-06	1.87845613542719e-06
102	Ruminococcus callidus	Progressors	FALSE	-0.0018 to 0.0021	-0.0019 to 0.0019	0.006872	1.41488799161021e-06	0
103	Ruminococcus flavefaciens	Progressors	TRUE	-0.0027 to 0.011	-0.0025 to 0.0074	0.0004337	4.08295244814075e-05	2.44956089072151e-05
104	Salinispora tropica	Controls	TRUE	-1e-05 to 1e-05	-3e-05 to 3e-05	2.451e-05	0	0
105	Salinivibrio costicola	Controls	TRUE	-7.4e-05 to 7.4e-05	3.6e-05 to 0.0003	2.96e-06	0	1.69919401064061e-06
106	Salmonella enterica	Controls	TRUE	-0.019 to 0.036	-0.072 to 0.11	7.433e-06	8.88517476977117e-05	0.000199580739633526
107	Serratia marcescens	Controls	TRUE	0.02 to 0.053	0.064 to 0.14	1.138e-08	0.000365186044670459	0.00103145653700897
108	Sphingobacterium multivorum	Progressors	TRUE	0.0025 to 0.0033	0.0012 to 0.0019	1.721e-09	2.89685057182008e-05	1.56911034924675e-05
109	Sphingomonas yabuuchiae	Controls	FALSE	-4.3e-06 to 4.3e-06	-9.1e-06 to 9.1e-06	0.2178	0	0
110	Staphylococcus aureus	Controls	FALSE	-0.0014 to 0.0019	-0.0025 to 0.0033	0.001739	2.09811614381642e-06	3.83342941310003e-06
111	Staphylococcus equorum	Controls	TRUE	-0.0022 to 0.0031	-0.0035 to 0.005	0.000144	4.13660136955911e-06	7.42922488192114e-06
112	Streptococcus agalactiae	Controls	TRUE	-8.6e-06 to 8.6e-06	-0.00087 to 0.00087	2.868e-07	0	0
113	Streptococcus alactolyticus	Progressors	FALSE	-0.0049 to 0.008	-0.0095 to 0.012	0.9158	1.53601767610676e-05	1.46840257656661e-05
114	Streptococcus equi	Progressors	FALSE	1e-05 to 0.00023	-0.00017 to 0.00017	0.6142	1.18858343963049e-06	0
115	Thermomonas fusca	Controls	FALSE	-1.7e-05 to 1.7e-05	-3.4e-05 to 3.4e-05	0.3462	0	0
116	Veillonella dispar	Controls	FALSE	-0.014 to 0.39	-0.082 to 0.55	0.3504	0.00188350196859353	0.00231567003583484
117	Veillonella parvula	Progressors	FALSE	-0.0082 to 0.069	-0.051 to 0.1	0.3462	0.000304469087786466	0.000264173903068692
118	Vibrio ichthyoenteri	Controls	FALSE	-1.7e-06 to 1.7e-06	0 to 0	0.0774	0	0
