# Supplementary material for: Bacteroides dorei dominates gut microbiome prior to autoimmunity in Finnish children at high risk for type 1 diabetes
Source: Front Microbiol. 2014 Dec 10;5:678. doi: 10.3389/fmicb.2014.00678 (PMC4261809; doi:10.3389/fmicb.2014.00678)
Supplement: Supplementary file 9 [file Table9.XLSX]

## Sheet: Sheet1
Sample	16S Coverage	Metagenome Reads	Metagenome Bases
105	0.637	0.624	0.679
728	0.715	0.666	0.72
439	0.479	0.402	0.409
233	0.487	NA	NA
R2=	0.967329
