# Supplementary material for: Bacteroides dorei dominates gut microbiome prior to autoimmunity in Finnish children at high risk for type 1 diabetes
Source: Front Microbiol. 2014 Dec 10;5:678. doi: 10.3389/fmicb.2014.00678 (PMC4261809; doi:10.3389/fmicb.2014.00678)
Supplement: Supplementary file 10 [file Table10.XLSX]

## Sheet: Phylum
	Crenarchaeota	Armatimonadetes	WS3	Tenericutes	Chlorobi	ZB3	BHI80-139	Verrucomicrobia	Planctomycetes	SAR406	Actinobacteria	Euryarchaeota	OD1	Fusobacteria	Chloroflexi	Bacteroidetes	Synergistetes	[Thermi]	Nitrospirae	Cyanobacteria	Fibrobacteres	Acidobacteria	Firmicutes	Proteobacteria	Gemmatimonadetes	FCPU426	GN02	OP11	TM7	unclassified_reads
DIPP1_NoIndex_L001_B_1	47	6	1	27	41	62	0	45	0	0	32302	80	0	97	61	1983	32	0	4	73	0	22	202667	14044	0	0	38	26	12	167517
DIPP1_NoIndex_L001_B_10	61	3	0	30	47	20	3	71	0	0	10940	119	0	0	27	591886	13	0	0	270	0	10	80043	37095	0	0	10	5	4	319273
DIPP1_NoIndex_L001_B_100	218	16	1	32	48	17	2	60	1	0	7564	36	0	2	51	145444	8	1	0	3	0	9	137500	3379	0	0	1	3	4	147760
DIPP1_NoIndex_L001_B_101	26	5	1	79	137	11	1	30	0	0	869	45	0	0	13	110149	1	0	1	52	0	4	256553	1081	0	0	1	9	0	187193
DIPP1_NoIndex_L001_B_102	46	7	1	80	19	20	32	66	0	0	37444	135	0	0	123	380048	6	0	1	11	0	22	44102	56560	0	0	10	5	3	267557
DIPP1_NoIndex_L001_B_103	56	7	4	86	26	38	48	53	0	0	50922	136	0	1	246	300492	21	0	3	20	1	18	78550	16665	0	0	24	12	9	229796
DIPP1_NoIndex_L001_B_104	65	13	2	117	37	44	59	55	0	0	60592	135	0	4	288	299122	29	0	2	10	0	15	81721	29211	0	0	28	22	8	258166
DIPP1_NoIndex_L001_B_105	58	25	2	115	41	70	37	63	0	0	61666	127	0	0	233	192386	23	1	1	7	2	4	120345	15034	0	0	25	30	2	211708
DIPP1_NoIndex_L001_B_106	34	0	0	8	14	8	2	25	0	0	2181	72	0	0	16	297012	1	0	1	2	0	3	24673	4567	0	0	3	4	0	146207
DIPP1_NoIndex_L001_B_107	96	1	0	7	23	4	8	74	0	0	247	290	0	0	9	707470	1	0	1	1	1	3	17061	1614	0	0	0	1	2	336971
DIPP1_NoIndex_L001_B_108	22	2	0	7	9	3	0	348	0	0	1506	70	0	5	22	198417	2	0	1	1	0	2	33458	8406	0	0	0	2	1	147330
DIPP1_NoIndex_L001_B_109	96	1	16	22	61	6	5	64927	0	0	508	200	0	17	38	494185	4	2	0	22	2	7	71286	4874	0	0	1	0	2	387194
DIPP1_NoIndex_L001_B_11	53	4	1	7	43	11	4	38	0	0	4662	60	0	6	16	247091	2	0	1	43	0	6	47225	610	1	0	2	2	4	152936
DIPP1_NoIndex_L001_B_110	49	4	2	16	44	11	2	924	0	0	1740	99	0	11	28	211874	2	1	1	2	1	6	139074	8381	0	0	1	6	0	225076
DIPP1_NoIndex_L001_B_111	414	4	0	19	36	9	3	163	0	0	4602	163	0	13	20	422444	0	0	1	0	1	3	69715	4426	0	0	5	1	29	267766
DIPP1_NoIndex_L001_B_112	57	1	0	9	21	10	2	34	0	0	483	168	0	0	29	430638	3	0	0	18	1	3	75993	136	0	0	0	1	1	257495
DIPP1_NoIndex_L001_B_113	43	0	1	29	18	6	2	28	0	0	349	157	0	13	23	426680	1	2	0	14	0	6	59573	59671	0	0	0	0	1	250994
DIPP1_NoIndex_L001_B_114	83	3	2	46	44	8	5	143	0	0	1314	203	0	0	58	397727	5	2	2	35	1	8	136272	72578	0	0	1	4	3	313264
DIPP1_NoIndex_L001_B_115	36	1	3	16	33	1	0	62	0	0	472	35	0	0	42	90938	1	0	0	10	1	10	167188	582	0	0	0	3	0	130718
DIPP1_NoIndex_L001_B_116	85	0	4	14	56	3	3	155	7	0	362	63	0	0	39	144497	3	0	6	12	2	89	122275	19268	5	0	0	1	2	148196
DIPP1_NoIndex_L001_B_117	44	2	0	19	39	2	2	46	0	0	447	142	0	0	12	385851	1	0	0	3	0	4	103070	2692	0	0	0	4	0	217669
DIPP1_NoIndex_L001_B_118	73	1	0	6	22	7	3	47	0	0	653	113	0	0	13	455165	0	0	0	6	1	4	15317	25970	0	0	0	0	0	198770
DIPP1_NoIndex_L001_B_119	47	0	2	5	14	3	3	16	0	0	1324	62	0	0	7	344952	1	0	1	7	0	3	24639	21525	0	0	0	3	0	157712
DIPP1_NoIndex_L001_B_12	32	1	1	20	61	8	5	44	0	0	3661	72	0	1	21	341267	1	0	2	2	0	4	55660	2278	0	0	4	6	2	196693
DIPP1_NoIndex_L001_B_120	26	0	0	5	87	7	4	20	0	0	168	63	0	0	16	245500	0	0	0	7	1	8	63782	6851	0	0	1	3	0	147271
DIPP1_NoIndex_L001_B_121	14	3	0	25	20	15	0	21	0	0	11351	81	0	0	62	1505	4	1	0	20	1	18	126749	121359	0	0	12	11	4	170824
DIPP1_NoIndex_L001_B_122	36	2	3	45	31	43	0	22	0	0	28597	47	0	0	63	1964	21	1	0	15	1	5	185271	69042	0	0	18	15	0	157075
DIPP1_NoIndex_L001_B_123	37	103	1	84	103	16	0	60	0	0	5884	146	0	5	184	16623	10	0	3	7	1	16	398448	11761	0	0	5	12	7	244270
DIPP1_NoIndex_L001_B_124	57	1	33	44	12	3	0	64150	0	0	1977	75	1	0	35	1076	1	1	1	27	0	6	29283	115951	0	0	0	2	1	149774
DIPP1_NoIndex_L001_B_125	9	2	0	30	13	95	1	17	0	0	86872	71	0	46	31	962	55	0	2	4	0	5	21542	27976	0	0	82	34	3	92365
DIPP1_NoIndex_L001_B_126	16	6	3	65	28	91	0	35	0	0	81834	118	0	54	73	1998	48	1	1	25	0	24	106091	92182	1	0	122	44	7	188046
DIPP1_NoIndex_L001_B_127	36	7	2	108	109	63	12	58	0	0	53392	73	1	11	169	2423	27	0	3	6	0	15	291365	61748	0	0	37	22	11	242564
DIPP1_NoIndex_L001_B_128	33	12	2	47	90	74	7	37	0	0	39506	38	0	1	103	2160	32	0	0	8	1	7	231757	14048	0	0	38	19	7	169172
DIPP1_NoIndex_L001_B_129	37	2	1	12	63	20	0	15	0	0	9735	5	0	0	36	1005	5	0	0	4	1	3	120508	2813	0	0	4	6	0	77371
DIPP1_NoIndex_L001_B_13	68	2	0	6	55	18	10	86	0	0	2709	100	0	2	29	522424	3	0	0	29	0	3	66797	2205	0	0	2	2	2	267021
DIPP1_NoIndex_L001_B_130	51	3	7	29	234	36	1	123	0	0	7835	48	0	4	60	15273	5	0	2	25	2	8	380049	5884	1	0	8	7	5	244001
DIPP1_NoIndex_L001_B_131	24	2	2	18	278	41	0	185	0	0	27630	40	0	0	40	8048	20	1	1	3	0	6	230823	16960	0	0	12	15	6	174328
DIPP1_NoIndex_L001_B_132	18	4	0	14	69	16	0	38	0	0	9856	17	0	0	29	24379	7	0	1	179	5	0	103412	8599	0	0	7	4	0	88123
DIPP1_NoIndex_L001_B_133	29	2	1	11	98	27	2	107	0	0	13816	62	0	0	37	104261	11	0	0	17	0	4	167318	3062	0	0	11	13	4	180746
DIPP1_NoIndex_L001_B_134	44	7	4	65	93	92	15	481	0	0	64477	75	0	0	135	238245	31	1	1	16	1	3	173752	1626	0	0	26	34	0	251515
DIPP1_NoIndex_L001_B_135	60	2	4	47	198	46	1	156	0	0	16799	72	0	2	85	197771	10	0	1	423	1	6	256746	4105	0	0	8	15	1	253945
DIPP1_NoIndex_L001_B_136	37	5	5	22	97	21	3	7079	0	0	8286	79	0	0	31	286361	5	0	1	1908	0	5	121823	4866	0	0	9	11	1	206883
DIPP1_NoIndex_L001_B_137	33	6	1	353	104	12	26	159	0	0	17526	53	0	2	200	183966	1	0	2	31	0	11	141883	16684	0	0	1	3	5	195516
DIPP1_NoIndex_L001_B_138	97	18	5	80	202	31	4	141	0	0	4497	203	0	0	392	364615	27	2	1	534	4	15	541646	5824	0	0	1	18	2	575799
DIPP1_NoIndex_L001_B_139	10	5	4	21	48	48	2	35	0	0	29834	65	0	0	65	1677	14	1	0	9	1	26	191824	49261	0	0	30	12	13	152660
DIPP1_NoIndex_L001_B_14	10	0	0	1	2	1	3	3	0	0	589	3	0	0	7	10039	0	0	0	2	0	0	11478	1477	0	0	0	1	0	17455
DIPP1_NoIndex_L001_B_140	42	70	1	55	49	59	1	57	0	0	27463	89	0	2	124	2559	20	0	1	1	0	20	552283	433	0	0	30	14	4	268349
DIPP1_NoIndex_L001_B_141	113	1	1	18	25	24	5	57	0	0	17556	109	0	1	42	494046	9	0	3	4	0	22	142995	3059	0	0	28	6	11	281040
DIPP1_NoIndex_L001_B_142	26	0	1	6	18	3	2	11	0	0	1807	32	0	4	14	147062	1	0	1	1	0	0	48768	4955	0	0	3	1	3	89370
DIPP1_NoIndex_L001_B_143	40	2	2	39	24	13	5	48	0	0	13917	73	0	1	28	179667	9	0	1	13	0	17	139788	42608	1	0	6	10	11	174331
DIPP1_NoIndex_L001_B_144	20	12	0	52	27	45	20	36	0	0	43813	68	0	0	143	117652	18	0	0	8	1	0	103517	13470	0	0	19	9	1	135975
DIPP1_NoIndex_L001_B_145	13	4	0	14	16	3	3	30	0	0	3033	41	0	5	54	56515	1	0	0	14	0	14	74810	34596	0	0	2	2	15	95136
DIPP1_NoIndex_L001_B_146	26	2	8	17	24	12	2	19174	5	0	8097	36	1	6	72	51005	10	0	0	7	0	24	133336	18797	1	0	4	1	24	117014
DIPP1_NoIndex_L001_B_147	31	20	3	53	21	22	26	360	0	0	25186	48	0	1	175	14595	15	0	0	3	0	7	143230	44393	0	0	10	15	76	133238
DIPP1_NoIndex_L001_B_148	32	24	28	57	22	17	9	82777	0	0	18653	165	0	1	402	244888	7	0	0	11	2	10	130128	6199	1	0	6	7	39	232807
DIPP1_NoIndex_L001_B_149	99	18	2	36	39	6	1	29	0	0	9175	88	0	0	63	117664	5	0	0	5	1	1	114384	750	0	0	7	4	1	117031
DIPP1_NoIndex_L001_B_15	19	4	0	20	48	4	6	40	0	0	2458	71	0	2	49	251444	4	0	1	14	1	5	86435	3049	0	0	2	4	9	162747
DIPP1_NoIndex_L001_B_150	55	14	0	107	240	31	28	44	0	0	29177	238	0	0	186	407781	16	1	0	26	2	4	258444	82128	0	0	10	12	6	391359
DIPP1_NoIndex_L001_B_151	10	2	2	10	9	3	3	17	0	0	1534	29	0	0	13	101557	3	0	0	2	0	0	60483	4116	0	0	2	1	1	64862
DIPP1_NoIndex_L001_B_152	24	2	0	43	83	6	11	40	0	0	5436	60	0	0	91	144898	5	0	0	0	0	2	254509	5432	0	0	1	2	3	180432
DIPP1_NoIndex_L001_B_153	50	2	1	28	59	10	3	168	0	0	3669	99	0	0	36	324505	1	0	1	9	1	9	124265	17685	0	0	3	1	59	203882
DIPP1_NoIndex_L001_B_154	14	2	0	22	135	13	8	54	0	0	6835	55	0	1	63	130335	6	0	0	4	0	2	104690	748	0	0	4	4	26	110165
DIPP1_NoIndex_L001_B_155	122	14	0	71	120	23	4	1620	1	0	5362	441	1	0	128	926495	8	0	0	83	0	13	202279	7546	0	0	3	3	13	494358
DIPP1_NoIndex_L001_B_156	70	11	2	44	283	15	8	56	1	0	12907	231	0	1	92	469320	7	0	0	13	0	10	211114	1823	0	0	8	6	42	314371
DIPP1_NoIndex_L001_B_157	18	10	5	39	117	10	2	10339	0	0	14788	91	0	0	73	143274	8	0	1	18	1	7	190851	930	0	0	10	3	62	165077
DIPP1_NoIndex_L001_B_158	58	14	3	72	124	57	17	277	0	0	53314	112	1	3	225	166100	37	0	1	21	1	16	313791	4048	0	0	32	23	78	275000
DIPP1_NoIndex_L001_B_159	81	8	11	36	168	21	12	19711	0	0	14044	248	0	1	90	545407	7	0	0	6	2	13	203355	1550	0	0	17	4	89	373873
DIPP1_NoIndex_L001_B_16	25	3	0	9	31	5	5	43	0	0	1327	63	0	3	20	310017	2	0	0	3	0	5	54292	916	0	0	2	1	35	156681
DIPP1_NoIndex_L001_B_160	55	8	61	38	163	31	10	126234	0	0	14501	218	0	3	68	252576	13	2	1	7	3	19	136258	1199	0	0	7	9	20	283230
DIPP1_NoIndex_L001_B_161	0	0	0	0	0	0	0	2	0	0	16	1	0	0	0	392	0	0	0	0	0	0	304	7	0	0	0	0	0	1314
DIPP1_NoIndex_L001_B_162	16	2	5	14	63	9	1	15627	0	0	4258	64	1	0	30	126661	1	0	0	22	0	3	84953	1358	0	0	4	4	46	107390
DIPP1_NoIndex_L001_B_163	22	2	0	10	46	5	3	823	0	0	3399	104	0	0	19	176938	1	0	0	67	0	1	57526	2132	0	0	0	5	10	110762
DIPP1_NoIndex_L001_B_164	120	11	2	38	169	15	2	10178	0	0	8055	122	0	0	39	222181	1	1	0	1	1	10	92300	1638	0	0	2	5	31	169255
DIPP1_NoIndex_L001_B_165	60	9	1	37	51	17	0	63	0	0	6927	119	0	3	65	1818	7	1	3	21	2	60	269667	27837	0	0	10	2	19	201818
DIPP1_NoIndex_L001_B_166	29	4	0	30	88	11	2	83	0	0	6524	138	0	743	122	8719	9	0	3	21	0	73	381833	30623	0	0	20	14	53	282379
DIPP1_NoIndex_L001_B_167	23	10	0	22	29	12	2	63	0	0	5363	56	0	78	20	131793	4	0	1	5	5	6	136034	13118	0	0	6	8	7	204283
DIPP1_NoIndex_L001_B_168	47	20	2	44	112	18	1	55	1	0	10106	128	0	286	125	60241	12	2	1	44	2	30	459424	111648	0	0	10	18	19	370961
DIPP1_NoIndex_L001_B_169	40	42	3	58	159	8	1	66	2	0	4753	120	0	1	231	4700	15	0	0	1	2	2	309037	4805	0	0	3	5	0	178008
DIPP1_NoIndex_L001_B_17	41	2	1	51	23	2	2	68	0	0	792	125	0	2	17	543101	0	0	1	5	1	3	35908	22173	0	0	1	1	21	237354
DIPP1_NoIndex_L001_B_170	20	2	1	25	64	7	0	26	0	0	3582	43	0	29	20	150349	4	0	0	4	1	3	109461	8360	1	0	2	2	1	140488
DIPP1_NoIndex_L001_B_171	20	9	0	25	48	7	5	1576	0	0	3766	41	0	18	52	110919	1	1	1	14	0	4	71352	3839	0	0	1	3	0	107829
DIPP1_NoIndex_L001_B_172	113	7	7	73	112	12	10	18373	0	0	4637	74	0	5	102	33470	3	0	1	20	1	5	152219	56585	0	0	2	7	0	163391
DIPP1_NoIndex_L001_B_173	23	12	0	45	80	6	13	37	0	0	5583	63	0	2	106	166908	1	0	0	5	1	3	100610	4659	0	0	0	6	6	162891
DIPP1_NoIndex_L001_B_174	18	5	6	30	70	10	3	12302	0	0	3688	55	0	35	85	175784	2	0	1	2	1	5	124524	4508	0	0	3	5	0	178834
DIPP1_NoIndex_L001_B_175	43	29	5	56	167	5	6	3980	0	0	7988	79	0	25	129	229000	5	1	0	18	0	7	226597	7277	0	0	3	11	3	252055
DIPP1_NoIndex_L001_B_176	30	3	2	35	46	6	8	24	0	0	4788	44	0	0	49	226424	1	0	0	2	0	2	65051	1559	0	0	0	2	0	142756
DIPP1_NoIndex_L001_B_177	40	4	0	15	54	6	5	35	0	0	2148	49	0	0	35	258754	5	0	0	0	0	5	59553	3015	0	0	1	1	0	150470
DIPP1_NoIndex_L001_B_178	20	20	1	71	119	12	19	42	0	0	10329	67	0	12	183	79720	8	1	0	3	1	11	186490	6232	0	0	7	8	2	149320
DIPP1_NoIndex_L001_B_18	27	6	0	24	81	5	0	27	0	0	652	24	0	20	61	7209	4	0	0	2	1	18	196230	6327	0	0	1	4	10	123622
DIPP1_NoIndex_L001_B_19	13	3	2	37	12	17	3	20	0	0	58118	33	0	0	21	55815	13	0	0	9	0	3	10155	17719	0	0	24	5	1	79798
DIPP1_NoIndex_L001_B_2	90	2	3	21	68	27	2	61	0	0	22525	120	0	25	85	2482	18	0	1	193	1	37	207123	85047	0	0	28	14	12	220203
DIPP1_NoIndex_L001_B_20	28	4	0	29	80	23	2	59	0	0	18420	86	0	0	78	2067	12	1	2	14	0	49	281365	2979	0	0	15	14	22	177903
DIPP1_NoIndex_L001_B_21	109	9	0	26	87	21	1	46	0	0	19374	71	0	2	84	8731	14	0	1	19	0	7	220140	15127	0	0	8	14	5	149051
DIPP1_NoIndex_L001_B_22	2	0	0	0	0	0	0	6	0	0	10	2	0	0	1	464	0	0	0	1	0	1	272	46	0	0	0	0	0	3335
DIPP1_NoIndex_L001_B_23	25	9	1	27	23	8	0	18	0	0	2999	94	0	2	98	14762	21	1	1	13	0	5	86170	28023	0	0	2	4	6	95948
DIPP1_NoIndex_L001_B_24	60	7	3	50	211	40	3	3685	0	0	26866	70	0	12	323	99050	20	2	0	9	1	6	319429	22782	0	0	15	17	5	288989
DIPP1_NoIndex_L001_B_25	41	9	3	69	149	47	1	260	0	0	20186	107	0	2	411	27733	38	1	0	66	1	4	326080	29301	0	0	7	21	4	258607
DIPP1_NoIndex_L001_B_26	6	0	0	1	15	6	0	14	0	0	2754	6	0	0	12	6466	0	0	0	2	1	4	24440	4008	0	0	2	4	0	23006
DIPP1_NoIndex_L001_B_27	18	4	0	24	122	16	2	161	0	0	8233	49	0	0	83	78995	6	2	1	20	0	3	195235	51592	0	0	3	13	4	186913
DIPP1_NoIndex_L001_B_28	22	1	1	9	98	6	1	26	0	0	2769	24	0	0	18	84233	4	0	0	8	0	3	81507	12160	0	0	1	5	4	101280
DIPP1_NoIndex_L001_B_29	16	3	1	27	42	8	3	29	0	0	3490	26	0	1	38	100045	5	0	0	2	0	2	59095	1975	0	0	3	3	0	89776
DIPP1_NoIndex_L001_B_3	27	2	2	23	26	4	0	24	0	0	1616	54	0	41	79	4173	1	2	3	88	1	68	157519	31751	0	0	6	3	12	129442
DIPP1_NoIndex_L001_B_30	19	5	2	18	66	16	0	30	0	0	10264	51	0	16	65	6885	2	0	0	61	2	18	203419	14698	0	0	8	5	19	139330
DIPP1_NoIndex_L001_B_31	46	1	1	10	61	6	2	34	0	0	1683	84	0	1	27	304131	2	0	0	7	1	2	48107	14968	0	0	1	2	0	183730
DIPP1_NoIndex_L001_B_32	54	12	0	25	137	8	1	463	0	0	1457	87	0	5	108	114083	5	0	0	23	3	6	233180	17446	0	0	2	3	0	201838
DIPP1_NoIndex_L001_B_33	21	2	0	6	58	8	2	271	0	0	415	60	3	0	15	256003	1	0	0	83	0	1	66656	4229	0	0	1	5	1	157696
DIPP1_NoIndex_L001_B_34	43	5	1	56	249	33	2	932	0	0	4975	36	0	0	100	117770	6	0	0	1	0	2	323099	18032	0	0	8	19	0	263004
DIPP1_NoIndex_L001_B_35	280	1	0	4	15	10	0	58	0	0	6812	32	0	0	16	134958	8	0	1	3	0	9	29540	9429	0	0	5	1	3	85569
DIPP1_NoIndex_L001_B_36	19	2	0	5	11	13	0	18	0	0	6328	21	0	5	23	170968	2	1	0	7	0	7	33779	6271	0	0	6	3	2	94791
DIPP1_NoIndex_L001_B_37	64	4	0	14	12	19	1	25	0	0	10168	62	0	194	32	256596	8	0	1	26	1	26	79584	16044	0	0	7	3	5	174338
DIPP1_NoIndex_L001_B_38	60	7	3	30	110	9	1	27	0	0	2783	49	0	0	45	159161	3	0	0	4	0	8	157101	11784	0	0	1	3	1	179410
DIPP1_NoIndex_L001_B_39	60	7	5	74	196	16	3	44	0	0	942	101	0	1388	41	545475	2	0	1	2	2	8	174002	7233	0	0	1	5	31	322347
DIPP1_NoIndex_L001_B_4	25	6	1	22	59	42	0	41	0	0	20607	34	0	131	34	5970	21	0	1	18	0	4	161310	14156	0	0	14	10	1	111732
DIPP1_NoIndex_L001_B_40	8	0	0	16	19	8	0	5	0	0	5944	17	0	0	15	15569	3	0	0	14	1	1	16393	25073	0	0	0	5	0	41981
DIPP1_NoIndex_L001_B_41	27	3	0	14	39	11	1	20	0	0	1435	56	0	0	21	289062	3	0	0	0	0	6	51739	2063	0	0	1	0	21	151526
DIPP1_NoIndex_L001_B_42	131	1	1	20	135	12	3	53	0	0	815	63	0	3	23	336721	1	0	1	23	0	4	131976	1282	0	0	1	2	10	226406
DIPP1_NoIndex_L001_B_43	54	5	0	20	68	10	1	33	0	0	2290	50	0	1	41	185545	1	0	2	2	105	8	77010	14108	0	0	1	4	15	141732
DIPP1_NoIndex_L001_B_44	8	2	0	131	33	6	1	12	0	0	669	4	0	0	23	9722	1	0	0	307	0	0	77856	298	0	0	0	0	7	48968
DIPP1_NoIndex_L001_B_45	20	10	0	81	86	7	0	41	0	0	1358	45	0	0	88	139165	3	0	0	1	13	3	117678	5611	0	0	2	4	35	133651
DIPP1_NoIndex_L001_B_46	87	5	1	38	180	33	0	71	0	0	4580	88	0	0	59	408344	2	0	0	7	69	8	188673	8694	0	0	4	4	72	288359
DIPP1_NoIndex_L001_B_47	50	3	0	13	56	4	3	42	0	0	3455	77	1	3	37	492042	2	0	0	41	46	7	84057	6220	0	0	1	4	1	262285
DIPP1_NoIndex_L001_B_48	11	1	0	2	79	10	0	18	0	0	349	24	0	0	9	93401	1	0	1	0	98	7	69121	11789	0	0	1	2	2	89416
DIPP1_NoIndex_L001_B_49	51	3	0	12	149	15	9	67	0	0	3127	72	0	5	31	508694	2	1	1	1	46	5	143980	8269	0	0	2	4	8	309402
DIPP1_NoIndex_L001_B_5	72	10	3	43	70	41	1	56	0	0	16390	67	0	42	95	4826	25	1	0	18	1	10	294046	21076	0	0	15	7	3	192938
DIPP1_NoIndex_L001_B_50	31	7	2	26	89	16	1	39	1	0	9489	46	0	0	61	161349	6	0	2	758	51	6	157988	14032	0	0	4	8	38	172123
DIPP1_NoIndex_L001_B_51	33	2	2	7	27	8	2	6629	0	0	1112	46	0	2	13	199744	0	0	0	1	1	5	40297	4398	0	0	0	1	0	119042
DIPP1_NoIndex_L001_B_52	25	2	1	10	47	7	2	3451	0	0	1542	53	0	2	12	226104	0	3	0	4	0	3	34181	500	1	0	1	2	0	121676
DIPP1_NoIndex_L001_B_53	46	6	2	23	142	19	1	2940	0	0	4639	79	0	60	73	247480	1	0	1	11	0	9	166078	2834	0	0	2	8	1	222571
DIPP1_NoIndex_L001_B_54	35	14	13	61	162	19	17	31834	0	0	17366	96	0	1	149	106926	6	0	2	12	2	6	209506	36150	0	0	3	9	37	222036
DIPP1_NoIndex_L001_B_55	23	2	1	29	111	9	1	1473	0	0	3787	61	0	0	59	154584	6	0	0	19	1	3	121022	3345	0	0	3	3	2	138118
DIPP1_NoIndex_L001_B_56	23	1	30	9	22	6	0	68425	0	0	3547	38	0	6	16	16472	3	2	0	29	1	10	41117	308	1	0	4	7	11	82496
DIPP1_NoIndex_L001_B_57	24	13	18	53	41	36	17	40297	0	0	35103	41	0	0	138	16917	23	2	0	3	0	14	77227	4568	0	0	27	19	0	111117
DIPP1_NoIndex_L001_B_58	19	6	3	51	67	23	11	9966	0	0	22360	31	0	0	142	21815	12	0	1	1377	2	4	120714	235	0	0	8	5	1	100484
DIPP1_NoIndex_L001_B_59	24	45	31	69	66	11	5	71273	0	0	3806	57	0	0	140	5933	3	0	0	8	1	9	142445	197	2	0	0	6	0	139128
DIPP1_NoIndex_L001_B_6	36	10	5	80	80	26	1	42	0	0	13704	66	0	40	73	2854	13	1	1	39	3	20	281387	20847	0	0	13	9	7	199342
DIPP1_NoIndex_L001_B_60	40	3	2	44	16	13	13	32	0	0	11017	91	0	1	69	341501	2	0	0	5	0	6	24399	5863	0	0	18	4	0	188401
DIPP1_NoIndex_L001_B_61	45	4	0	31	96	19	19	54	0	0	9550	104	0	13	63	512358	4	0	1	1	1	7	79555	15202	0	0	5	17	3	303429
DIPP1_NoIndex_L001_B_62	41	5	1	138	27	7	8	42	0	0	4421	109	1	0	71	387173	3	0	1	16	0	54	92860	49609	0	0	0	2	3	244664
DIPP1_NoIndex_L001_B_63	32	5	1	61	56	34	14	39	0	0	23225	75	0	0	119	236460	8	0	1	5	0	11	144390	19307	0	0	20	25	2	222059
DIPP1_NoIndex_L001_B_64	71	5	3	50	52	13	6	13207	0	0	11116	94	1	2	53	417040	9	0	0	1	1	16	139920	6475	0	0	9	5	57	271131
DIPP1_NoIndex_L001_B_65	31	17	20	82	63	41	28	54421	0	0	37995	105	0	0	176	192149	17	0	0	16	2	12	105503	3534	1	0	35	13	6	202580
DIPP1_NoIndex_L001_B_66	17	9	0	83	15	16	35	303	0	0	26465	45	0	1	188	42413	8	0	0	25	0	4	66154	531	0	0	4	7	25	86730
DIPP1_NoIndex_L001_B_67	27	6	0	52	17	6	32	41	0	0	13207	55	0	243	119	169600	4	0	0	33	1	6	36333	14179	0	0	4	5	1	112927
DIPP1_NoIndex_L001_B_68	99	63	5	208	319	57	62	134	0	0	43755	102	0	6	374	97452	20	1	2	219	5	12	605336	1684	0	0	19	37	3	444366
DIPP1_NoIndex_L001_B_69	6	0	5	4	27	2	0	9480	0	0	91	18	0	499	13	919	1	0	0	12	0	4	49047	65318	0	0	0	2	0	89339
DIPP1_NoIndex_L001_B_7	67	1	1	71	30	13	1	57	0	0	3507	131	0	2	24	369249	2	1	0	34	1	7	32726	120562	0	0	3	8	2	261159
DIPP1_NoIndex_L001_B_70	57	3	2	7	52	9	3	3104	0	0	1542	115	0	18	79	383454	4	1	0	139	1	1	115464	34253	0	0	3	4	3	251246
DIPP1_NoIndex_L001_B_71	41	0	1	7	103	7	1	75	0	0	342	35	2	1	12	192453	1	0	0	6	0	3	124167	2411	0	0	1	6	1	160217
DIPP1_NoIndex_L001_B_72	40	7	3	46	230	11	4	47	0	0	344	39	4	0	53	247566	4	0	5	3	0	6	289017	2491	0	0	0	6	1	250990
DIPP1_NoIndex_L001_B_73	35	3	0	32	172	11	1	51	0	0	2614	46	0	0	42	238843	4	0	1	2	2	3	203839	3735	0	0	2	6	7	214391
DIPP1_NoIndex_L001_B_74	62	12	1	90	123	17	9	300	0	0	5189	103	0	3	231	435330	8	1	2	295	0	5	310768	11705	0	0	1	10	9	445833
DIPP1_NoIndex_L001_B_75	78	8	2	32	74	15	12	15090	0	0	7836	113	0	4	54	651520	3	0	2	15	0	4	151550	2135	0	0	1	4	14	446378
DIPP1_NoIndex_L001_B_76	18	4	0	16	23	2	0	117	0	0	2756	37	0	0	47	131580	3	0	0	26	1	3	70814	1543	0	0	1	2	2	126425
DIPP1_NoIndex_L001_B_77	39	4	3	45	108	13	8	4101	0	0	7282	92	0	0	56	391423	2	0	0	6	1	7	104843	2111	0	0	2	1	41	292600
DIPP1_NoIndex_L001_B_78	53	1	0	12	64	5	2	53	0	0	474	65	0	2	30	226040	4	0	5	2	1	0	136573	6171	0	0	0	4	1	175667
DIPP1_NoIndex_L001_B_79	14	0	0	15	4	9	0	21	0	0	11706	41	0	2	15	209871	4	0	0	7	1	2	17761	22848	0	0	3	1	1	103568
DIPP1_NoIndex_L001_B_8	92	2	1	12	31	18	1	30	0	0	13508	53	0	1	24	309701	9	0	0	5	1	5	48617	15221	0	0	14	7	11	177889
DIPP1_NoIndex_L001_B_80	28	7	0	23	23	6	6	39	0	0	6202	67	0	0	52	369684	6	0	1	3	0	15	49585	1841	0	0	7	4	4	170372
DIPP1_NoIndex_L001_B_81	65	1	0	15	8	8	3	49	0	0	5815	17	0	2	54	54880	3	0	1	6	0	20	73068	1395	5	0	1	4	1	70485
DIPP1_NoIndex_L001_B_82	53	2	0	13	25	16	5	47	0	0	4145	97	0	2	15	587399	3	0	0	4	0	4	32811	3678	0	0	2	6	2	247599
DIPP1_NoIndex_L001_B_83	36	18	1	22	36	23	8	56	0	0	15944	109	0	0	42	485057	13	1	1	4	2	8	100033	593	0	0	7	7	0	249216
DIPP1_NoIndex_L001_B_84	55	6	0	30	103	36	8	80	0	0	9231	153	1	4	37	763966	4	0	1	7	2	8	186840	7826	1	0	6	4	1	421004
DIPP1_NoIndex_L001_B_85	104	5	3	26	55	27	6	90	0	0	9365	146	0	0	57	818503	5	1	0	7	0	5	108117	3370	0	0	10	13	3	393416
DIPP1_NoIndex_L001_B_86	68	15	3	50	82	21	15	80	0	0	7928	139	1	17	104	579951	8	1	0	16	1	7	179732	23591	0	0	3	8	1	357917
DIPP1_NoIndex_L001_B_87	37	8	0	18	44	12	2	28	0	0	1978	54	0	0	50	164898	3	0	0	7	39	4	87714	5931	0	0	0	1	1	128380
DIPP1_NoIndex_L001_B_88	69	12	0	85	181	12	9	68	0	0	9371	118	1	1	174	311373	7	0	0	13	9	4	209749	26837	1	0	3	11	2	270956
DIPP1_NoIndex_L001_B_89	116	16	2	84	248	34	15	130	0	0	13111	218	0	8	310	899468	11	1	1	10	11	22	341056	9615	0	0	9	20	0	605729
DIPP1_NoIndex_L001_B_9	32	8	1	49	48	93	1	41	0	0	46450	75	1	9	83	164362	35	0	2	30	2	14	144091	44760	0	0	40	32	5	217977
DIPP1_NoIndex_L001_B_90	101	9	2	40	221	27	13	130	0	0	5749	193	0	5	121	891095	8	0	2	9	10	14	235102	2797	0	0	3	6	1	498622
DIPP1_NoIndex_L001_B_91	81	5	1	32	160	37	13	62	0	0	20175	149	0	1	71	678670	9	0	0	8	36	9	143704	3804	0	0	10	13	2	364529
DIPP1_NoIndex_L001_B_92	123	7	15	120	203	14	9	45776	0	0	6852	201	0	31	71	1048565	9	4	0	2	21	18	173068	3130	2	0	3	5	2	506496
DIPP1_NoIndex_L001_B_93	68	8	2	18	104	16	4	7361	0	1	2477	106	0	0	36	417951	1	0	0	2	11	8	116256	2506	1	0	3	12	1	246720
DIPP1_NoIndex_L001_B_94	74	6	4	20	176	12	2	9774	0	0	3039	148	0	2	60	820156	1	0	1	8	10	9	141781	1273	1	0	0	6	2	396445
DIPP1_NoIndex_L001_B_95	57	0	2	18	69	10	1	300	0	0	2199	93	0	0	33	424958	2	0	4	3	1	7	137585	480	1	0	0	6	0	243071
DIPP1_NoIndex_L001_B_96	52	20	4	102	31	246	1	92	0	0	241468	180	0	104	94	3273	127	1	3	100	0	13	42917	214355	0	0	230	117	0	349563
DIPP1_NoIndex_L001_B_97	39	22	2	53	78	15	2	6977	0	0	3352	73	0	0	136	194245	5	1	0	5	3	7	179924	11820	0	0	1	6	3	214990
DIPP1_NoIndex_L001_B_98	57	33	4	145	132	21	0	633	1	0	2111	134	0	0	114	187790	10	1	0	21	6	8	237642	86324	1	0	5	13	6	299223
DIPP1_NoIndex_L001_B_99	55	1	0	1	13	1	0	16	0	0	1800	4	0	0	3	39989	0	0	0	0	1	0	7219	330	0	0	1	0	0	23084
DIPP1_NoIndex_L002_B_1	25	3	2	22	23	45	1	31	0	0	24550	56	0	55	40	1454	20	0	0	50	0	20	154805	10646	0	0	29	20	6	120465
DIPP1_NoIndex_L002_B_10	37	4	0	22	31	9	3	45	0	0	7632	92	0	1	22	397210	9	1	0	186	0	3	54877	25702	0	0	9	7	2	206450
DIPP1_NoIndex_L002_B_100	243	5	0	20	147	13	0	46	0	0	2161	93	0	2	47	361805	7	0	1	4	5	7	268994	11340	0	0	3	7	32	277573
DIPP1_NoIndex_L002_B_101	32	6	0	26	75	11	1	25	0	0	2417	135	0	0	52	423723	4	0	0	5	1	1	137434	6226	0	0	2	3	18	228478
DIPP1_NoIndex_L002_B_102	60	7	5	26	153	20	2	79	0	0	4810	173	0	1	86	498154	5	0	2	26	0	4	316080	13433	0	0	9	10	15	360960
DIPP1_NoIndex_L002_B_103	41	11	0	23	45	11	3	27	0	0	3184	88	0	0	54	279445	2	0	0	15	1	3	126492	1491	0	0	0	4	19	179895
DIPP1_NoIndex_L002_B_104	84	5	7	15	554	43	0	57	0	0	11711	32	0	7	50	4298	16	0	0	5	2	5	683103	21426	0	0	9	16	2	414706
DIPP1_NoIndex_L002_B_105	59	6	2	23	89	25	0	52	0	0	20281	102	0	0	58	351711	14	0	0	8	1	9	260597	24336	0	0	14	17	5	252317
DIPP1_NoIndex_L002_B_106	75	14	4	44	135	11	2	113	0	0	613	325	0	2601	351	5242	8	3	6	99	8	95	715213	260985	0	0	6	9	41	552550
DIPP1_NoIndex_L002_B_107	79	12	3	18	221	12	6	4787	0	0	5123	108	1	5	37	600282	4	1	1	7	1	7	233381	8366	0	0	3	8	7	336118
DIPP1_NoIndex_L002_B_108	17	5	6	6	52	2	0	13465	0	0	60	44	0	1	6	84272	2	0	0	27	2	5	70951	19666	0	0	1	4	1	119588
DIPP1_NoIndex_L002_B_109	27	3	0	15	72	7	0	267	1	0	284	50	1	0	34	80008	1	0	0	400	0	0	154031	6653	0	0	1	4	0	119393
DIPP1_NoIndex_L002_B_11	33	0	0	14	44	9	1	31	0	0	4104	80	0	4	12	224462	4	0	0	20	2	1	44373	655	1	0	5	5	14	131145
DIPP1_NoIndex_L002_B_110	42	3	1	31	73	12	2	518	0	0	1307	154	0	0	16	485152	2	0	0	4	1	4	75141	10437	0	0	1	3	1	268392
DIPP1_NoIndex_L002_B_111	323	5	2	63	82	9	3	2537	0	0	2282	151	0	3	29	438564	4	0	0	3	0	5	113905	16722	0	0	2	2	2	269373
DIPP1_NoIndex_L002_B_112	33	4	3	25	33	5	1	4790	0	0	966	73	0	0	14	226498	4	0	1	9	0	2	39079	3142	0	0	2	4	0	130585
DIPP1_NoIndex_L002_B_113	45	23	3	190	44	47	92	74	0	0	114832	215	0	0	470	422613	23	0	3	13	0	46	164304	23900	0	0	32	32	10	326267
DIPP1_NoIndex_L002_B_114	41	2	1	16	27	3	7	68	0	0	7997	135	0	49	52	318074	4	1	0	14	0	7	61529	16632	0	0	12	5	4	165848
DIPP1_NoIndex_L002_B_115	42	3	1	15	22	13	4	844	0	0	18076	133	0	46	55	438121	6	0	1	3	1	16	35195	3750	0	0	6	11	0	212330
DIPP1_NoIndex_L002_B_116	91	7	3	14	26	6	0	3586	0	0	7765	136	0	0	15	504502	6	0	0	4	2	4	40359	7765	0	0	7	3	2	217259
DIPP1_NoIndex_L002_B_117	28	0	0	0	21	1	2	15	0	0	752	89	0	1	5	367231	0	0	0	3	0	5	10275	190	0	0	1	0	0	149585
DIPP1_NoIndex_L002_B_118	42	5	0	47	84	39	8	21	0	0	32654	60	0	0	122	32267	18	0	0	3	1	7	194647	790	0	0	18	14	0	116026
DIPP1_NoIndex_L002_B_119	27	7	0	27	41	7	10	13	0	0	9860	57	0	0	58	200410	4	0	1	0	2	1	80148	8056	0	0	2	0	0	130096
DIPP1_NoIndex_L002_B_12	32	3	0	13	53	10	2	35	0	0	3273	104	0	0	15	303038	2	0	0	2	1	1	50286	2288	0	0	1	9	0	164764
DIPP1_NoIndex_L002_B_120	27	6	0	23	72	2	2	12	0	0	2198	53	0	8	45	116237	1	0	1	94	1	4	115884	16033	0	0	0	3	1	134806
DIPP1_NoIndex_L002_B_121	27	7	3	22	75	15	0	57	0	0	2179	91	0	3	118	156530	13	1	1	2	1	2	309836	2250	0	0	2	6	0	218835
DIPP1_NoIndex_L002_B_122	64	7	53	25	116	30	1	144966	0	0	10912	114	0	0	53	186243	11	0	0	536	5	21	249573	811	2	0	10	9	2	292591
DIPP1_NoIndex_L002_B_123	25	6	19	30	108	22	2	47346	0	0	10522	50	0	1	63	138611	12	0	0	152	4	10	172566	20661	0	0	3	6	16	191058
DIPP1_NoIndex_L002_B_124	49	1	1	15	12	3	0	23	0	0	316	25	0	0	35	626	1	0	0	8	0	46	145180	6579	0	0	4	0	52	90121
DIPP1_NoIndex_L002_B_125	12	1	3	34	8	1	1	13	0	0	113	28	0	58	25	622	0	0	0	4	1	4	101615	15685	0	0	0	1	1	59565
DIPP1_NoIndex_L002_B_126	10	3	1	10	12	0	0	22	0	0	651	18	0	92	29	866	1	0	0	3	0	13	104741	3331	0	0	3	1	4	54912
DIPP1_NoIndex_L002_B_127	12	11	0	28	9	5	0	19	0	0	125	102	0	5	244	926	15	0	0	2	1	2	164460	2891	0	0	0	10	1	100695
DIPP1_NoIndex_L002_B_128	21	6	1	40	52	0	0	21	0	0	304	36	0	57	36	5249	0	0	0	4	1	4	147765	43275	0	0	0	6	0	112940
DIPP1_NoIndex_L002_B_129	64	5	3	26	282	13	1	38	0	0	233	33	0	17	23	2744	3	0	1	1	4	9	402952	53876	1	0	6	35	5	257745
DIPP1_NoIndex_L002_B_13	41	2	0	5	43	13	3	39	0	0	2188	98	0	8	29	429220	1	0	0	13	0	3	56004	1970	0	0	1	2	4	200952
DIPP1_NoIndex_L002_B_130	17	7	1	18	259	7	0	23	0	0	496	24	0	6	39	1455	3	0	0	2	0	5	171568	4211	0	0	1	7	2	106442
DIPP1_NoIndex_L002_B_131	23	7	2	11	46	2	0	2594	0	0	1924	57	0	0	133	2078	4	0	5	0	1	2	232881	4280	0	0	2	2	0	109315
DIPP1_NoIndex_L002_B_132	33	12	1	59	203	11	0	1948	0	0	2529	67	0	9	90	2548	2	0	1	7	5	1	364613	4814	0	0	4	8	1	178589
DIPP1_NoIndex_L002_B_133	20	33	2	39	159	7	1	5852	0	0	1736	104	0	2	203	3248	7	0	0	6	3	6	301048	3483	0	0	1	9	0	165584
DIPP1_NoIndex_L002_B_134	28	7	0	59	18	10	2	25	0	0	2904	84	0	4	81	148297	7	1	0	18	0	11	108723	7412	0	0	2	3	0	119235
DIPP1_NoIndex_L002_B_135	17	3	0	4	28	9	0	10	0	0	5581	29	0	2	12	107465	4	0	0	2428	1	4	51113	4066	0	0	3	2	0	72558
DIPP1_NoIndex_L002_B_136	11	2	0	10	38	9	1	27	0	0	2465	42	0	5	26	246878	4	0	0	12	0	2	69705	1313	0	0	1	1	0	124503
DIPP1_NoIndex_L002_B_137	30	10	0	29	66	10	2	32	0	0	2915	86	0	3	66	311234	3	2	0	1	2	4	114507	4190	0	0	5	4	2	177210
DIPP1_NoIndex_L002_B_138	37	7	1	40	76	7	0	41	0	0	6226	79	0	2	39	341929	9	0	1	10	1	6	137856	39655	0	0	4	7	1	213486
DIPP1_NoIndex_L002_B_139	25	4	0	12	214	7	0	30	0	0	2319	42	0	2	32	205060	1	0	0	69	2	3	229989	4010	0	0	2	6	2	189236
DIPP1_NoIndex_L002_B_14	47	18	0	54	101	6	14	69	0	0	7914	60	0	3	136	121155	4	2	0	35	3	0	260089	31554	0	0	0	7	2	216326
DIPP1_NoIndex_L002_B_140	13	6	1	7	60	6	0	18	0	0	576	20	0	0	31	11047	2	0	0	0	0	0	146739	2999	0	0	2	2	1	72498
DIPP1_NoIndex_L002_B_141	67	7	0	85	7	19	11	8	0	0	28263	68	0	0	103	10276	5	0	0	15	1	2	7486	82367	1	0	19	7	0	74817
DIPP1_NoIndex_L002_B_142	29	6	0	81	7	10	4	16	0	0	10559	95	0	1	50	76745	5	1	1	23	0	5	38290	164915	0	0	5	7	2	166269
DIPP1_NoIndex_L002_B_143	18	4	0	12	39	6	1	5	0	0	3888	37	0	0	16	117153	1	0	1	4	0	2	73162	13952	0	0	1	2	0	104067
DIPP1_NoIndex_L002_B_144	12	3	1	23	19	1	3	6579	0	0	2419	30	0	0	13	65697	1	0	1	3	0	2	37120	32703	0	0	1	2	0	77448
DIPP1_NoIndex_L002_B_145	20	8	4	38	52	6	11	6246	0	0	8006	34	0	0	70	32153	3	0	1	131	1	5	132634	12075	0	0	0	5	12	93324
DIPP1_NoIndex_L002_B_146	31	3	4	37	78	9	5	3087	0	0	6627	109	0	0	60	243688	4	0	1	281	0	5	138818	12012	0	0	3	10	19	186936
DIPP1_NoIndex_L002_B_147	33	30	0	114	160	27	36	1754	0	0	29257	90	0	1	275	135010	16	0	0	366	1	5	269403	6851	2	0	12	9	1	217821
DIPP1_NoIndex_L002_B_148	10	2	2	95	47	3	1	4575	0	0	1080	44	0	3	24	153005	1	0	2	830	18	2	54568	7153	0	0	0	3	0	101920
DIPP1_NoIndex_L002_B_149	87	5	5	34	52	1	2	10266	0	0	1326	72	0	0	86	100916	2	0	0	664	1	2	158672	3717	0	0	1	4	0	130083
DIPP1_NoIndex_L002_B_15	12	6	0	14	54	10	4	30	0	0	2188	99	0	2	33	251446	1	0	0	19	1	2	88766	3154	0	0	0	3	11	147941
DIPP1_NoIndex_L002_B_150	21	0	2	1	12	1	2	11	0	0	153	68	0	0	7	351063	0	0	0	2	0	2	14211	5138	0	0	0	0	2	128597
DIPP1_NoIndex_L002_B_151	13	4	0	11	45	7	0	19	0	0	3166	58	0	1	8	177533	3	0	0	0	0	1	65877	10985	0	0	4	5	0	102106
DIPP1_NoIndex_L002_B_152	14	3	0	217	20	1	0	113	0	0	471	25	0	0	23	87133	2	0	0	2	0	2	62836	2566	0	0	0	0	0	63525
DIPP1_NoIndex_L002_B_153	41	4	8	159	62	7	4	10240	0	0	3213	96	0	7	58	543933	5	0	0	861	1	3	105816	1998	1	0	5	4	1	369439
DIPP1_NoIndex_L002_B_154	2	2	0	29	32	0	0	7	0	0	1160	37	0	0	8	515	2	0	0	3	0	0	31892	46909	0	0	0	4	0	44974
DIPP1_NoIndex_L002_B_155	17	1	1	13	17	2	1	12	0	0	233	31	0	0	31	850	1	0	1	2	1	6	112778	37414	0	0	0	5	5	81267
DIPP1_NoIndex_L002_B_156	3	0	0	15	7	0	0	13	0	0	190	19	0	6	12	770	2	0	1	18	0	11	67198	17381	0	0	1	1	8	47235
DIPP1_NoIndex_L002_B_157	7	0	0	10	12	0	1	1	0	0	61	4	0	47	6	476	0	0	0	2	0	1	75863	24757	0	0	0	3	2	43708
DIPP1_NoIndex_L002_B_158	34	19	0	62	35	7	2	32	0	0	273	55	0	246	67	1754	9	0	0	22	3	9	184630	111921	0	0	1	8	1	165287
DIPP1_NoIndex_L002_B_159	16	23	0	30	22	1	0	14	0	0	276	23	0	21	24	1158	0	0	0	2	0	2	117357	35750	0	0	1	4	0	79593
DIPP1_NoIndex_L002_B_16	26	1	0	10	33	5	4	28	0	0	1212	80	0	11	17	318432	1	1	1	1	0	4	55672	962	0	0	2	2	27	147323
DIPP1_NoIndex_L002_B_160	24	13	1	19	12	2	1	26	0	0	196	34	0	24	36	56341	2	0	0	8	0	4	156733	26715	0	0	0	6	2	144143
DIPP1_NoIndex_L002_B_161	19	6	0	28	35	13	0	33	0	0	9036	55	0	39	24	106319	8	1	1	8	1	17	89202	14731	0	0	12	10	4	168767
DIPP1_NoIndex_L002_B_162	7	7	0	28	10	4	0	10	0	0	401	36	0	0	35	6742	1	0	0	3	1	3	107725	25312	0	0	0	1	0	72508
DIPP1_NoIndex_L002_B_163	12	40	0	43	52	2	0	26	0	0	346	26	0	0	38	18855	5	0	0	2	0	5	139341	4668	0	0	0	5	1	92794
DIPP1_NoIndex_L002_B_164	93	11	0	49	22	3	4	21	0	0	1431	45	0	31	32	58190	1	0	0	5	1	11	95137	3919	0	0	2	1	3	124857
DIPP1_NoIndex_L002_B_165	41	5	1	32	84	3	1	25	0	0	2141	52	0	31	70	30159	4	0	2	6	0	19	210406	1860	0	0	5	7	9	151067
DIPP1_NoIndex_L002_B_166	9	9	0	19	35	0	0	21	0	0	1170	45	0	32	51	42252	1	0	1	2	3	13	134908	2514	0	0	0	3	1	113593
DIPP1_NoIndex_L002_B_167	43	7	0	23	88	10	4	501	0	0	966	287	0	1	39	630842	3	0	0	9	0	2	140490	1634	0	0	0	2	19	365219
DIPP1_NoIndex_L002_B_168	1	0	0	1	1	1	0	1	0	0	13	3	0	0	0	416	0	0	0	1	0	0	108	36	0	0	0	0	0	1437
DIPP1_NoIndex_L002_B_169	19	70	0	65	15	27	1	14	0	0	18984	31	0	0	35	58438	22	0	1	14	0	7	66148	5411	1	0	9	9	2	80321
DIPP1_NoIndex_L002_B_17	45	1	0	31	25	3	0	41	0	0	672	120	0	1	9	521926	1	0	0	5	3	5	35385	21616	0	0	1	0	11	208022
DIPP1_NoIndex_L002_B_170	17	2	0	17	127	16	9	48	0	0	12972	55	0	1	49	121903	7	0	0	6	0	1	154272	4499	0	0	3	7	2	154237
DIPP1_NoIndex_L002_B_171	19	2	0	24	69	21	1	33	0	0	15624	23	0	1	35	21513	9	0	0	14	0	2	111352	15311	0	0	5	10	0	94398
DIPP1_NoIndex_L002_B_172	65	7	1	15	139	7	2	1273	0	0	1189	102	0	22	75	156169	2	0	1	51	1	12	193027	1623	0	0	4	0	35	174093
DIPP1_NoIndex_L002_B_173	7	4	20	0	8	1	1	65996	0	0	383	34	0	0	6	24218	0	1	0	6	1	8	17859	1325	0	0	0	0	8	62629
DIPP1_NoIndex_L002_B_174	18	1	0	9	46	4	1	32	0	0	959	34	0	6	11	193352	0	0	0	1	4	2	80919	1310	0	0	2	1	0	112040
DIPP1_NoIndex_L002_B_175	12	2	1	42	49	7	11	19	0	0	11454	52	0	682	31	38865	10	0	1	11	1	7	72200	39034	0	0	7	7	7	87498
DIPP1_NoIndex_L002_B_176	23	1	1	22	163	15	7	201	0	0	7042	61	0	5	38	104750	5	1	1	87	16	5	156294	4745	0	0	3	2	41	154374
DIPP1_NoIndex_L002_B_177	62	5	3	22	187	17	2	118	0	0	5249	110	0	0	50	307681	5	1	0	13	8	2	287833	15693	0	0	6	10	18	311809
DIPP1_NoIndex_L002_B_178	27	33	0	263	18	80	115	18	0	0	127680	95	0	0	680	108285	40	0	0	5	0	4	75983	34280	0	0	50	25	2	177610
DIPP1_NoIndex_L002_B_179	18	22	0	72	46	20	7	27	0	0	20692	90	0	0	204	33219	14	0	0	4	1	8	194493	7654	0	0	13	5	1	129462
DIPP1_NoIndex_L002_B_18	24	4	1	11	59	1	0	28	0	0	469	17	0	8	27	5683	1	0	2	3	0	13	152481	5183	0	0	2	8	5	88162
DIPP1_NoIndex_L002_B_180	2	0	0	0	0	1	0	1	0	0	33	0	0	0	1	280	0	0	0	0	0	0	68	18	0	0	0	0	0	2277
DIPP1_NoIndex_L002_B_181	12	6	1	26	22	24	6	200	0	0	23528	61	0	1	171	3906	10	0	0	1	0	3	128996	1857	0	0	7	7	0	78805
DIPP1_NoIndex_L002_B_182	11	8	0	24	14	35	6	304	0	0	31344	18	0	2	63	9978	19	0	0	23	0	2	41688	15792	0	0	14	14	1	52888
DIPP1_NoIndex_L002_B_183	18	8	0	23	35	4	4	176	0	0	5009	74	0	2	131	69534	4	1	0	1	0	1	96457	5580	0	0	1	4	0	84641
DIPP1_NoIndex_L002_B_184	11	2	3	18	21	4	1	1991	0	0	780	68	0	0	92	129462	0	0	1	14	0	0	139026	13484	0	0	1	3	0	121340
DIPP1_NoIndex_L002_B_185	21	3	0	27	89	5	2	612	0	0	3782	49	0	2	45	101225	3	0	3	717	2	2	243174	7344	0	0	1	14	0	162197
DIPP1_NoIndex_L002_B_186	10	14	1	59	43	11	14	2253	0	0	18774	60	0	0	135	103653	6	0	0	3	0	3	150055	8675	0	0	9	4	0	119146
DIPP1_NoIndex_L002_B_187	19	0	0	11	28	6	1	36	1	0	1234	47	0	0	28	87859	4	0	0	0	0	0	129028	2458	0	0	0	0	2	92675
DIPP1_NoIndex_L002_B_188	16	7	2	21	49	15	0	2044	0	0	18758	59	0	0	129	3651	19	0	1	8	0	11	175174	4819	11	0	6	6	1	93832
DIPP1_NoIndex_L002_B_189	53	5	4	33	140	35	0	1745	0	0	18246	81	0	2	75	81623	28	0	0	2	1	2	235218	10007	0	0	13	11	1	175550
DIPP1_NoIndex_L002_B_19	15	6	1	46	13	41	2	15	0	0	77915	46	0	0	23	74903	24	1	1	7	0	3	13861	24270	0	0	26	19	0	99761
DIPP1_NoIndex_L002_B_190	38	6	10	18	116	7	0	14053	0	0	3075	55	0	1	23	144844	2	0	1	2	1	1	183412	12527	0	0	4	12	1	160871
DIPP1_NoIndex_L002_B_191	18	2	0	10	73	6	0	127	0	0	2446	47	0	1	16	108676	1	0	1	1	0	3	126442	5756	0	0	0	4	0	109359
DIPP1_NoIndex_L002_B_192	37	13	12	17	52	12	0	18241	0	0	4842	70	0	2	31	161510	4	0	0	2	1	6	110820	3993	0	0	6	5	1	128504
DIPP1_NoIndex_L002_B_193	48	2	5	7	38	23	4	12846	0	0	14864	140	0	1	26	497087	14	2	0	24	0	8	68657	5203	0	0	11	7	0	239642
DIPP1_NoIndex_L002_B_2	54	1	0	21	46	24	0	18	0	0	15265	65	0	27	43	1379	8	0	2	164	0	40	139301	58654	0	0	13	9	9	138959
DIPP1_NoIndex_L002_B_20	16	0	0	20	48	26	0	30	0	0	14834	57	0	0	47	1508	5	0	1	13	0	32	223773	2683	0	0	14	13	20	126764
DIPP1_NoIndex_L002_B_21	81	9	1	22	61	10	2	20	0	0	16694	49	0	0	79	7597	12	0	0	12	0	10	193086	13383	0	0	10	7	5	121633
DIPP1_NoIndex_L002_B_22	32	2	2	31	103	19	0	34	0	0	12601	48	1	0	77	3091	12	0	2	3	3	9	304569	28326	0	0	10	15	5	174320
DIPP1_NoIndex_L002_B_23	22	4	0	32	13	7	0	11	0	0	3171	86	0	9	134	15401	16	0	0	14	0	5	93604	30764	0	0	4	3	4	94055
DIPP1_NoIndex_L002_B_24	31	5	4	48	172	31	3	2496	0	0	19227	50	0	18	237	71647	13	0	1	5	1	5	237559	16930	0	0	8	15	1	193674
DIPP1_NoIndex_L002_B_25	28	11	0	49	129	30	0	236	0	0	18207	105	0	1	350	24172	23	0	0	54	2	7	306463	27430	1	0	12	21	2	220659
DIPP1_NoIndex_L002_B_26	12	1	0	11	48	12	1	33	0	0	9610	24	0	0	32	20524	7	0	2	11	2	6	83324	14267	0	0	6	5	2	67579
DIPP1_NoIndex_L002_B_27	12	1	0	15	97	22	3	27	0	0	7750	38	0	0	94	67478	6	0	1	12	0	8	193492	50026	0	0	4	14	1	163108
DIPP1_NoIndex_L002_B_28	65	7	3	55	432	42	1	95	0	0	13475	153	0	9	128	409177	7	0	2	6	2	16	410043	60776	0	0	17	25	6	446046
DIPP1_NoIndex_L002_B_29	14	3	1	26	41	8	6	30	0	0	3177	15	0	0	32	88843	3	0	0	2	2	1	54465	1972	0	0	0	3	0	74718
DIPP1_NoIndex_L002_B_3	16	3	1	19	19	3	1	34	0	0	1281	52	0	15	54	3403	4	1	2	60	1	94	138002	28031	1	0	0	5	9	106106
DIPP1_NoIndex_L002_B_30	9	0	2	13	72	16	0	26	0	0	8521	47	0	7	48	5302	5	0	0	61	0	11	167132	12014	0	0	6	9	8	102902
DIPP1_NoIndex_L002_B_31	45	1	0	16	66	2	2	26	0	0	1657	104	0	3	31	306692	2	1	1	5	1	2	49878	15303	0	0	1	1	2	168845
DIPP1_NoIndex_L002_B_32	34	9	1	24	84	5	2	413	0	0	1133	83	0	4	82	91334	5	0	1	35	3	2	192109	13642	0	0	4	7	0	150615
DIPP1_NoIndex_L002_B_33	20	0	0	6	66	6	0	190	0	0	331	67	0	0	9	242679	0	0	0	83	2	2	65719	4236	0	0	0	2	0	141383
DIPP1_NoIndex_L002_B_34	47	9	4	42	235	17	6	883	0	0	5352	66	0	0	115	122136	6	0	2	2	3	3	343970	18950	0	0	1	15	0	248627
DIPP1_NoIndex_L002_B_35	328	1	0	6	15	23	2	90	0	0	13072	55	0	2	22	253850	11	0	2	13	0	16	53790	18199	0	0	10	8	7	145574
DIPP1_NoIndex_L002_B_36	15	1	0	7	15	9	1	22	1	0	6510	43	0	2	20	179273	5	0	1	8	0	7	35952	6872	0	0	6	6	4	89770
DIPP1_NoIndex_L002_B_37	14	1	0	3	4	3	1	5	0	0	2336	12	0	35	4	55810	2	0	0	3	0	3	17836	3496	0	0	2	2	2	39462
DIPP1_NoIndex_L002_B_38	35	6	1	8	91	10	1	12	0	0	2471	43	0	1	42	133710	3	0	0	4	1	2	137303	10426	0	0	2	5	1	140342
DIPP1_NoIndex_L002_B_39	17	5	0	25	56	4	2	20	0	0	362	44	0	567	9	201714	0	0	0	0	0	5	65697	2856	0	0	2	0	17	112217
DIPP1_NoIndex_L002_B_4	30	1	0	19	67	40	0	32	0	0	24125	44	0	150	33	6231	24	0	0	12	2	6	183522	16351	0	0	18	21	2	118776
DIPP1_NoIndex_L002_B_40	21	5	1	71	82	21	1	30	0	0	21525	77	0	1	53	56677	15	3	4	95	0	1	61751	94517	0	0	11	19	1	138206
DIPP1_NoIndex_L002_B_41	41	5	0	19	51	13	1	44	0	0	2121	87	0	3	43	435402	1	0	0	2	1	2	80836	3072	0	0	4	5	25	209099
DIPP1_NoIndex_L002_B_42	108	1	0	4	52	1	0	15	0	0	338	40	0	1	14	154264	1	0	0	16	0	2	63069	955	0	0	1	0	6	98323
DIPP1_NoIndex_L002_B_43	32	10	1	18	62	10	1	34	0	0	2452	62	0	0	30	198345	5	2	1	1	154	9	85339	16045	0	0	1	6	18	139780
DIPP1_NoIndex_L002_B_44	39	9	3	312	76	9	0	24	1	0	2223	21	0	0	76	29248	2	0	0	915	3	4	239244	916	0	0	0	8	20	131287
DIPP1_NoIndex_L002_B_45	19	3	1	50	79	9	0	22	0	0	1176	28	0	0	81	127679	3	0	0	1	8	1	109164	5321	0	0	4	1	34	117430
DIPP1_NoIndex_L002_B_46	56	7	2	47	211	25	2	66	0	0	5035	114	0	1	60	455112	6	0	2	5	64	15	215885	9559	0	0	6	10	85	300578
DIPP1_NoIndex_L002_B_47	30	0	1	9	82	3	3	33	0	0	3311	101	0	1	32	459181	2	0	0	37	51	5	81675	5679	0	0	2	2	0	233278
DIPP1_NoIndex_L002_B_48	17	0	1	4	103	3	0	31	0	0	424	33	0	1	9	125395	0	0	0	0	142	15	96198	16336	0	0	2	2	2	114220
DIPP1_NoIndex_L002_B_49	58	0	3	28	156	12	2	69	0	0	3533	140	0	0	35	569650	3	0	1	3	70	4	167914	9349	1	0	3	2	10	330733
DIPP1_NoIndex_L002_B_5	43	9	1	36	48	36	0	66	0	0	13966	55	0	37	63	3802	15	0	0	24	4	7	250156	18029	0	0	11	14	1	151663
DIPP1_NoIndex_L002_B_50	21	2	1	33	91	22	2	29	0	0	9902	51	0	0	51	167387	6	0	0	838	55	5	167026	14812	0	0	6	6	38	168192
DIPP1_NoIndex_L002_B_51	19	4	1	9	29	6	0	857	0	0	4271	60	0	20	24	202089	5	0	0	2	1	0	44213	8528	0	0	3	7	1	113722
DIPP1_NoIndex_L002_B_52	50	6	1	55	81	13	15	2594	0	0	12899	92	0	0	75	395465	5	0	1	13	0	1	72559	45155	0	0	7	6	16	238413
DIPP1_NoIndex_L002_B_53	44	4	90	21	183	4	0	195751	0	0	229	51	0	3	32	2687	2	0	1	10	6	20	261579	13085	2	0	2	5	6	270486
DIPP1_NoIndex_L002_B_54	41	30	66	78	235	5	0	148441	0	0	955	124	0	9	59	2519	2	0	0	20	4	33	205707	137035	1	0	2	10	57	288772
DIPP1_NoIndex_L002_B_55	51	0	1	52	37	17	1	64	0	0	4717	243	0	0	15	801459	6	0	2	19	0	5	15087	88613	0	0	3	6	2	369488
DIPP1_NoIndex_L002_B_56	36	3	1	102	163	48	0	76	0	0	25787	73	0	60	42	64563	12	1	0	16	0	10	143407	87906	0	0	20	22	4	184942
DIPP1_NoIndex_L002_B_57	26	1	1	11	124	4	3	1233	0	0	1448	77	0	0	22	235290	0	2	0	229	8	7	82869	14559	0	0	4	11	2	152953
DIPP1_NoIndex_L002_B_58	19	9	9	48	66	6	2	23901	0	0	10323	72	0	1	74	123813	3	2	0	22	2	13	137365	17459	0	0	2	4	145	153716
DIPP1_NoIndex_L002_B_59	36	11	6	117	93	32	11	11212	0	0	26685	134	0	0	149	196752	14	0	1	37	3	6	207809	89720	0	0	10	5	28	262406
DIPP1_NoIndex_L002_B_6	28	8	3	76	89	32	0	35	0	0	14144	67	0	50	84	2765	14	0	1	32	1	24	288934	21845	0	0	21	15	6	190780
DIPP1_NoIndex_L002_B_60	11	3	1	27	80	4	1	1100	0	0	3007	31	0	0	14	109605	1	0	0	2	1	5	92442	775	0	0	2	1	22	98971
DIPP1_NoIndex_L002_B_61	46	39	0	41	77	8	2	100	0	0	2564	199	0	0	53	642442	4	0	0	32	5	2	91786	18104	1	0	4	13	0	330244
DIPP1_NoIndex_L002_B_62	19	18	2	164	23	63	18	35	0	0	142010	120	0	0	192	85824	36	1	2	21	0	1	40410	110024	0	0	27	27	0	217640
DIPP1_NoIndex_L002_B_63	24	1	1	35	16	3	2	23	0	0	6001	132	0	1	14	263197	4	0	0	14	0	7	18024	47648	0	0	5	6	2	159879
DIPP1_NoIndex_L002_B_64	29	6	0	59	8	2	27	23	0	0	23924	107	0	0	123	291916	9	0	1	3	0	4	33661	7193	0	0	7	8	3	157563
DIPP1_NoIndex_L002_B_65	32	4	2	32	14	17	16	30	0	0	18386	96	0	0	85	353135	1	0	0	2	0	3	27741	17744	0	0	7	5	1	177102
DIPP1_NoIndex_L002_B_66	30	5	0	12	73	6	10	22	0	0	7638	98	0	1	28	335078	5	0	1	2	0	2	54306	11246	0	0	2	7	3	193957
DIPP1_NoIndex_L002_B_67	32	2	1	14	33	4	4	18	0	0	2694	90	0	1	19	236141	1	2	0	3	0	3	40812	8750	0	0	1	0	2	138348
DIPP1_NoIndex_L002_B_68	32	12	0	22	49	12	8	48	0	0	5084	128	0	0	28	350803	0	1	1	10	1	2	98999	10284	0	0	5	6	2	220365
DIPP1_NoIndex_L002_B_69	49	4	0	32	106	16	17	86	0	0	18993	198	0	2	78	668808	6	1	0	3	0	6	129479	2726	1	0	2	8	3	346175
DIPP1_NoIndex_L002_B_7	29	1	1	54	38	5	1	26	0	0	3045	106	0	6	22	312342	6	2	0	19	0	5	28981	104703	1	0	0	9	3	208978
DIPP1_NoIndex_L002_B_70	28	3	0	10	44	9	6	32	0	0	3415	121	0	3	25	446650	2	0	0	4	1	2	58964	5153	0	0	3	4	3	212486
DIPP1_NoIndex_L002_B_71	54	4	0	27	88	10	7	58	0	0	6188	154	0	12	50	553071	4	0	0	0	0	3	99114	956	0	0	6	7	1	270104
DIPP1_NoIndex_L002_B_72	52	8	1	30	168	17	3	63	0	0	7139	167	0	8	49	623645	3	0	2	7	0	5	335979	6829	0	0	3	17	1	432430
DIPP1_NoIndex_L002_B_73	51	6	0	36	117	26	15	77	1	0	10950	127	0	18	84	515344	3	0	4	2	0	4	299389	8392	1	0	10	19	2	352440
DIPP1_NoIndex_L002_B_74	32	1	1	11	63	9	2	38	0	0	3138	86	0	0	27	317689	2	0	0	131	0	20	113674	1838	1	0	3	2	0	179460
DIPP1_NoIndex_L002_B_75	35	11	0	42	119	14	6	36	0	0	17554	123	0	3	95	365888	8	0	0	3	1	1	157987	12773	0	0	2	7	3	221220
DIPP1_NoIndex_L002_B_76	36	3	2	28	121	15	4	48	0	0	9736	118	0	0	66	437939	9	0	0	3	1	2	154883	24820	0	0	4	10	0	275435
DIPP1_NoIndex_L002_B_77	38	40	0	136	202	7	4	57	0	0	704	102	0	0	75	109283	0	1	2	9	7	2	412388	55725	1	0	0	10	0	275580
DIPP1_NoIndex_L002_B_78	31	21	5	55	322	9	6	2449	0	0	3464	132	0	0	69	412273	2	0	0	1	2	6	230626	1419	0	0	2	9	15	286010
DIPP1_NoIndex_L002_B_79	30	2	8	64	95	63	12	7136	0	0	67140	99	0	0	121	524592	22	0	3	19	2	17	261507	13894	0	0	70	35	226	361462
DIPP1_NoIndex_L002_B_8	76	3	3	10	24	24	1	32	0	0	12520	77	0	1	19	282566	11	0	1	5	1	5	45506	14584	0	0	12	16	4	153942
DIPP1_NoIndex_L002_B_80	14	6	0	56	2	2	1	8	0	0	1343	71	0	0	14	847	1	1	0	37	0	6	24965	164207	0	0	2	3	2	113300
DIPP1_NoIndex_L002_B_81	85	32	0	21	204	4	0	36	0	0	839	45	0	2	46	1996	3	0	0	12	3	1	305304	369	0	0	2	4	0	173234
DIPP1_NoIndex_L002_B_82	16	0	0	1	7	1	0	15	0	0	209	45	0	1	16	801	1	0	0	63	0	2	1632	176569	0	0	0	2	0	115891
DIPP1_NoIndex_L002_B_83	23	3	0	13	86	6	1	163	0	0	532	38	0	0	61	30998	6	0	0	5	3	3	140571	12010	0	0	1	5	2	97223
DIPP1_NoIndex_L002_B_84	29	5	0	19	157	7	0	59	0	0	588	38	0	0	46	53762	3	0	0	0	3	1	329854	6282	0	0	2	7	0	202971
DIPP1_NoIndex_L002_B_85	45	0	0	1	5	0	1	17	0	0	94	53	0	0	13	109548	0	0	2	20	0	9	6965	142034	0	0	2	5	1	132652
DIPP1_NoIndex_L002_B_86	39	1	1	7	26	3	1	50	0	0	119	89	0	0	15	349488	2	0	0	24	0	9	21399	104784	0	0	2	4	4	203650
DIPP1_NoIndex_L002_B_87	33	2	0	1	15	3	1	28	0	0	79	64	0	0	5	335364	0	0	0	1	0	5	15532	4418	0	0	0	0	1	131684
DIPP1_NoIndex_L002_B_88	34	0	1	5	15	1	0	41	0	0	87	59	0	4	19	211630	0	0	0	10	0	13	38467	42969	0	0	3	2	6	120420
DIPP1_NoIndex_L002_B_89	19	2	1	2	20	3	0	23	0	0	80	62	0	12	16	225123	0	0	0	7	0	9	36149	22725	1	0	3	7	5	108846
DIPP1_NoIndex_L002_B_9	13	2	0	14	16	31	1	19	0	0	18950	48	0	2	29	67024	8	0	0	15	1	3	59980	18753	0	0	17	18	6	85583
DIPP1_NoIndex_L002_B_90	25	2	0	6	22	5	1	29	0	0	88	73	0	463	12	211446	1	0	0	13	0	16	55032	35394	0	0	2	8	6	124480
DIPP1_NoIndex_L002_B_91	31	4	1	3	20	4	0	19	0	0	88	84	0	134	10	290085	0	0	0	34	1	7	46071	7680	0	0	1	7	5	129152
DIPP1_NoIndex_L002_B_92	60	1	2	4	15	5	0	32	1	0	78	96	0	0	11	478171	0	0	0	12	0	8	38142	8001	0	0	0	0	4	179884
DIPP1_NoIndex_L002_B_93	43	4	0	16	59	10	0	49	0	0	115	129	0	0	87	294324	2	0	0	7	2	4	179092	9111	0	0	3	8	2	197692
DIPP1_NoIndex_L002_B_94	18	4	1	17	31	3	0	28	0	0	173	71	0	13	33	229264	2	0	1	4	1	9	110346	15832	0	0	1	6	0	130043
DIPP1_NoIndex_L002_B_95	46	12	0	22	146	15	1	36	0	0	803	80	0	0	48	217011	3	0	1	3	1	6	290068	24105	3	0	5	28	0	236692
DIPP1_NoIndex_L002_B_96	34	24	0	33	110	14	0	69	1	0	520	86	0	0	53	237639	4	0	0	12	1	8	166285	5758	0	0	0	9	3	171415
DIPP1_NoIndex_L002_B_97	42	11	0	23	72	7	0	79	0	0	843	124	0	2	71	366804	5	0	0	10	3	7	189108	13449	0	0	2	8	8	238234
DIPP1_NoIndex_L002_B_98	67	4	1	11	57	10	2	58	1	0	816	113	0	0	32	502276	2	0	0	12	0	10	181322	7032	0	0	1	7	104	284216
DIPP1_NoIndex_L002_B_99	64	7	1	49	52	5	0	43	0	0	3235	102	0	0	60	225934	5	1	1	12	1	6	167014	36829	0	0	0	13	1	195152
DIPP1_NoIndex_L003_B_1	26	5	1	34	23	57	0	44	0	0	27629	60	0	76	61	1092	28	1	0	63	1	19	173502	12000	0	0	48	29	7	125238
DIPP1_NoIndex_L003_B_10	40	1	0	26	36	13	0	44	0	0	8574	113	1	0	16	434935	9	0	0	200	0	6	61409	29821	0	0	7	7	6	227873
DIPP1_NoIndex_L003_B_100	161	10	1	15	11	7	0	5990	0	0	2182	39	0	3	129	3267	8	0	1	103	4	3	96234	9175	1	0	2	4	1	65310
DIPP1_NoIndex_L003_B_101	49	7	20	32	152	20	5	31716	0	0	8959	218	0	1	59	482540	9	0	0	7	2	12	135588	16168	1	0	8	13	2	310696
DIPP1_NoIndex_L003_B_102	38	18	92	20	124	9	2	257738	0	0	8944	119	0	3	48	117981	9	6	1	22	26	31	173443	9831	3	0	9	22	20	321728
DIPP1_NoIndex_L003_B_103	37	12	5	8	48	11	0	24812	0	0	4800	130	0	0	31	235122	3	0	0	3	2	7	60467	14457	0	1	4	8	9	175322
DIPP1_NoIndex_L003_B_104	51	4	6	29	166	39	2	7600	0	0	19173	76	0	0	65	131465	11	0	0	33	2	6	283232	37930	0	0	14	33	41	254939
DIPP1_NoIndex_L003_B_105	47	26	5	26	101	23	0	30125	0	0	11262	103	0	0	62	132515	10	0	2	13	3	4	143822	15032	0	0	12	11	22	169716
DIPP1_NoIndex_L003_B_106	15	2	2	13	69	13	0	1955	0	0	5832	96	0	0	37	158454	3	1	1	48	4	1	69553	1349	1	0	5	7	31	117346
DIPP1_NoIndex_L003_B_107	26	15	1	18	19	4	0	3218	0	0	662	83	0	2	34	137809	0	0	0	3	2	3	88338	2142	0	0	0	6	14	103956
DIPP1_NoIndex_L003_B_108	26	1	2	16	9	42	0	24	0	0	58719	54	0	0	46	606	31	0	2	30	0	23	77980	141340	1	0	83	39	11	137076
DIPP1_NoIndex_L003_B_109	56	21	1	37	31	36	0	51	0	0	22820	94	0	7	83	863	19	0	1	20	0	92	324833	25378	0	0	37	14	25	197000
DIPP1_NoIndex_L003_B_11	25	3	0	7	30	9	0	28	0	0	3526	73	0	5	10	175063	3	0	0	19	0	6	34610	623	0	0	2	1	5	105540
DIPP1_NoIndex_L003_B_110	13	3	0	16	31	12	0	20	0	0	5329	54	0	44	52	32564	9	0	0	7	1	21	168003	15477	0	0	15	11	13	121151
DIPP1_NoIndex_L003_B_111	383	5	0	11	19	8	0	86	0	0	3334	264	0	1	54	239832	3	0	1	18	1	31	105250	11278	0	0	2	5	13	319558
DIPP1_NoIndex_L003_B_112	44	8	2	34	24	17	0	201	0	0	10074	106	0	16	126	81890	13	1	0	94	0	4	155130	62907	0	0	14	16	22	206009
DIPP1_NoIndex_L003_B_113	27	5	0	63	43	2	1	29	0	0	227	57	0	118	70	2166	9	3	0	46	1	27	214553	136522	1	0	1	5	9	179723
DIPP1_NoIndex_L003_B_114	45	8	6	37	32	6	1	450	0	0	246	105	0	15	119	36761	7	3	3	66	0	28	251586	88268	0	0	4	7	9	222200
DIPP1_NoIndex_L003_B_115	101	6	1	127	61	10	2	239	0	0	557	281	0	19	176	190422	13	0	3	70	3	42	543146	238774	0	0	6	25	21	547478
DIPP1_NoIndex_L003_B_116	47	1	0	4	7	0	0	46	0	0	83	33	0	0	9	37129	1	0	1	50	0	11	19788	4507	0	0	0	1	3	45320
DIPP1_NoIndex_L003_B_117	43	5	0	2	24	11	0	75	0	0	328	134	0	3	62	1543	1	0	0	94	3	34	6959	568774	0	0	22	236	0	300169
DIPP1_NoIndex_L003_B_118	75	36	25	33	172	11	1	64181	0	0	1004	193	0	32	134	146104	9	1	3	8	3	11	496561	11777	0	0	2	18	66	401914
DIPP1_NoIndex_L003_B_119	38	2	16	16	32	7	1	38918	0	0	1664	147	0	7	15	237921	4	1	0	44	2	4	55843	131278	0	0	3	4	1	255007
DIPP1_NoIndex_L003_B_12	29	4	0	4	43	15	1	34	0	0	2886	83	0	0	17	251589	1	0	0	3	0	2	43430	2057	0	0	2	5	1	143432
DIPP1_NoIndex_L003_B_120	44	14	0	43	61	6	1	34	0	0	3275	45	0	0	156	27617	17	0	0	6	3	8	392522	368	0	0	1	5	0	186769
DIPP1_NoIndex_L003_B_121	31	7	4	21	168	12	1	39	0	0	571	102	0	2	91	22821	9	2	0	81	2	14	244816	213766	1	0	5	13	0	250304
DIPP1_NoIndex_L003_B_122	51	6	1	18	121	4	0	24	0	0	808	26	0	0	47	33463	1	0	0	3	1	1	178645	6644	0	0	1	6	0	105076
DIPP1_NoIndex_L003_B_123	2	2	2	10	25	1	0	3289	0	0	87	12	0	0	13	4576	0	0	0	2	2	0	80255	7828	0	0	0	4	0	46297
DIPP1_NoIndex_L003_B_124	61	2	0	34	45	2	0	11	0	0	277	33	0	0	27	56392	3	0	1	7	0	1	114889	25049	0	0	1	4	0	95039
DIPP1_NoIndex_L003_B_125	11	3	1	21	89	12	0	25	0	0	5919	25	0	0	34	28470	6	0	0	34	1	2	118526	3240	0	0	3	4	0	74003
DIPP1_NoIndex_L003_B_126	20	0	1	15	76	11	1	47	0	0	5065	67	0	4	16	235512	4	0	0	6	0	2	88952	9653	0	0	6	3	1	143917
DIPP1_NoIndex_L003_B_127	27	5	1	24	165	9	0	186	0	0	3717	74	0	8	83	140015	9	0	0	11	1	5	176820	38001	0	0	5	8	1	177890
DIPP1_NoIndex_L003_B_128	11	1	2	8	73	6	1	227	1	0	3017	44	1	2	33	77480	3	0	0	2191	0	1	119792	7473	1	0	5	9	0	109044
DIPP1_NoIndex_L003_B_129	65	41	4	39	100	9	3	3238	0	0	1509	131	0	7	77	281637	6	0	0	46	0	10	174030	7675	0	0	2	6	0	224917
DIPP1_NoIndex_L003_B_13	34	2	0	8	38	12	2	52	0	0	1905	86	0	10	19	343089	2	0	0	12	2	3	46457	1715	1	0	1	6	2	170661
DIPP1_NoIndex_L003_B_130	67	38	0	80	156	21	1	57	0	0	4718	123	0	9	262	125083	24	0	1	235	4	6	384978	17113	1	0	9	15	1	281982
DIPP1_NoIndex_L003_B_131	25	2	1	12	49	4	1	985	1	0	863	55	0	0	35	152442	2	0	1	249	0	3	78497	1831	0	0	3	5	0	108910
DIPP1_NoIndex_L003_B_132	34	2	0	20	116	23	4	749	0	0	5830	128	0	1	57	348780	4	0	2	46	1	6	178244	23045	1	0	6	7	1	264319
DIPP1_NoIndex_L003_B_133	47	3	6	60	177	20	0	2129	0	0	5784	135	0	3	70	238349	7	0	1	297	1	5	289825	47765	0	0	5	26	1	316403
DIPP1_NoIndex_L003_B_134	27	19	1	24	89	17	1	610	0	0	3201	72	0	0	54	163828	3	0	1	14	1	3	128021	5300	1	0	4	4	0	145894
DIPP1_NoIndex_L003_B_135	26	17	1	28	120	8	1	2129	0	0	2230	60	0	2	124	36432	7	1	0	26	1	7	221436	17293	0	0	4	5	0	136366
DIPP1_NoIndex_L003_B_136	17	4	0	22	45	8	0	102	0	0	532	32	0	2	73	55087	7	0	0	510	1	1	155970	4698	0	0	1	11	1	102572
DIPP1_NoIndex_L003_B_137	17	19	1	56	86	19	5	4366	1	0	15523	76	0	0	59	183988	1	0	0	6	1	2	107517	1900	1	0	6	8	0	152012
DIPP1_NoIndex_L003_B_138	46	142	5	193	305	19	0	5929	0	0	4777	117	1	5	163	105418	6	0	1	419	3	8	363407	8016	0	0	2	18	3	256417
DIPP1_NoIndex_L003_B_139	35	9	0	97	210	26	9	183	0	0	11756	204	1	0	266	501971	16	1	0	24	5	6	285666	19894	0	0	4	11	2	392355
DIPP1_NoIndex_L003_B_14	50	15	1	49	69	6	3	195	0	0	7828	65	0	7	146	102525	8	0	1	29	4	3	220134	28863	1	0	0	10	3	184638
DIPP1_NoIndex_L003_B_140	28	12	6	57	144	19	7	23180	0	0	5255	103	0	0	126	216864	6	0	1	7	3	5	321940	1524	1	0	2	14	1	248646
DIPP1_NoIndex_L003_B_141	94	10	5	63	274	33	7	3655	0	0	12788	104	0	3	163	201547	9	0	0	3	1	6	327466	10381	0	0	9	32	2	259658
DIPP1_NoIndex_L003_B_142	50	12	6	78	330	33	10	10051	0	0	27532	145	0	7	223	275028	19	0	0	208	2	8	227561	3313	0	0	20	16	0	259957
DIPP1_NoIndex_L003_B_143	47	5	29	46	180	27	8	58429	0	0	18318	107	0	1	152	235116	6	1	0	2	1	12	196733	1403	0	0	8	11	0	237904
DIPP1_NoIndex_L003_B_144	14	11	1	28	459	6	5	1812	0	0	6413	66	0	1	76	56177	6	0	2	53	1	14	173772	1705	1	0	3	6	0	119715
DIPP1_NoIndex_L003_B_145	4	2	0	9	27	4	1	41	0	0	1762	13	0	0	25	38553	1	0	0	436	0	0	55135	1590	0	0	0	3	0	45383
DIPP1_NoIndex_L003_B_146	26	18	24	88	283	34	12	58606	0	0	28710	63	0	0	295	67058	8	1	0	26	2	12	215690	1044	1	0	10	11	0	182870
DIPP1_NoIndex_L003_B_147	9	1	1	22	51	7	2	20	0	0	5825	21	0	0	57	17093	8	0	0	9	1	0	92642	911	0	0	1	8	1	57589
DIPP1_NoIndex_L003_B_148	16	7	1	61	86	54	8	55	0	0	54032	50	1	0	152	34154	24	0	1	90	2	1	204015	569	1	0	41	20	0	123502
DIPP1_NoIndex_L003_B_149	66	7	1	16	64	9	3	442	0	0	7468	58	0	0	61	80208	3	0	0	5	0	3	102105	4497	0	0	3	7	0	92984
DIPP1_NoIndex_L003_B_15	14	1	0	6	19	5	4	25	1	0	1508	67	0	6	24	148895	1	0	0	6	2	3	52791	2064	0	0	0	4	9	92215
DIPP1_NoIndex_L003_B_150	23	8	2	21	50	8	1	456	0	0	6823	45	0	1	39	87761	3	0	0	7	0	13	101480	4088	0	0	3	5	1	91231
DIPP1_NoIndex_L003_B_151	16	18	2	52	122	38	4	1431	0	0	20510	41	0	0	167	38890	13	0	0	151	2	3	201779	1219	1	0	15	14	0	127192
DIPP1_NoIndex_L003_B_152	16	5	4	25	109	13	4	35	0	0	7520	17	0	0	30	74790	5	0	0	922	2	4	121533	7295	0	0	6	3	0	98016
DIPP1_NoIndex_L003_B_153	12	1	1	22	48	10	6	20	0	0	5812	51	0	5	62	91954	1	0	0	58	0	0	86550	1935	0	0	1	5	0	84156
DIPP1_NoIndex_L003_B_154	30	26	1	189	348	26	14	36	0	0	64467	101	0	2	430	47128	18	0	1	375	1	10	257001	22848	0	0	23	29	4	188570
DIPP1_NoIndex_L003_B_155	38	9	1	40	122	8	4	35	0	0	5671	99	0	1	105	211315	5	0	0	590	3	7	138354	2393	0	0	0	5	1	174235
DIPP1_NoIndex_L003_B_156	37	29	0	164	170	12	12	45	0	0	10652	73	0	1	210	60671	5	0	1	10	0	6	212377	32543	0	0	5	8	0	162206
DIPP1_NoIndex_L003_B_157	23	3	2	24	135	6	1	78	0	0	1182	69	1	10	37	197747	2	0	1	3470	2	4	200382	6809	1	0	0	10	0	176364
DIPP1_NoIndex_L003_B_158	56	30	3	79	113	14	10	2166	0	0	4393	101	0	5	125	143402	7	0	1	454	1	5	247359	9416	1	0	5	6	0	206549
DIPP1_NoIndex_L003_B_159	19	5	1	27	99	8	1	24	0	0	1579	55	0	1	40	142140	1	0	2	54	0	0	96374	3057	0	0	2	6	0	114514
DIPP1_NoIndex_L003_B_16	29	2	0	12	28	3	3	25	0	0	1104	103	0	2	17	264413	0	0	1	1	1	6	48602	1020	0	0	3	2	27	128369
DIPP1_NoIndex_L003_B_160	31	6	2	50	141	31	8	48	0	0	21199	79	1	3	113	139628	12	2	0	220	2	5	227183	12420	0	0	25	19	1	205685
DIPP1_NoIndex_L003_B_161	24	10	0	35	93	18	10	25	0	0	6816	100	0	3	49	181776	4	0	0	37	1	6	83364	4357	0	0	3	5	1	141934
DIPP1_NoIndex_L003_B_162	10	6	0	94	3	4	3	20	0	0	9669	93	0	1	26	771	3	1	1	38	0	6	14437	187845	0	0	0	5	0	120721
DIPP1_NoIndex_L003_B_163	8	4	2	56	7	8	0	16	0	0	69662	36	0	3	32	687	8	1	0	8	0	3	32685	45865	0	0	2	12	2	87834
DIPP1_NoIndex_L003_B_164	105	1	0	6	41	5	0	10	0	0	1564	19	1	0	42	1309	4	1	0	3	1	7	114675	11662	0	0	3	7	3	72868
DIPP1_NoIndex_L003_B_165	42	1	0	7	71	3	0	11	0	0	2478	11	0	24	20	4628	2	0	0	32	1	7	101569	6918	0	0	3	7	3	74312
DIPP1_NoIndex_L003_B_166	19	4	1	22	106	18	1	51	0	0	10414	44	0	0	97	4037	5	0	2	11	2	12	275540	20569	0	0	12	17	10	164174
DIPP1_NoIndex_L003_B_167	13	1	1	18	75	5	5	139	0	0	4764	10	0	16	37	10788	4	0	1	6	1	7	148567	6715	0	0	3	6	1	87487
DIPP1_NoIndex_L003_B_168	15	0	1	4	77	5	1	148	0	0	1025	23	0	0	11	53956	5	0	0	1	2	1	154915	4390	0	0	1	8	0	99717
DIPP1_NoIndex_L003_B_169	31	17	3	15	96	19	0	1082	0	0	755	51	0	0	46	84282	5	0	1	6	1	7	213803	34287	0	0	2	14	8	172894
DIPP1_NoIndex_L003_B_17	41	0	0	39	30	5	2	39	0	0	678	162	0	0	13	484578	0	1	1	3	0	1	34003	21680	0	0	0	2	14	204205
DIPP1_NoIndex_L003_B_170	15	0	0	11	68	18	1	23	0	0	1082	18	0	2	41	30409	3	0	0	13	0	2	190387	18335	0	0	1	13	2	117117
DIPP1_NoIndex_L003_B_171	13	2	2	3	39	5	1	66	0	0	451	14	0	0	9	33706	1	0	0	32	0	0	73193	5372	0	0	3	9	1	55108
DIPP1_NoIndex_L003_B_172	60	4	1	17	114	13	3	133	0	0	6157	64	0	0	58	151421	2	1	0	2	1	2	178955	8725	0	0	2	20	0	167499
DIPP1_NoIndex_L003_B_173	8	1	0	18	43	8	2	85	0	0	4476	38	0	0	35	76450	3	0	0	1	0	1	74927	5827	0	0	2	4	1	80103
DIPP1_NoIndex_L003_B_174	16	4	0	27	82	9	4	953	0	0	9596	61	0	0	49	119543	4	2	0	17	0	4	93675	9829	0	0	5	8	2	103349
DIPP1_NoIndex_L003_B_175	20	7	1	39	44	111	0	51	0	0	98180	62	0	3	74	1255	55	0	0	9	1	29	137871	8097	0	0	242	57	8	135627
DIPP1_NoIndex_L003_B_176	23	29	1	20	74	12	0	21	0	0	9373	34	0	1	81	4489	13	1	1	160	2	6	156103	4225	0	1	12	11	2	98429
DIPP1_NoIndex_L003_B_177	27	10	0	28	84	21	0	2772	1	0	15644	69	0	4	74	190373	11	0	1	15	0	11	144519	2084	0	0	16	17	0	164513
DIPP1_NoIndex_L003_B_178	16	8	0	10	31	3	1	16	0	0	219	79	0	0	132	4755	3	3	1	23	0	4	166807	82108	0	0	1	4	0	126098
DIPP1_NoIndex_L003_B_179	26	0	0	9	16	4	0	54	0	0	249	68	0	0	9	283723	1	0	0	6	0	9	29001	8964	0	0	1	1	0	132994
DIPP1_NoIndex_L003_B_18	15	4	0	17	52	2	0	28	0	0	457	19	0	7	53	5061	3	0	0	4	1	16	151835	5205	0	0	2	5	3	84478
DIPP1_NoIndex_L003_B_180	8	1	1	8	21	1	1	864	0	0	310	32	0	1	19	80885	1	0	0	3	1	2	52964	1594	0	0	0	0	0	60124
DIPP1_NoIndex_L003_B_181	19	5	0	16	27	7	1	105	0	0	15951	114	0	37	50	1581	6	0	0	70	0	4	126253	250018	0	0	9	15	11	218910
DIPP1_NoIndex_L003_B_182	11	5	10	49	24	8	0	20446	0	0	5048	64	0	18	87	1918	20	0	0	8	1	6	94135	47632	0	0	4	6	0	89611
DIPP1_NoIndex_L003_B_183	9	1	4	26	25	5	0	7758	0	0	2723	33	0	2	52	818	5	0	0	1	0	6	101990	3412	0	0	4	1	1	58705
DIPP1_NoIndex_L003_B_184	48	2	0	12	27	10	3	333	0	0	5173	174	0	9	24	532760	1	0	1	4	0	6	38824	9993	0	0	3	3	24	251399
DIPP1_NoIndex_L003_B_185	32	2	0	9	21	7	3	216	0	0	2474	123	0	79	18	446670	0	0	0	17	0	10	66078	4267	1	0	2	1	8	226943
DIPP1_NoIndex_L003_B_186	12	2	1	25	86	9	3	66	0	0	7793	58	0	40664	59	88633	1	0	0	2	0	15	196859	19075	0	2	5	19	0	167424
DIPP1_NoIndex_L003_B_187	23	7	1	53	153	16	5	1876	3	0	10869	61	0	2471	94	95065	10	0	3	8	1	24	363614	6928	2	0	8	17	2	223889
DIPP1_NoIndex_L003_B_189	74	7	2	50	100	95	10	1985	0	0	78065	98	0	1662	141	137629	50	0	0	73	4	7	283641	13257	0	0	47	62	0	258493
DIPP1_NoIndex_L003_B_19	14	9	4	84	16	32	0	35	0	0	105854	84	0	2	54	98326	29	0	0	15	0	4	18917	33531	0	0	25	30	0	132851
DIPP1_NoIndex_L003_B_190	84	10	4	60	139	100	4	1987	0	0	68347	154	0	1448	156	300373	55	2	4	20	0	15	395701	31636	1	0	63	71	14	375701
DIPP1_NoIndex_L003_B_191	37	5	0	51	87	38	0	433	0	0	27539	50	0	1179	113	90920	29	1	0	2	3	6	255288	11508	0	0	16	41	1	185670
DIPP1_NoIndex_L003_B_192	76	9	5	52	156	75	8	233	1	0	42205	169	2	1730	155	351238	24	1	3	11	0	111	319095	10631	7	0	41	46	5	341037
DIPP1_NoIndex_L003_B_193	27	1	1	26	68	17	3	582	0	0	4328	133	1	4253	54	400051	10	0	3	27	2	6	143116	24713	0	0	8	15	1	262007
DIPP1_NoIndex_L003_B_194	93	1	4	29	298	35	3	136	0	0	5368	125	1	846	41	370069	5	0	1	1	3	10	407263	23267	0	0	12	32	1	398447
DIPP1_NoIndex_L003_B_2	36	2	2	16	34	12	0	22	0	0	11410	51	0	15	40	780	8	0	0	61	0	22	102204	43407	0	0	14	19	11	94829
DIPP1_NoIndex_L003_B_20	22	7	0	21	67	20	1	48	0	0	19278	79	0	0	54	1637	8	0	1	13	1	66	290931	3536	1	0	34	21	27	159929
DIPP1_NoIndex_L003_B_21	107	5	2	23	59	18	1	34	0	0	14122	58	0	1	62	5742	7	0	0	11	0	5	163209	11796	0	0	8	10	8	100218
DIPP1_NoIndex_L003_B_22	43	7	0	30	117	15	1	50	0	0	12706	38	0	1	69	2505	3	0	2	9	2	16	303777	28250	0	0	14	16	3	173282
DIPP1_NoIndex_L003_B_23	19	4	0	34	27	11	0	42	0	0	4460	76	0	14	163	20956	26	0	1	25	4	9	132114	44489	0	0	8	11	4	124288
DIPP1_NoIndex_L003_B_24	36	7	2	47	154	23	0	2502	0	0	19232	57	0	19	250	71356	20	0	0	6	1	5	230428	17183	0	0	12	29	1	182095
DIPP1_NoIndex_L003_B_25	44	7	1	54	103	34	0	282	0	0	18085	76	0	3	340	22303	32	2	0	50	2	8	290203	27015	0	0	19	38	3	196158
DIPP1_NoIndex_L003_B_26	12	0	1	6	22	7	1	25	0	0	4415	12	0	0	22	9014	3	0	1	4	1	4	38042	6405	0	0	1	3	2	29547
DIPP1_NoIndex_L003_B_27	18	1	0	19	96	19	0	39	0	0	8785	35	0	7	126	68032	11	3	0	13	1	4	201991	54236	0	0	10	16	2	163988
DIPP1_NoIndex_L003_B_28	28	3	3	34	190	21	2	37	0	0	7221	98	0	2	56	205920	7	0	0	9	4	12	209704	32680	1	0	7	17	3	224165
DIPP1_NoIndex_L003_B_29	16	4	0	21	35	3	3	11	0	0	2841	40	0	0	24	80115	1	0	0	6	0	1	50100	1903	0	0	2	2	0	68273
DIPP1_NoIndex_L003_B_3	18	0	4	11	24	3	1	28	0	0	1297	33	0	21	67	2807	2	1	1	44	2	58	122207	25356	2	0	3	3	8	87483
DIPP1_NoIndex_L003_B_30	14	0	0	19	51	12	0	28	0	0	7454	22	0	13	48	4131	6	0	0	42	0	20	146113	10651	0	0	9	8	14	83903
DIPP1_NoIndex_L003_B_31	36	3	1	12	37	3	0	16	0	0	1397	86	0	0	23	234004	2	0	0	3	0	0	38437	12628	1	0	3	3	0	131557
DIPP1_NoIndex_L003_B_32	43	19	3	16	110	8	0	473	0	0	1400	72	0	4	129	101819	7	1	2	26	2	5	214314	15948	0	0	2	18	0	163115
DIPP1_NoIndex_L003_B_33	20	2	0	8	33	6	0	159	0	0	451	47	0	0	8	175086	1	0	0	59	0	0	48300	3202	0	0	0	6	0	103530
DIPP1_NoIndex_L003_B_34	40	1	1	40	185	13	3	755	0	0	4343	44	0	0	72	92101	10	0	1	2	1	4	267123	15715	0	0	2	17	0	193286
DIPP1_NoIndex_L003_B_35	394	0	1	4	5	8	1	40	0	0	6222	36	0	0	11	118456	1	0	0	4	0	10	27349	9367	0	0	16	4	5	73181
DIPP1_NoIndex_L003_B_36	42	0	0	21	38	24	1	42	0	0	20652	142	0	25	61	527734	10	0	2	10	3	33	112245	21216	2	0	29	17	14	270540
DIPP1_NoIndex_L003_B_37	13	1	0	7	4	4	0	5	0	0	2446	14	0	56	9	59490	1	0	0	4	1	5	19274	3826	0	0	1	0	2	42920
DIPP1_NoIndex_L003_B_38	24	2	0	7	49	2	0	20	0	0	1259	15	0	0	11	62527	0	0	1	0	0	2	65988	5085	0	0	2	2	2	74445
DIPP1_NoIndex_L003_B_39	37	1	0	58	113	10	2	30	0	0	683	116	0	1031	25	338688	2	0	0	1	1	7	112381	4925	0	0	2	2	37	192832
DIPP1_NoIndex_L003_B_4	22	3	1	12	47	35	0	15	0	0	15904	18	0	115	39	3865	21	0	0	2	1	3	118675	10858	0	0	16	15	1	73329
DIPP1_NoIndex_L003_B_40	14	1	1	50	43	19	0	36	0	0	16625	50	0	0	44	41370	7	2	0	56	0	5	45606	71990	0	0	12	16	1	99375
DIPP1_NoIndex_L003_B_41	9	1	0	4	8	0	0	13	0	0	489	23	0	0	12	97313	0	0	0	1	0	2	18974	984	0	0	1	1	8	50229
DIPP1_NoIndex_L003_B_42	138	6	0	18	108	5	0	40	0	0	760	117	0	8	15	323519	1	0	0	31	0	5	135125	1746	0	0	5	4	3	203064
DIPP1_NoIndex_L003_B_43	29	5	0	10	52	10	0	20	0	0	2034	57	0	0	35	147239	4	0	0	4	97	4	64080	12793	0	0	2	3	15	108047
DIPP1_NoIndex_L003_B_44	21	7	1	213	54	6	0	19	0	0	1426	22	0	0	61	18691	5	0	1	623	4	0	156131	654	0	0	5	3	20	85216
DIPP1_NoIndex_L003_B_45	20	1	0	44	64	6	1	18	0	0	960	63	0	1	70	105442	2	0	0	1	6	4	92018	4620	0	0	3	3	38	97368
DIPP1_NoIndex_L003_B_46	55	3	2	38	143	19	1	39	0	0	4014	103	0	1	52	336183	3	0	0	3	62	9	164604	7842	0	0	5	7	70	224773
DIPP1_NoIndex_L003_B_47	49	4	0	12	65	9	0	27	0	0	3543	127	0	6	40	454877	3	0	1	34	41	7	80474	6329	0	0	1	1	0	243427
DIPP1_NoIndex_L003_B_48	9	3	2	5	70	6	1	21	0	0	555	39	0	0	4	131639	1	0	1	1	131	9	103660	17926	0	0	0	2	4	121869
DIPP1_NoIndex_L003_B_49	27	0	1	11	139	9	1	46	0	0	2897	122	0	0	20	430646	1	0	1	2	55	2	129741	7821	0	0	3	10	13	255752
DIPP1_NoIndex_L003_B_5	35	5	0	25	52	22	0	40	0	0	11542	52	0	41	76	2641	17	0	1	20	5	9	197014	15297	0	0	7	12	1	116668
DIPP1_NoIndex_L003_B_50	14	6	2	18	47	11	0	13	0	0	6360	40	0	2	32	103173	10	0	0	514	56	2	104388	9882	0	0	7	4	27	107607
DIPP1_NoIndex_L003_B_51	31	4	0	116	12	2	0	26	0	0	3798	110	0	1	24	58546	4	1	1	32	0	6	12495	226967	0	0	3	18	0	172811
DIPP1_NoIndex_L003_B_52	30	16	0	40	14	28	2	26	0	0	17041	99	0	0	49	194108	18	0	0	13	0	12	71283	46486	0	0	14	19	5	145456
DIPP1_NoIndex_L003_B_53	19	5	0	13	14	3	1	26	0	0	260	79	0	14	13	198912	0	0	0	8	0	14	33629	20319	0	0	1	1	4	101646
DIPP1_NoIndex_L003_B_54	41	7	0	40	104	14	0	55	0	0	7611	151	0	12	41	250119	11	1	1	10	0	22	193777	70936	0	0	8	13	4	230076
DIPP1_NoIndex_L003_B_55	19	10	1	12	39	9	1	27	0	0	929	120	0	1	28	270687	3	0	0	5	0	4	69462	18111	0	0	0	3	3	142436
DIPP1_NoIndex_L003_B_56	26	3	2	24	73	1	0	19	0	0	1999	54	0	16	24	76894	2	1	1	9	0	7	106202	36819	0	0	2	9	2	110628
DIPP1_NoIndex_L003_B_57	25	16	1	65	67	8	1	28	0	0	5420	99	0	3	47	67241	6	0	1	34	2	10	112604	113967	0	0	5	21	14	158549
DIPP1_NoIndex_L003_B_58	31	14	4	91	316	62	0	5965	0	0	32531	179	0	3	76	89976	18	0	0	39	0	7	181988	157670	0	0	25	30	4	245056
DIPP1_NoIndex_L003_B_59	43	0	1	14	59	4	2	194	0	0	1664	128	0	1	27	287611	2	0	0	5	1	8	103759	18413	1	0	2	6	112	192190
DIPP1_NoIndex_L003_B_6	24	5	1	58	49	17	0	33	0	0	10785	53	0	27	66	1699	7	1	1	28	0	19	216338	16357	0	0	12	14	8	138040
DIPP1_NoIndex_L003_B_60	38	36	3	96	373	27	0	10638	1	0	14507	80	0	2	124	45498	14	1	1	51	2	15	326360	31928	3	0	10	15	48	220424
DIPP1_NoIndex_L003_B_61	17	10	3	21	188	5	0	59	0	0	1550	26	0	2	71	2604	4	0	0	0	4	4	221958	3753	0	0	1	6	0	116264
DIPP1_NoIndex_L003_B_62	45	8	1	64	507	48	1	80	0	0	21692	229	0	2	74	552088	5	2	1	14	2	8	263366	30954	1	0	23	19	35	392539
DIPP1_NoIndex_L003_B_63	38	27	0	57	280	10	0	63	0	0	556	90	0	8	112	106156	6	0	1	12	2	8	258212	17598	0	0	5	11	98	196705
DIPP1_NoIndex_L003_B_64	40	9	2	87	348	21	0	61	0	0	3572	93	0	2	90	274387	5	1	2	10	1	8	229769	13856	2	0	2	12	30	241754
DIPP1_NoIndex_L003_B_65	31	16	1	7230	143	12	0	42	2	0	7984	111	0	2	91	241128	7	2	2	13	0	4	187736	36970	0	0	14	19	22	241924
DIPP1_NoIndex_L003_B_66	27	3	0	30	60	2	0	59	0	0	654	78	0	51	90	1743	4	1	3	13	2	59	305727	36261	0	0	4	10	15	194813
DIPP1_NoIndex_L003_B_67	25	7	19	30	86	14	0	37665	0	0	7541	63	0	1	86	109824	9	0	0	6	1	8	199007	6378	0	0	6	11	67	182114
DIPP1_NoIndex_L003_B_68	64	4	3	19	102	14	1	5533	0	0	4116	199	0	4	50	527317	4	0	1	5	9	5	110027	5512	0	0	2	11	8	316211
DIPP1_NoIndex_L003_B_69	19	2	1	79	6	0	0	21	0	0	1171	65	0	0	25	737	3	0	3	22	0	0	43477	159918	0	0	1	8	0	117673
DIPP1_NoIndex_L003_B_7	23	0	0	39	23	4	0	43	0	0	2571	87	0	6	13	242808	3	1	1	20	0	5	22998	86595	0	0	4	10	1	167736
DIPP1_NoIndex_L003_B_70	12	1	1	22	16	44	0	18	0	0	41880	15	0	0	43	650	19	0	0	4	1	3	137544	1596	0	0	39	23	1	81165
DIPP1_NoIndex_L003_B_71	59	10	3	65	53	41	0	64	0	0	24277	100	0	1	126	2202	26	0	1	18	4	39	436691	47565	0	0	37	40	13	248342
DIPP1_NoIndex_L003_B_72	34	16	2	139	70	29	1	8748	0	0	18035	113	0	14	210	3379	25	0	1	44	2	17	363320	118340	0	0	20	22	6	253999
DIPP1_NoIndex_L003_B_73	10	12	0	31	72	25	0	23	0	0	10497	30	0	2	65	41218	9	0	0	1	1	7	151347	447	0	0	8	8	2	93719
DIPP1_NoIndex_L003_B_74	16	12	0	73	42	84	16	29	0	0	109932	37	0	4	145	10432	31	1	0	6	1	30	32440	2920	2	2	70	54	0	88712
DIPP1_NoIndex_L003_B_75	22	15	0	62	20	49	4	57	0	0	61036	101	0	174	71	154073	29	0	2	19	0	6	67823	78241	0	0	27	26	3	177347
DIPP1_NoIndex_L003_B_76	15	7	0	12	17	6	0	11	0	0	11959	27	0	3	21	13238	8	2	0	27	0	7	45111	53367	0	0	10	6	1	64421
DIPP1_NoIndex_L003_B_77	28	4	0	19	74	3	0	39	0	0	1227	114	0	32	31	296264	3	0	0	719	1	3	71464	5591	1	0	1	2	3	200445
DIPP1_NoIndex_L003_B_78	45	33	2	52	104	19	2	61	0	0	12670	196	0	24	88	417280	6	0	1	3	1	7	210253	22173	0	0	8	15	2	328845
DIPP1_NoIndex_L003_B_79	29	0	0	18	13	13	1	40	0	0	16286	78	0	1	9	377828	7	0	0	6	0	1	3433	32328	0	0	7	8	0	162841
DIPP1_NoIndex_L003_B_8	59	4	0	12	13	18	1	20	0	0	9089	47	0	0	18	193248	10	0	0	1	0	3	31666	10541	0	0	14	5	4	111652
DIPP1_NoIndex_L003_B_80	30	1	0	11	23	11	1	48	0	0	3489	127	0	1	7	463443	1	0	1	4	0	17	33092	5428	0	0	4	2	4	227368
DIPP1_NoIndex_L003_B_81	101	2	40	45	29	44	0	106332	0	0	33472	128	0	1	30	288194	16	1	0	17	2	18	56634	56112	1	0	40	34	0	261874
DIPP1_NoIndex_L003_B_82	50	1	5	30	32	45	3	7604	0	0	28489	190	0	1	35	585640	20	0	0	19	0	14	67042	19418	0	0	43	26	3	312003
DIPP1_NoIndex_L003_B_83	39	4	3	63	49	75	4	119	0	0	77564	207	0	4	92	431113	54	2	0	75	2	30	186758	8904	1	0	118	55	16	347441
DIPP1_NoIndex_L003_B_84	18	1	0	24	25	7	3	57	0	0	6300	148	0	0	21	272834	4	0	0	8	1	12	56224	19781	0	0	6	1	2	171963
DIPP1_NoIndex_L003_B_85	44	5	0	37	60	56	3	779	0	0	45961	226	0	5	49	526092	13	0	0	3	0	4	66733	12751	1	0	35	19	0	323942
DIPP1_NoIndex_L003_B_86	50	2	0	25	124	25	1	1294	0	0	9276	426	0	0	21	873508	9	0	0	10	2	5	81551	1804	0	0	13	5	1	495867
DIPP1_NoIndex_L003_B_87	69	3	24	35	115	40	2	66361	0	0	21199	266	0	10	75	590646	25	0	2	7	2	10	158949	2828	0	0	25	23	3	432057
DIPP1_NoIndex_L003_B_88	32	41	0	93	39	81	2	56	0	0	72787	95	0	0	81	1178	50	0	2	30	0	29	172891	88095	1	0	91	48	12	187327
DIPP1_NoIndex_L003_B_89	30	22	1	88	51	102	0	59	0	0	78704	105	0	6	148	1578	60	1	3	29	1	47	229913	43808	0	0	114	71	20	184349
DIPP1_NoIndex_L003_B_9	11	3	0	37	29	38	0	22	0	0	22548	55	0	7	35	74223	16	0	1	14	0	3	67137	21986	0	0	38	26	2	95429
DIPP1_NoIndex_L003_B_90	51	31	1	85	79	53	1	93	0	0	45630	132	0	5	245	2015	50	0	1	20	1	61	427423	49798	0	0	65	51	27	265490
DIPP1_NoIndex_L003_B_91	33	14	1	69	173	114	0	44	0	0	86164	171	0	17	300	2421	88	1	4	25	3	16	304662	49541	0	0	81	70	5	268333
DIPP1_NoIndex_L003_B_92	47	7	1	73	47	257	0	49	1	0	178230	84	0	27	117	1811	82	1	1	45	0	16	276482	39025	0	0	228	100	3	236084
DIPP1_NoIndex_L003_B_93	53	18	2	119	39	223	1	128	3	0	172414	132	0	27	193	9329	106	3	1	136	3	21	215406	175591	5	0	209	127	5	340838
DIPP1_NoIndex_L003_B_94	14	2	0	15	17	31	1	29	0	0	18149	48	1	12	42	161282	9	0	3	51	0	12	171510	17962	0	0	16	18	1	155156
DIPP1_NoIndex_L003_B_95	16	3	5	11	26	11	0	22941	0	0	4048	68	0	1	25	107821	5	0	0	1	5	7	84613	5299	2	0	3	5	0	121529
DIPP1_NoIndex_L003_B_96	46	1	47	18	23	17	2	124361	0	0	14297	160	0	1	17	333482	9	3	0	6	5	22	38845	15517	0	0	23	14	4	241904
DIPP1_NoIndex_L003_B_97	57	6	2	49	119	52	2	2714	0	0	24408	156	1	14	117	306961	21	3	0	23	2	10	385562	26728	0	0	30	40	4	394617
DIPP1_NoIndex_L003_B_98	85	4	3	14	61	19	3	105	0	0	385	603	0	4	55	856878	5	0	0	8	0	7	224699	2287	0	0	2	17	2	511700
DIPP1_NoIndex_L003_B_99	47	5	2	308	12	7	0	5179	0	0	202	121	0	1	250	18959	14	0	0	7	1	6	189042	38035	0	0	0	10	1	156546
DIPP1_NoIndex_L004_B_1	41	10	4	47	66	98	1	105	1	0	42260	79	0	105	90	2384	49	2	1	57	1	34	262900	18193	0	0	30	35	15	211463
DIPP1_NoIndex_L004_B_10	51	1	0	20	30	21	4	44	0	0	7457	81	0	0	10	398786	8	0	1	177	0	5	52926	24850	0	0	4	5	4	207353
DIPP1_NoIndex_L004_B_100	229	20	2	243	22	55	62	84	1	0	84916	122	0	0	435	232993	20	1	0	23	0	29	84722	76835	0	0	60	26	6	255105
DIPP1_NoIndex_L004_B_101	23	14	0	18	12	8	7	45	0	0	7250	92	0	0	27	308139	6	0	0	5	1	7	30082	4438	0	0	4	3	1	143808
DIPP1_NoIndex_L004_B_102	35	8	0	24	22	10	6	59	0	0	8923	79	0	0	51	354310	3	2	0	16	0	8	33940	9754	0	0	1	5	1	175093
DIPP1_NoIndex_L004_B_103	66	11	2	35	33	27	13	60	0	0	17153	126	0	1	66	452825	10	0	0	7	0	9	72416	8839	0	0	14	7	2	240004
DIPP1_NoIndex_L004_B_104	51	25	2	60	76	61	10	58	1	0	51019	121	0	0	131	342768	22	1	0	2	1	6	107847	9944	0	0	18	21	0	245569
DIPP1_NoIndex_L004_B_105	75	9	2	44	38	29	14	51	0	0	23984	159	0	3	83	444784	10	1	0	4	1	4	45181	8023	0	0	5	7	0	229752
DIPP1_NoIndex_L004_B_106	34	23	3	86	82	54	16	9658	0	0	42086	66	0	9	146	172297	26	0	0	7	0	6	124862	2945	0	0	15	16	0	184492
DIPP1_NoIndex_L004_B_107	51	11	2	51	59	21	21	74	0	0	23404	39	0	1	148	104036	14	0	0	1	1	4	98077	6326	0	0	3	4	1	132021
DIPP1_NoIndex_L004_B_108	12	1	2	9	33	3	3	12	0	0	3465	21	0	0	22	113561	1	0	0	6	0	0	26747	919	0	0	2	0	0	75877
DIPP1_NoIndex_L004_B_109	50	1	0	21	13	7	2	50	0	0	3595	37	0	0	27	211416	2	1	0	111	1	3	23304	3446	0	0	2	4	0	153978
DIPP1_NoIndex_L004_B_11	51	2	2	14	60	12	6	47	0	0	5515	100	0	4	19	294031	2	0	0	52	1	10	55394	924	0	0	1	3	19	177264
DIPP1_NoIndex_L004_B_110	23	19	3	41	40	19	7	80	0	0	10425	78	0	0	92	120205	7	0	0	10	0	5	120456	9634	0	0	4	8	0	146787
DIPP1_NoIndex_L004_B_111	351	4	3	26	105	12	24	196	1	0	10102	108	0	0	84	437977	1	0	1	79	6	6	82446	8449	0	0	2	4	1	289043
DIPP1_NoIndex_L004_B_112	60	28	0	68	225	53	22	1980	0	0	34687	110	0	3	188	301216	20	1	0	6	3	3	168849	7406	0	0	7	9	0	288640
DIPP1_NoIndex_L004_B_113	40	3	4	31	106	16	9	43	0	0	3994	109	0	459	45	352946	1	0	0	11	1	7	119168	7938	0	0	2	3	1	271478
DIPP1_NoIndex_L004_B_114	57	6	5	30	47	9	12	5352	0	0	6282	131	0	3030	87	310936	3	0	2	83	0	3	68670	2652	1	0	1	2	1	250229
DIPP1_NoIndex_L004_B_115	35	6	0	58	70	11	14	69	0	0	10721	78	0	62	122	168470	9	0	0	0	0	4	104565	5694	0	0	3	4	1	169555
DIPP1_NoIndex_L004_B_116	105	19	0	39	133	11	9	509	0	0	5748	120	0	7	95	353973	3	1	0	2	1	6	116228	2414	0	0	1	9	0	236409
DIPP1_NoIndex_L004_B_117	40	8	1	18	128	7	3	380	0	0	1628	99	0	0	28	360126	1	2	1	1	3	7	100059	7945	0	0	0	3	1	253821
DIPP1_NoIndex_L004_B_118	75	2	1	11	181	13	2	78	0	0	4580	72	0	10	39	271158	1	0	0	2	1	4	134052	2141	0	0	0	1	0	215091
DIPP1_NoIndex_L004_B_119	39	1	1	15	111	5	3	61	0	0	2284	67	0	0	27	278965	2	0	0	2	1	4	85857	2650	0	0	0	6	1	182182
DIPP1_NoIndex_L004_B_12	38	2	4	14	70	11	6	70	0	0	3891	90	0	0	22	351340	3	0	1	6	0	4	56938	2313	0	0	5	2	1	191047
DIPP1_NoIndex_L004_B_120	46	18	2	82	198	31	23	30	0	0	15618	111	0	0	192	190261	18	0	1	4	1	3	220649	4912	1	0	6	9	0	257942
DIPP1_NoIndex_L004_B_121	44	18	0	95	99	17	36	64	0	0	23953	150	0	0	289	584157	4	1	0	5	0	6	117141	4502	0	0	0	7	0	471515
DIPP1_NoIndex_L004_B_122	52	23	2	158	230	31	44	56	0	1	20423	165	0	0	286	231691	3	3	1	5	2	15	243596	6908	3	0	2	3	2	299415
DIPP1_NoIndex_L004_B_123	87	41	0	81	91	25	11	103	0	0	17029	178	0	0	84	661375	8	0	2	8	1	21	195281	23436	0	0	12	12	9	386349
DIPP1_NoIndex_L004_B_124	43	15	2	7	46	2	0	18	0	0	2664	26	0	0	8	109903	3	0	0	0	0	2	56790	3773	0	0	4	3	1	80810
DIPP1_NoIndex_L004_B_125	13	8	1	26	36	8	0	1085	0	0	5760	51	0	0	21	71809	2	3	1	7	2	3	31742	48441	0	2	1	1	0	84349
DIPP1_NoIndex_L004_B_126	29	43	1	37	89	11	1	158	0	0	3114	57	0	2	79	95904	3	0	0	0	5	2	189344	16552	0	0	3	8	1	163414
DIPP1_NoIndex_L004_B_127	33	24	5	93	88	10	16	8224	0	0	9404	87	0	0	136	255767	3	1	0	3	1	7	86247	18301	0	0	0	1	0	208023
DIPP1_NoIndex_L004_B_128	26	5	0	234	66	7	3	49	0	0	2130	67	0	0	31	198807	1	0	1	43	1	1	47952	13628	0	0	1	2	0	140249
DIPP1_NoIndex_L004_B_129	61	10	1	45	121	10	10	36	0	0	4775	118	0	0	90	311210	1	0	0	7	0	2	68597	1487	0	0	0	1	1	178764
DIPP1_NoIndex_L004_B_13	49	3	2	17	50	13	9	112	0	0	2764	144	0	9	25	523638	1	0	0	14	0	6	67214	2163	0	0	1	3	2	254954
DIPP1_NoIndex_L004_B_130	68	74	1	253	276	17	80	81	0	0	38372	185	0	1	584	172378	10	0	1	22	3	8	259831	53615	0	0	0	8	5	297275
DIPP1_NoIndex_L004_B_131	60	8	2	55	491	18	7	80	0	0	7921	129	0	51	75	226269	3	1	1	6	2	24	331226	45687	0	0	22	13	21	328569
DIPP1_NoIndex_L004_B_132	35	16	0	181	99	4	7	54	0	0	3291	115	0	0	58	242756	5	0	1	35	0	11	87356	117485	0	0	2	11	23	234426
DIPP1_NoIndex_L004_B_133	32	7	0	458	66	13	3	57	0	0	4696	148	0	0	61	300651	4	0	0	180	0	5	86580	18406	0	0	4	6	9	210310
DIPP1_NoIndex_L004_B_134	43	2	1	93	16	34	2	56	0	0	25870	148	0	8	27	334380	21	3	1	23	1	7	16438	129729	0	0	10	16	0	244593
DIPP1_NoIndex_L004_B_135	59	6	2	29	45	15	6	100	0	0	6738	200	0	4	28	693268	5	1	0	5	0	15	58412	19094	0	0	4	8	2	336118
DIPP1_NoIndex_L004_B_136	37	4	0	26	15	38	2	56	0	0	35156	109	0	0	18	341502	12	1	0	8	0	7	46580	22813	0	0	28	21	1	188584
DIPP1_NoIndex_L004_B_137	31	16	0	32	73	31	7	65	1	0	27646	90	1	7	62	173515	13	0	0	5	0	14	193376	70162	0	0	21	9	17	232677
DIPP1_NoIndex_L004_B_138	52	16	4	38	89	26	2	72	0	0	15326	104	0	14	133	194537	18	2	0	3	2	11	221801	24102	0	0	7	14	2	223257
DIPP1_NoIndex_L004_B_139	30	3	1	22	113	10	0	45	0	0	2234	65	0	8	22	240910	2	1	0	4	1	5	138467	28061	0	0	1	10	1	191926
DIPP1_NoIndex_L004_B_14	18	1	0	25	26	7	5	21	0	0	2474	13	0	1	46	31932	1	0	0	12	2	3	67793	8095	1	0	0	4	1	63821
DIPP1_NoIndex_L004_B_140	26	6	0	10	56	14	3	20	0	0	12481	54	0	0	34	213814	2	0	0	9	0	4	87126	10955	0	0	2	7	16	142958
DIPP1_NoIndex_L004_B_141	66	15	0	24	35	5	1	26	0	0	5731	54	0	0	36	136256	2	0	2	7	0	3	130020	5387	0	0	2	7	1	127568
DIPP1_NoIndex_L004_B_142	25	44	1	52	71	21	0	25	0	0	10058	49	0	0	72	12308	14	2	1	6	5	5	192030	8952	0	0	4	10	5	122346
DIPP1_NoIndex_L004_B_143	60	36	0	39	85	13	4	41	0	0	3920	96	0	0	80	193735	4	0	0	3	3	6	186150	5674	0	0	1	7	39	178786
DIPP1_NoIndex_L004_B_144	30	43	2	66	218	32	5	67	0	0	19521	124	0	1	131	122512	18	0	1	3	4	2	233135	14749	0	0	7	16	4	204921
DIPP1_NoIndex_L004_B_145	40	26	1	80	142	92	1	77	0	0	87041	117	0	3	103	74474	51	0	0	21	2	5	143224	51584	1	0	47	45	5	200807
DIPP1_NoIndex_L004_B_146	47	12	1	51	111	25	2	44	0	0	25708	99	0	134	40	270242	15	0	0	9	1	5	147274	42183	0	0	15	22	27	234486
DIPP1_NoIndex_L004_B_147	39	67	2	524	28	121	230	43	0	0	231553	116	0	10	1376	138218	60	1	0	6	0	1	15499	20508	0	0	256	66	2	223671
DIPP1_NoIndex_L004_B_148	33	15	1	115	31	32	40	27	0	0	74747	66	0	1	310	383649	16	0	1	2	0	6	23943	32509	0	0	53	40	1	211554
DIPP1_NoIndex_L004_B_149	80	31	2	242	72	62	75	90	0	0	98919	103	0	38	442	164563	31	0	0	19	0	11	48503	148796	0	0	75	105	1	276888
DIPP1_NoIndex_L004_B_15	23	1	1	17	44	9	2	64	0	0	2688	94	0	5	37	261557	2	0	1	17	1	4	90988	3277	0	0	0	3	15	164859
DIPP1_NoIndex_L004_B_150	42	9	0	44	10	22	18	46	0	0	25931	80	0	9	94	387988	7	2	0	4	0	3	25942	30262	0	0	5	7	1	212906
DIPP1_NoIndex_L004_B_151	16	1	0	28	11	9	11	24	0	0	16930	45	0	3	67	226210	6	0	0	2	0	2	18111	8202	0	0	1	1	0	116600
DIPP1_NoIndex_L004_B_152	48	2	2	58	41	19	13	4698	0	0	21671	87	0	1	105	508956	4	0	0	5	1	13	49139	59101	0	0	9	24	4	262766
DIPP1_NoIndex_L004_B_153	43	5	0	56	44	22	22	993	0	0	30506	105	0	0	138	388540	6	1	1	4	1	10	51279	27256	0	0	15	25	3	222457
DIPP1_NoIndex_L004_B_154	36	2	4	39	84	25	5	8680	0	0	17594	78	0	6	58	369728	7	0	0	6	0	3	97383	22805	0	0	7	9	2	220011
DIPP1_NoIndex_L004_B_155	46	23	0	281	82	49	130	165	0	0	77007	107	0	2003	701	212320	14	0	2	15	2	22	82959	54697	0	0	33	58	5	236716
DIPP1_NoIndex_L004_B_156	60	4	3	24	109	17	10	116	0	0	7957	70	0	0	39	319440	1	2	2	3	1	2	134967	4978	0	0	3	18	0	213540
DIPP1_NoIndex_L004_B_157	23	1	0	15	64	2	3	1592	0	0	1904	109	0	0	21	416501	0	0	0	0	5	4	103040	1423	0	0	0	7	0	214310
DIPP1_NoIndex_L004_B_158	30	86	0	208	14	6	0	41	0	0	1243	105	0	1	57	1785	3	3	0	31	0	0	117051	215579	0	0	1	9	0	227097
DIPP1_NoIndex_L004_B_159	43	37	0	107	17	8	4	76	0	0	772	242	0	9	31	153973	3	2	4	30	1	5	117257	180253	0	0	3	8	3	273266
DIPP1_NoIndex_L004_B_16	38	4	0	16	45	11	11	55	0	0	1482	95	0	12	33	372291	0	0	0	3	0	8	64034	1125	0	0	2	6	52	178053
DIPP1_NoIndex_L004_B_160	45	17	2	36	31	17	0	73	0	0	1138	332	0	0	46	307575	2	3	1	6	0	3	170704	39185	0	0	0	3	0	264852
DIPP1_NoIndex_L004_B_161	25	13	2	45	31	5	1	41	0	0	619	255	0	182	22	201846	3	0	1	10	0	3	64625	60741	0	0	0	2	1	179819
DIPP1_NoIndex_L004_B_162	11	4	0	38	9	17	2	37	0	0	11371	116	0	2	19	87105	8	3	0	7	0	10	36678	75812	1	0	9	4	0	114240
DIPP1_NoIndex_L004_B_163	14	7	0	19	6	3	1	21	0	0	164	172	0	1	8	136906	0	0	0	7	0	4	26224	38825	0	0	1	0	1	108048
DIPP1_NoIndex_L004_B_164	96	3	1	10	11	7	5	44	0	0	212	141	0	3	21	123986	1	0	0	4	1	10	74446	17688	0	0	0	6	1	114436
DIPP1_NoIndex_L004_B_165	58	14	4	77	28	9	2	45	0	0	670	142	0	10	42	86607	3	3	0	14	0	4	142919	102685	0	0	0	4	2	198824
DIPP1_NoIndex_L004_B_166	30	8	3	52	214	6	2	42	0	0	759	157	0	10	72	64778	1	2	1	11	1	5	205748	51484	0	0	1	12	1	185088
DIPP1_NoIndex_L004_B_167	31	7	2	24	144	14	1	68	0	0	6114	241	0	10	25	198136	3	0	0	3	1	5	116698	15801	0	0	1	5	2	176882
DIPP1_NoIndex_L004_B_168	16	11	8	60	292	25	0	9675	0	0	15107	113	0	2	55	71059	9	0	0	22	0	7	130083	77050	0	0	17	11	9	172097
DIPP1_NoIndex_L004_B_169	34	40	41	54	251	29	1	76511	0	0	16747	200	0	0	81	168619	10	2	0	8	1	8	113410	23373	0	0	10	14	7	227563
DIPP1_NoIndex_L004_B_17	52	0	1	46	36	12	8	80	0	0	981	155	0	0	24	662564	0	0	0	4	0	5	44178	26548	0	0	0	3	15	283726
DIPP1_NoIndex_L004_B_170	25	38	18	44	43	12	3	20724	0	0	12375	158	0	0	50	216583	9	0	1	12	1	9	98158	42654	0	0	13	8	10	194882
DIPP1_NoIndex_L004_B_171	28	10	2	35	87	13	1	1103	1	0	5673	88	0	0	37	172514	1	1	0	20	2	4	87335	51914	0	0	5	10	7	157561
DIPP1_NoIndex_L004_B_172	94	0	4	25	72	12	3	714	0	0	4962	128	0	2	24	248968	3	0	0	10	0	4	86140	48955	0	0	2	6	0	185797
DIPP1_NoIndex_L004_B_173	41	0	0	19	15	3	8	45	0	0	581	116	0	4	9	411835	1	0	0	15	0	6	8742	42194	1	0	1	3	2	203303
DIPP1_NoIndex_L004_B_174	27	2	1	18	10	2	3	60	0	0	376	110	0	2	15	331298	1	2	3	6	1	14	25938	35951	0	0	0	0	3	168677
DIPP1_NoIndex_L004_B_175	26	2	2	10	17	4	7	48	0	0	254	53	0	2	29	257809	3	0	1	10	2	8	67404	58555	0	0	0	1	3	170819
DIPP1_NoIndex_L004_B_176	21	2	0	2	21	1	1	24	0	0	245	40	0	22	31	169091	2	0	0	3	1	1	69445	49811	0	0	0	4	2	140461
DIPP1_NoIndex_L004_B_177	36	3	2	16	25	5	1	26	0	0	1431	61	0	1	21	274334	1	0	0	6	0	6	80319	38480	0	0	2	1	0	165452
DIPP1_NoIndex_L004_B_178	34	1	1	22	34	17	0	33	0	0	9403	61	0	8	58	227116	8	0	1	2	1	6	93468	13764	0	0	4	7	0	138900
DIPP1_NoIndex_L004_B_179	20	1	0	9	16	3	0	50	0	0	407	47	0	1444	20	193875	0	0	0	3	0	4	41811	18009	0	0	1	3	1	103240
DIPP1_NoIndex_L004_B_18	21	5	6	39	88	4	0	63	0	0	747	21	0	15	73	8709	3	0	0	5	4	15	240845	7570	0	0	5	1	3	149937
DIPP1_NoIndex_L004_B_180	64	12	1	103	79	108	3	59	0	0	51023	128	0	5	98	452004	30	0	0	15	1	8	247145	131599	0	0	22	27	1	378632
DIPP1_NoIndex_L004_B_181	42	7	2	22	32	14	3	46	0	0	7738	93	0	53	27	447875	4	0	0	4	0	10	54895	28643	0	0	4	4	10	208661
DIPP1_NoIndex_L004_B_182	79	8	5	25	245	45	2	1360	0	0	37464	113	0	6	57	480762	19	2	3	4	2	5	376198	10096	0	0	13	29	0	416472
DIPP1_NoIndex_L004_B_183	28	2	0	43	58	18	10	506	0	0	17025	52	0	6	93	201263	7	0	1	10	1	1	106715	44394	0	0	10	14	0	171348
DIPP1_NoIndex_L004_B_184	49	9	15	96	80	33	12	39242	1	0	27262	84	0	2	108	216513	6	2	0	10	5	18	212327	56026	1	0	15	9	17	263189
DIPP1_NoIndex_L004_B_185	24	3	1	3	23	2	3	24	0	0	504	41	0	1	14	228464	0	0	0	19	0	3	75465	327	0	0	2	1	0	121180
DIPP1_NoIndex_L004_B_19	15	6	1	63	12	27	1	24	0	0	80144	40	0	0	28	75896	23	0	0	7	0	1	13433	23905	1	0	14	14	0	106437
DIPP1_NoIndex_L004_B_2	76	2	4	32	73	28	1	58	0	0	22402	89	0	17	74	2015	22	0	2	172	1	33	199560	83130	0	0	29	22	9	210308
DIPP1_NoIndex_L004_B_20	26	9	5	24	80	23	0	128	0	0	20209	75	0	0	68	1808	8	0	1	7	1	41	296214	3369	0	0	19	20	22	183456
DIPP1_NoIndex_L004_B_21	111	9	0	27	91	22	7	68	0	0	20293	57	0	0	86	8945	11	0	4	29	1	8	227767	15848	0	0	9	9	5	149200
DIPP1_NoIndex_L004_B_22	38	6	7	24	123	18	2	41	0	0	12347	57	0	2	82	3189	9	0	1	7	2	7	301010	27356	0	0	10	8	6	191055
DIPP1_NoIndex_L004_B_23	26	15	1	36	28	24	0	33	0	0	5094	95	0	7	187	23916	18	2	0	15	3	13	143357	46954	0	0	5	14	4	149481
DIPP1_NoIndex_L004_B_24	39	7	4	49	164	35	2	2631	0	0	20722	67	0	1	262	74793	20	1	1	2	3	5	247890	17153	0	0	12	19	3	211382
DIPP1_NoIndex_L004_B_25	48	14	3	91	186	63	7	404	0	0	27441	150	0	4	546	36541	41	0	2	110	5	5	446646	39851	0	0	12	41	5	334865
DIPP1_NoIndex_L004_B_26	21	0	1	9	42	8	1	47	0	0	7240	10	0	0	25	15397	3	0	1	10	1	8	60915	10039	0	0	2	5	3	53895
DIPP1_NoIndex_L004_B_27	39	5	4	28	140	21	5	2146	0	0	11451	46	0	0	121	88246	7	1	0	31	1	12	259602	66923	1	0	8	18	0	228658
DIPP1_NoIndex_L004_B_28	33	3	5	17	199	18	3	61	0	0	6191	80	0	1	52	181714	6	0	0	6	2	6	177256	25680	0	0	2	12	4	202661
DIPP1_NoIndex_L004_B_29	17	6	1	40	49	13	6	56	0	0	4907	41	0	1	44	137410	1	0	0	3	1	6	82236	2758	0	0	4	4	0	117208
DIPP1_NoIndex_L004_B_3	32	5	4	32	42	10	4	54	0	0	2021	63	0	24	79	4640	7	0	1	114	3	110	201625	40466	1	0	6	9	15	160945
DIPP1_NoIndex_L004_B_30	13	2	0	13	68	17	0	33	0	0	9701	33	0	12	72	5877	4	0	1	85	2	18	185116	13394	0	0	6	6	8	119991
DIPP1_NoIndex_L004_B_31	50	0	0	13	51	4	1	35	0	0	1545	91	0	1	28	283906	3	0	0	5	0	1	44889	13925	0	0	0	4	1	161793
DIPP1_NoIndex_L004_B_32	65	15	5	27	217	19	4	745	0	0	2417	118	0	1	180	171894	17	0	3	38	5	8	353925	25744	0	0	6	4	0	287169
DIPP1_NoIndex_L004_B_33	27	1	1	4	63	8	1	191	0	0	546	72	0	0	16	259812	0	0	0	64	0	2	67920	4194	0	0	0	4	1	151159
DIPP1_NoIndex_L004_B_34	56	6	1	28	202	18	1	790	0	0	4482	37	0	0	89	100127	6	0	2	2	2	1	276439	15198	1	0	4	8	0	214173
DIPP1_NoIndex_L004_B_35	312	0	0	8	8	3	1	34	0	0	5461	23	0	0	11	104306	8	0	0	0	0	4	23217	7156	0	0	4	7	0	63953
DIPP1_NoIndex_L004_B_36	78	5	3	33	45	30	4	77	0	0	24527	142	0	40	76	665896	20	0	1	15	3	42	132306	23894	0	0	29	21	6	347572
DIPP1_NoIndex_L004_B_37	35	4	1	11	13	11	3	16	0	0	6243	38	0	89	19	154513	6	0	0	9	1	10	47627	9564	0	0	9	6	4	103425
DIPP1_NoIndex_L004_B_38	34	3	0	7	45	5	2	30	0	0	1156	18	0	1	13	62488	0	0	0	0	0	0	61627	4688	0	0	1	0	0	71908
DIPP1_NoIndex_L004_B_39	25	5	1	15	65	5	1	22	0	0	371	46	0	465	13	174755	0	0	1	1	0	2	55075	2290	0	0	0	3	10	97760
DIPP1_NoIndex_L004_B_4	38	9	4	29	79	37	0	47	0	0	27739	43	0	171	49	7027	13	1	0	15	3	1	210552	18138	0	0	11	16	1	141782
DIPP1_NoIndex_L004_B_40	7	4	0	27	22	16	0	15	0	0	8650	30	0	0	25	22181	6	0	0	33	0	0	23954	35804	0	0	4	4	1	56424
DIPP1_NoIndex_L004_B_41	29	4	0	10	22	6	4	14	0	0	975	50	0	0	17	201694	0	0	0	1	1	2	36496	1605	0	0	2	4	15	97290
DIPP1_NoIndex_L004_B_42	107	1	0	1	25	5	2	24	0	0	303	24	0	0	5	115702	1	1	0	7	0	1	46278	822	0	0	1	2	1	75683
DIPP1_NoIndex_L004_B_43	32	4	1	6	39	5	0	15	0	0	1248	29	0	2	20	96618	3	0	0	1	70	9	40037	7539	0	0	0	0	7	71674
DIPP1_NoIndex_L004_B_44	19	1	4	143	41	5	0	13	0	0	848	8	0	0	29	11514	1	0	0	348	2	3	90367	350	0	0	0	3	11	55823
DIPP1_NoIndex_L004_B_45	33	15	3	118	140	16	0	47	0	0	1708	66	0	0	123	193884	5	0	0	3	4	7	162588	8029	0	0	1	0	65	179664
DIPP1_NoIndex_L004_B_46	64	4	2	32	212	23	2	43	0	0	4611	85	0	1	45	403918	7	0	0	1	71	10	187415	7964	0	0	7	5	82	270887
DIPP1_NoIndex_L004_B_47	61	7	1	23	132	17	5	82	0	0	5883	173	0	0	76	806000	9	1	0	59	66	13	138161	9520	0	0	5	7	1	399915
DIPP1_NoIndex_L004_B_48	12	0	3	3	79	7	0	11	0	0	496	26	0	0	7	115856	2	0	2	0	123	7	86878	13847	0	0	1	3	2	107778
DIPP1_NoIndex_L004_B_49	77	3	3	30	228	12	5	90	0	0	4511	157	0	5	28	707580	5	0	1	4	50	8	199784	10850	0	0	5	6	14	404462
DIPP1_NoIndex_L004_B_5	85	8	3	43	95	64	0	79	0	0	21581	128	0	79	128	5923	36	1	0	36	1	10	377951	26691	1	0	11	22	1	238761
DIPP1_NoIndex_L004_B_50	25	7	2	26	124	17	2	48	0	0	11152	57	0	0	74	192904	10	0	1	920	71	16	187107	16297	0	0	9	15	44	194684
DIPP1_NoIndex_L004_B_51	34	0	1	4	61	9	6	38	0	0	278	89	0	1	8	393525	2	1	1	0	25	6	56123	2809	0	0	2	0	3	190182
DIPP1_NoIndex_L004_B_52	26	3	1	8	36	6	1	128	0	0	360	65	0	0	13	351330	2	0	0	14	11	3	61922	2529	0	0	2	6	0	174929
DIPP1_NoIndex_L004_B_53	60	2	3	22	74	14	2	1157	0	0	2978	106	0	1	44	438832	3	0	0	7	26	9	110847	4670	0	0	1	4	1	250638
DIPP1_NoIndex_L004_B_6	39	11	6	81	92	37	0	75	0	0	15199	57	0	62	78	2901	15	2	0	32	2	24	306014	22547	0	0	26	19	10	210093
DIPP1_NoIndex_L004_B_7	57	2	0	63	29	2	3	72	0	0	4095	142	0	1	21	404616	3	1	3	25	1	6	35413	131749	0	0	1	9	2	276079
DIPP1_NoIndex_L004_B_71	43	2	0	56	15	6	2	31	0	0	41517	69	0	4	18	213851	2	1	0	18	0	9	33197	36508	1	0	4	7	2	158280
DIPP1_NoIndex_L004_B_72	32	3	4	43	36	2	3	32	0	0	12980	76	0	0	51	297361	0	0	0	9	0	19	69876	38355	0	0	4	8	2	177706
DIPP1_NoIndex_L004_B_73	25	4	0	192	124	13	1	32	0	0	3264	43	0	2	325	88260	4	1	1	23	1	2	248165	2907	0	0	0	13	0	170119
DIPP1_NoIndex_L004_B_74	27	11	3	125	87	11	0	50	2	0	4609	54	0	0	56	145315	0	0	0	43	0	8	185836	3280	0	0	4	7	2	155594
DIPP1_NoIndex_L004_B_75	44	7	1	29	117	32	0	58	0	0	7844	56	0	0	42	204963	8	0	3	1	1	0	247431	2347	0	0	3	15	0	205754
DIPP1_NoIndex_L004_B_76	27	19	7	91	119	31	3	88	0	0	4949	51	0	0	260	142280	7	1	3	3	1	0	364039	7487	1	0	5	28	1	256601
DIPP1_NoIndex_L004_B_77	34	7	1	16	53	11	5	85	0	0	4098	96	1	0	25	489271	3	1	0	1	2	0	69072	3645	0	0	4	7	0	220333
DIPP1_NoIndex_L004_B_78	40	14	4	19	106	11	7	69	0	0	8705	82	0	8	39	431719	2	0	1	9	2	7	147731	1552	1	0	3	9	3	255870
DIPP1_NoIndex_L004_B_79	29	3	2	15	82	6	1	72	0	0	2518	87	0	9	27	343249	2	0	2	0	0	1	107539	923	0	0	0	6	0	193218
DIPP1_NoIndex_L004_B_8	81	4	2	12	30	22	1	44	0	0	12842	48	0	0	13	290470	11	0	0	2	1	5	46620	14737	0	0	5	18	4	158987
DIPP1_NoIndex_L004_B_80	54	31	3	41	145	13	3	7268	0	0	3279	192	0	4	80	597154	3	0	1	4	7	15	145790	14684	1	0	1	10	0	341640
DIPP1_NoIndex_L004_B_81	99	13	5	50	222	22	0	6461	0	0	4314	116	0	0	79	259417	9	0	0	548	15	17	254701	16216	2	0	1	6	0	285207
DIPP1_NoIndex_L004_B_82	56	7	3	87	182	17	11	4450	0	0	6025	93	0	0	135	261284	3	0	2	563	1	15	290712	17653	0	0	2	12	0	288697
DIPP1_NoIndex_L004_B_83	55	15	4	62	156	29	9	113	0	0	5991	107	0	0	117	228584	6	0	1	30	5	7	448986	22329	0	0	1	20	1	343984
DIPP1_NoIndex_L004_B_84	17	7	18	28	11	23	9	25030	0	0	29320	79	0	0	44	247568	19	1	0	5	0	3	12737	16846	1	0	14	17	0	159168
DIPP1_NoIndex_L004_B_85	89	3	4	67	91	31	7	132	0	0	19706	158	0	5	67	458262	10	0	3	9	1	39	186806	24101	0	0	23	16	17	327822
DIPP1_NoIndex_L004_B_86	32	4	3	42	110	28	8	75	0	0	12035	74	0	1	63	171663	6	0	0	16	0	9	162005	22806	0	0	4	10	6	180643
DIPP1_NoIndex_L004_B_87	32	2	2	38	111	18	8	48	0	0	12921	37	0	1	114	42189	3	0	1	18	2	26	100366	3762	0	0	12	4	5	100514
DIPP1_NoIndex_L004_B_88	34	5	4	67	301	66	4	97	0	0	30903	32	0	117	111	20665	29	3	1	28	5	12	190969	10697	0	0	15	19	2	158116
DIPP1_NoIndex_L004_B_89	46	2	4	31	97	18	11	313	0	0	7052	129	0	4	53	388077	4	0	0	14	2	11	108799	6138	0	0	5	8	0	248544
DIPP1_NoIndex_L004_B_9	16	5	1	15	24	32	0	40	0	0	16948	39	0	2	38	60882	10	0	0	14	2	4	52873	15598	0	0	14	15	2	79359
DIPP1_NoIndex_L004_B_90	46	2	0	18	93	25	7	566	0	0	13431	117	0	0	36	383157	14	0	1	17	1	5	97238	6450	1	0	9	8	0	240379
DIPP1_NoIndex_L004_B_91	13	7	1	53	75	71	9	24	0	0	55139	37	0	1	142	6071	36	0	0	111	1	0	108372	7437	1	0	24	37	4	106871
DIPP1_NoIndex_L004_B_92	82	10	4	34	107	17	9	166	0	0	11428	65	0	0	117	183381	10	0	1	17	2	6	210409	13865	0	0	6	11	1	207193
DIPP1_NoIndex_L004_B_93	47	74	6	65	216	15	0	111	0	0	856	307	0	4	158	3423	10	0	3	4	1	20	433754	4107	0	0	1	15	1	259692
DIPP1_NoIndex_L004_B_94	17	12	87	11	14	7	1	173987	0	0	148	44	0	9	54	1430	3	1	0	0	4	18	114313	419	0	0	0	0	1	164760
DIPP1_NoIndex_L004_B_95	53	8	133	13	54	7	3	265162	0	0	558	52	0	1	26	2053	2	5	3	2	8	33	64682	479	4	1	0	4	0	220299
DIPP1_NoIndex_L004_B_96	49	11	181	13	112	10	4	338017	0	0	449	90	0	0	61	2882	6	6	0	2	7	38	114891	1159	4	0	0	4	0	301464
DIPP1_NoIndex_L004_B_97	32	18	92	16	79	3	4	223164	0	0	479	64	0	39	37	3011	5	7	1	10	3	27	98820	2437	1	0	1	4	0	215395
DIPP1_NoIndex_L004_B_98	56	15	2	116	18	41	55	47	0	0	59951	119	0	1	291	283984	22	0	0	3	0	1	25959	16814	0	0	25	24	2	219718
DIPP1_NoIndex_L004_B_99	106	16	5	148	34	81	26	100	0	0	95037	156	0	0	245	368488	46	1	0	13	0	18	54132	47152	0	0	55	40	13	313085
DIPP5_NoIndex_L001_B_1	5	6	1	18	16	33	0	16	0	0	24439	37	0	45	45	958	29	0	1	44	0	9	127289	7752	0	0	13	17	7	79611
DIPP5_NoIndex_L001_B_10	6	3	0	15	18	10	1	4	0	0	3339	36	0	0	14	155811	5	1	0	48	0	0	20042	9299	0	0	2	8	3	55684
DIPP5_NoIndex_L001_B_100	65	71	0	738	32	37	153	17	0	0	113201	37	0	0	1993	852	51	1	0	1	0	5	85230	471	0	0	62	12	0	100310
DIPP5_NoIndex_L001_B_103	28	8	0	76	121	21	5	23	0	0	6423	55	0	2	206	1873	23	1	1	6	0	15	397136	21290	0	0	5	19	11	173685
DIPP5_NoIndex_L001_B_105	18	11	1	36	97	54	0	27	0	0	70948	61	0	3	127	5544	87	1	0	27	0	2	117430	19873	3	0	19	37	0	108377
DIPP5_NoIndex_L001_B_106	6	7	2	32	39	15	7	1685	0	0	10691	46	0	2	72	93599	4	0	0	10	0	7	63440	2213	0	0	2	16	1	68689
DIPP5_NoIndex_L001_B_107	17	20	1	160	143	16	23	18	0	0	39793	73	0	4	332	87363	15	1	1	7	0	12	195450	62510	0	0	9	10	1	166425
DIPP5_NoIndex_L001_B_108	4	1	0	13	19	2	1	571	0	0	12556	18	0	15	57	28774	6	0	0	6	0	4	37569	1467	1	0	2	0	0	31945
DIPP5_NoIndex_L001_B_11	16	3	1	11	26	7	4	10	0	0	3479	76	0	3	18	151893	3	0	1	23	0	1	28539	429	0	0	2	3	14	67665
DIPP5_NoIndex_L001_B_110	14	4	0	27	77	38	1	166	1	0	25926	58	0	1	66	99760	38	0	0	9	1	7	135007	21556	1	0	7	28	4	129300
DIPP5_NoIndex_L001_B_111	93	6	1	27	186	41	1	1225	0	0	21799	55	0	0	57	121423	22	0	0	6225	22	7	235236	3553	0	0	11	26	0	169989
DIPP5_NoIndex_L001_B_112	10	7	1	42	50	6	3	63	0	0	7212	13	0	0	101	30121	9	1	0	2	0	6	68708	430	0	0	0	10	1	41898
DIPP5_NoIndex_L001_B_113	28	86	0	754	22	21	183	23	0	0	167325	131	0	42	2077	91016	30	2	0	44	0	9	150393	87820	0	0	26	19	35	240855
DIPP5_NoIndex_L001_B_114	6	1	0	6	7	10	0	27	0	0	10096	24	0	0	15	60786	8	0	0	5	0	0	24214	236	0	0	6	7	3	33658
DIPP5_NoIndex_L001_B_115	6	0	0	3	19	6	1	19	0	0	2598	32	0	0	17	109034	3	0	0	16	0	3	31543	558	0	0	1	0	0	42262
DIPP5_NoIndex_L001_B_116	17	2	0	14	13	0	1	17	0	0	4688	15	0	1	29	39872	1	0	0	15	0	1	30849	6356	0	0	0	5	2	29548
DIPP5_NoIndex_L001_B_117	6	8	0	5	12	3	1	3	0	0	390	17	0	4	40	18549	9	0	0	0	0	2	67075	5006	0	0	1	5	0	34834
DIPP5_NoIndex_L001_B_118	17	2	1	9	14	11	1	26	0	0	10180	30	0	2	17	69724	7	0	0	4	1	0	43381	1570	0	0	3	7	5	43431
DIPP5_NoIndex_L001_B_12	12	3	0	4	22	12	1	4	0	0	1908	54	0	1	10	137438	5	0	0	0	0	2	21738	916	0	0	1	10	0	57653
DIPP5_NoIndex_L001_B_120	30	1	1	36	54	25	11	22	0	0	19558	158	0	1	87	552863	22	1	0	11	0	5	66539	47578	2	0	3	15	3	214692
DIPP5_NoIndex_L001_B_121	8	5	0	70	29	24	3	25	0	0	38164	36	0	0	73	67421	29	1	0	5	0	4	99020	37051	0	0	7	26	1	96333
DIPP5_NoIndex_L001_B_123	13	16	21	20	50	15	3	27952	0	0	5629	99	0	4	59	260232	6	5	0	14	0	5	84185	49467	1	0	3	15	0	162295
DIPP5_NoIndex_L001_B_124	14	4	0	10	33	9	2	7	0	0	3376	21	0	98	68	45821	11	0	0	13	1	2	90109	6057	0	0	3	15	0	68115
DIPP5_NoIndex_L001_B_127	27	3	2	47	22	61	2	24	0	0	42476	97	0	0	40	302012	34	1	0	11	2	4	97580	53915	0	0	13	30	0	170453
DIPP5_NoIndex_L001_B_129	14	0	0	37	21	13	4	47	0	0	561	80	0	2	20	430707	2	4	0	13	0	10	61940	48383	0	0	1	5	9	164582
DIPP5_NoIndex_L001_B_13	9	1	0	6	16	8	2	6	0	0	1333	64	0	3	18	207751	1	0	0	8	1	0	25682	852	0	0	0	3	1	72725
DIPP5_NoIndex_L001_B_130	12	102	0	662	23	31	183	8	0	0	150633	82	0	0	1975	21789	35	2	0	1	0	3	26028	10455	0	0	20	15	0	108940
DIPP5_NoIndex_L001_B_131	21	2	1	15	106	44	1	44	0	0	38322	39	0	6	41	111612	26	0	1	3	0	2	244061	11673	0	0	8	74	0	155689
DIPP5_NoIndex_L001_B_132	19	13	0	24	19	39	3	21	0	0	39346	115	0	18	47	251128	31	0	0	1	1	1	183369	11078	0	0	24	27	6	151069
DIPP5_NoIndex_L001_B_133	16	2	0	50	92	32	8	18	0	0	11490	201	0	0	92	287464	8	0	0	16	0	2	147352	8343	0	0	4	20	0	207143
DIPP5_NoIndex_L001_B_134	17	36	0	332	52	13	74	15	0	0	63292	78	0	1	875	90192	26	0	0	0	0	2	86881	3789	0	0	10	10	1	97554
DIPP5_NoIndex_L001_B_135	13	15	0	78	22	62	2	23	0	0	60066	29	0	50	124	54821	45	4	0	31	0	3	77280	129198	0	0	40	42	1	140222
DIPP5_NoIndex_L001_B_136	12	17	3	136	38	12	36	4249	0	0	32462	114	0	0	373	249076	18	1	0	37	0	1	103664	14222	0	0	1	12	13	136412
DIPP5_NoIndex_L001_B_138	21	11	31	63	135	32	15	38820	0	0	18665	53	0	0	200	172164	7	0	0	69	2	3	163367	9253	3	0	8	31	1	166688
DIPP5_NoIndex_L001_B_139	31	9	5	50	114	46	4	4857	0	0	55508	175	0	12	202	247221	76	2	0	136	3	4	242654	43713	1	0	14	46	20	253534
DIPP5_NoIndex_L001_B_14	30	17	0	63	74	14	14	24	1	0	7065	52	0	5	151	97439	15	1	0	34	2	1	186701	25273	0	0	0	11	3	131422
DIPP5_NoIndex_L001_B_140	3	1	1	7	13	4	2	87	0	0	6892	11	0	0	46	13447	8	0	0	0	0	0	81159	344	0	0	1	6	0	37438
DIPP5_NoIndex_L001_B_142	8	0	0	15	17	5	2	16	0	0	4645	18	0	0	10	78095	4	0	0	5	1	0	25428	9429	0	0	5	4	1	38469
DIPP5_NoIndex_L001_B_143	3	4	0	19	5	5	0	5	0	0	48380	14	0	24	15	3004	1	0	0	0	0	0	21097	1353	0	0	3	5	1	35228
DIPP5_NoIndex_L001_B_144	4	0	0	3	20	7	1	1	0	0	1428	38	0	4	4	117175	2	0	1	1448	0	1	21077	3142	1	0	0	1	1	42598
DIPP5_NoIndex_L001_B_145	6	3	0	22	9	23	1	18	0	0	46260	43	0	7	32	62914	28	0	0	4	1	5	63002	5078	0	0	21	18	4	67801
DIPP5_NoIndex_L001_B_146	12	2	0	12	128	19	1	223	0	0	8230	119	0	3	32	193431	11	0	1	1076	6	2	165901	11491	0	0	8	35	0	154071
DIPP5_NoIndex_L001_B_147	17	3	0	7	12	3	4	9	0	0	299	57	0	0	16	300723	3	0	0	9	0	5	23066	26208	0	0	1	3	1	95051
DIPP5_NoIndex_L001_B_148	20	4	0	74	28	282	1	34	0	0	189870	115	0	4	102	1790	92	0	2	7	0	8	391199	21595	0	0	132	57	1	219808
DIPP5_NoIndex_L001_B_149	101	4	39	39	51	22	3	47028	0	0	34511	102	0	3	66	332774	27	5	1	9	3	5	116237	27331	0	0	14	22	1	220211
DIPP5_NoIndex_L001_B_15	6	1	1	14	28	10	1	9	1	0	1236	66	0	1	25	121630	3	0	0	4	0	0	40628	1496	0	0	0	5	8	58365
DIPP5_NoIndex_L001_B_151	20	9	2	30	136	27	0	552	0	0	13779	82	0	0	125	83646	28	0	0	23	0	4	305278	13903	0	0	2	25	1	142242
DIPP5_NoIndex_L001_B_152	11	0	3	6	64	8	0	5234	0	0	8354	149	0	2	15	298073	4	0	0	210	0	4	54734	915	0	0	1	3	0	136359
DIPP5_NoIndex_L001_B_153	6	6	4	58	57	5	10	10150	0	0	7166	39	0	1	163	19679	7	0	3	66	0	9	119535	1898	0	0	2	10	13	67560
DIPP5_NoIndex_L001_B_154	13	8	4	74	144	70	9	5361	1	1	54307	179	0	7	210	323860	31	1	1	2	0	7	242358	37346	0	0	26	92	1	256005
DIPP5_NoIndex_L001_B_157	10	2	22	9	83	13	2	39362	0	0	18609	109	0	5	23	389074	9	1	0	7	2	4	108273	6958	0	0	5	7	4	178444
DIPP5_NoIndex_L001_B_158	22	56	16	405	81	83	102	17126	0	0	166895	108	0	0	1223	31432	78	4	0	8	1	8	208362	2810	0	0	78	35	37	189247
DIPP5_NoIndex_L001_B_159	30	3	3	34	174	29	0	374	0	0	12652	66	0	5	55	240384	19	0	0	3	1	1	220500	7148	0	0	4	13	0	190652
DIPP5_NoIndex_L001_B_16	12	4	0	16	61	15	6	12	0	0	8638	50	0	2	46	280307	6	0	0	2	0	0	63388	635	0	0	5	3	29	118859
DIPP5_NoIndex_L001_B_160	24	17	2	45	165	29	2	1372	0	0	39952	132	0	2	81	185374	29	0	0	95	0	14	177685	4499	1	0	25	23	245	173874
DIPP5_NoIndex_L001_B_161	26	2	1	521	44	103	2	55	0	0	140626	48	0	0	133	3983	99	1	0	23	1	51	224383	52071	0	0	272	48	23	197393
DIPP5_NoIndex_L001_B_163	23	2	1	77	120	62	0	10	0	0	64922	37	0	0	36	69545	36	0	2	17	2	8	184423	4544	0	0	85	33	7	133222
DIPP5_NoIndex_L001_B_164	35	1	0	19	82	25	0	20	0	0	19853	119	0	14	35	267928	16	0	0	16	0	1	72897	3183	0	0	7	10	1	127380
DIPP5_NoIndex_L001_B_165	25	10	0	24	13	43	1	18	0	0	40138	74	0	1	33	123864	24	0	0	5	0	2	123254	9541	0	0	20	23	1	114910
DIPP5_NoIndex_L001_B_166	15	6	4	29	137	33	4	1553	0	0	17929	103	0	2	56	285270	15	0	0	10	0	1	193296	9700	0	0	11	22	33	176159
DIPP5_NoIndex_L001_B_167	8	11	3	81	133	59	14	1281	0	0	59281	89	0	0	241	34956	35	0	0	6	0	6	202891	17081	0	0	25	64	0	146014
DIPP5_NoIndex_L001_B_168	16	9	3	44	118	19	1	5818	0	0	25800	31	0	4	96	22245	23	0	0	124	0	2	241669	8932	0	0	9	23	14	131146
DIPP5_NoIndex_L001_B_169	27	9	1	20	107	27	6	29	0	0	11681	130	0	0	43	265684	18	0	0	3	6	6	111471	5852	1	0	5	9	0	156370
DIPP5_NoIndex_L001_B_17	18	4	0	6	49	18	0	13	0	0	3139	40	0	0	36	247364	3	0	0	2	0	2	39716	1759	0	0	1	4	1	88806
DIPP5_NoIndex_L001_B_171	5	8	4	308	66	23	0	3786	0	0	16796	30	0	1	30	42572	11	0	1	3	0	8	54443	2163	1	0	3	6	0	49618
DIPP5_NoIndex_L001_B_172	6	0	1	25	92	14	2	22	1	0	1498	27	0	3	32	55505	4	0	0	4	0	5	159334	13139	0	0	4	25	1	93219
DIPP5_NoIndex_L001_B_173	12	1	1	8	34	9	4	14	0	0	1072	106	0	0	15	290060	3	0	0	4	0	1	38578	1733	0	0	1	2	1	108285
DIPP5_NoIndex_L001_B_175	10	19	7	362	59	27	48	12147	0	0	68591	57	0	0	579	95050	34	1	0	2	0	3	103950	496	1	0	18	13	3	113688
DIPP5_NoIndex_L001_B_176	5	8	0	756	72	28	8	788	1	0	31352	45	0	0	135	42905	22	1	0	2	5	16	109171	4549	1	0	8	15	2	122986
DIPP5_NoIndex_L001_B_177	13	1	1	12	39	14	3	18	1	0	4502	84	0	0	8	249254	2	0	0	2	0	1	55073	14047	0	0	2	4	0	102714
DIPP5_NoIndex_L001_B_178	9	4	3	227	129	8	8	4256	3	0	8460	24	0	0	185	73639	5	1	0	7	1	26	82596	4387	0	0	2	6	7	75200
DIPP5_NoIndex_L001_B_179	9	5	26	300	29	7	7	27031	5	0	8491	49	0	0	73	103473	3	0	0	1	3	71	33441	1219	7	0	2	3	0	78230
DIPP5_NoIndex_L001_B_18	11	3	0	18	45	12	1	15	0	0	2266	60	0	5	37	344494	7	0	0	8	0	2	47375	1465	0	0	0	6	2	121131
DIPP5_NoIndex_L001_B_180	16	11	6	37	244	21	14	8434	0	0	16944	71	0	2	132	191689	2	0	0	4	0	4	96087	7495	0	0	6	13	1	109793
DIPP5_NoIndex_L001_B_181	12	6	0	14	76	18	4	140	0	0	1777	75	0	1	55	338045	9	1	1	290	0	3	114426	5184	1	0	3	7	21	167732
DIPP5_NoIndex_L001_B_182	9	7	0	79	35	9	21	47	0	0	23866	22	0	0	241	117981	10	0	0	234	1	4	17034	7239	0	0	6	4	0	58903
DIPP5_NoIndex_L001_B_183	9	5	0	34	49	21	0	13	0	0	42193	19	0	436	43	964	36	2	0	27	0	6	47627	125580	0	0	16	15	3	107503
DIPP5_NoIndex_L001_B_184	12	0	0	19	11	6	4	10	1	0	144	19	0	1	4	239254	0	0	0	2	1	1	3228	38248	0	0	1	0	0	76462
DIPP5_NoIndex_L001_B_185	11	0	0	8	12	3	4	34	0	0	5282	40	0	0	20	276001	8	0	0	2	1	2	26644	1385	0	0	4	1	3	84102
DIPP5_NoIndex_L001_B_186	10	1	5	7	13	2	4	12593	0	0	776	41	0	0	19	198034	2	0	0	0	0	4	25055	1591	0	0	2	1	55	77780
DIPP5_NoIndex_L001_B_187	9	4	14	34	27	6	16	49386	0	0	3642	49	0	4	94	273575	0	2	0	2	56	12	26724	8469	1	0	0	7	6	127793
DIPP5_NoIndex_L001_B_188	12	2	0	19	21	8	8	49	0	0	5035	53	0	2	30	296826	0	1	2	0	0	3	55097	10938	0	0	4	5	48	113897
DIPP5_NoIndex_L001_B_189	18	30	0	82	13	4	28	8	0	0	11161	14	0	4	284	634	4	3	0	16	1	2	43512	58382	0	0	1	11	1	60050
DIPP5_NoIndex_L001_B_19	13	1	0	45	26	22	0	9	0	0	78154	49	0	0	24	66677	20	0	0	4	0	2	12228	21898	0	0	13	20	1	76373
DIPP5_NoIndex_L001_B_190	119	148	1	1520	499	422	248	510	0	1	728481	183	0	0	2882	57582	480	4	5	83	0	79	282446	359276	8	0	204	297	9	728378
DIPP5_NoIndex_L001_B_191	13	5	32	19	40	5	3	71768	0	0	666	15	0	1	87	91301	20	4	0	4	4	22	114256	6510	1	0	2	11	7	121080
DIPP5_NoIndex_L001_B_192	17	7	0	26	53	13	6	27	0	0	9468	56	0	0	67	285790	9	2	0	3	2	7	63458	8462	0	0	5	42	1	122355
DIPP5_NoIndex_L001_B_193	12	5	0	14	82	16	2	1622	0	0	1239	26	0	1	59	212948	7	0	0	4	1	3	134713	11714	1	0	5	29	30	115732
DIPP5_NoIndex_L001_B_194	13	20	0	17	22	4	1	13	0	0	633	17	0	1	52	136909	11	0	0	1	0	1	77875	1505	0	0	1	6	3	78280
DIPP5_NoIndex_L001_B_2	13	1	1	14	29	16	0	8	0	0	12687	27	0	18	61	722	17	0	1	73	0	6	96363	40120	0	0	6	15	5	79632
DIPP5_NoIndex_L001_B_20	6	4	0	14	43	10	0	8	0	0	10890	28	0	0	29	911	7	0	1	10	0	13	140588	1536	0	0	7	12	7	69713
DIPP5_NoIndex_L001_B_21	67	9	0	77	50	6	13	19	0	0	5758	20	0	2	199	69722	9	0	0	24	0	0	131866	18996	0	0	0	13	1	89574
DIPP5_NoIndex_L001_B_22	9	3	0	34	63	8	14	9	0	0	2798	47	0	0	82	297025	2	0	1	13	1	7	101429	3354	0	0	2	2	21	129074
DIPP5_NoIndex_L001_B_23	13	11	0	40	23	11	1	16	0	0	5570	56	0	8	226	20404	70	1	0	21	1	4	128332	41642	0	0	4	20	8	107009
DIPP5_NoIndex_L001_B_24	14	5	0	20	37	12	0	1023	0	0	9713	24	0	3	86	28453	11	0	0	3	0	1	96233	6780	0	0	3	10	1	63587
DIPP5_NoIndex_L001_B_25	9	6	2	21	57	25	0	125	0	0	11722	44	0	2	188	12588	48	0	0	24	2	0	150811	13562	0	0	8	18	1	91689
DIPP5_NoIndex_L001_B_26	10	2	1	16	60	15	4	61	0	0	17204	26	0	0	78	31738	17	0	0	24	0	1	128110	20614	0	0	12	9	5	88061
DIPP5_NoIndex_L001_B_27	5	0	0	9	40	13	0	17	0	0	4449	22	0	0	41	29879	10	0	0	9	0	2	84127	22310	0	0	1	22	1	60105
DIPP5_NoIndex_L001_B_28	12	2	1	11	109	15	2	11	0	0	4545	54	0	0	41	112756	8	1	0	5	1	1	107738	16808	0	0	2	17	0	102232
DIPP5_NoIndex_L001_B_29	7	4	0	20	25	1	2	16	0	0	2634	22	0	1	32	61818	3	0	0	1	0	0	36257	1290	0	0	0	8	0	43004
DIPP5_NoIndex_L001_B_3	35	25	1	105	71	182	0	45	0	0	104396	64	0	125	242	2994	141	2	3	132	1	27	432257	29789	0	0	166	86	32	269129
DIPP5_NoIndex_L001_B_30	10	3	0	14	47	15	0	7	0	0	7649	24	0	10	42	3802	6	0	0	38	0	9	124935	8842	0	0	10	5	5	65143
DIPP5_NoIndex_L001_B_31	20	11	1	81	21	33	2	9	0	0	97911	25	0	0	54	90537	48	1	0	5	0	4	15767	29592	0	0	15	29	0	96859
DIPP5_NoIndex_L001_B_32	15	1	1	29	77	26	1	19	0	0	22169	18	0	0	85	1404	22	0	2	7	0	20	252459	2837	0	0	25	37	31	122316
DIPP5_NoIndex_L001_B_33	16	15	0	62	22	16	0	22	0	0	8226	38	0	16	515	27690	95	2	0	37	2	15	166606	51696	0	0	8	33	12	131320
DIPP5_NoIndex_L001_B_34	18	2	3	39	87	32	0	1694	0	0	17679	22	0	3	150	47958	29	0	0	7	1	2	163074	11201	0	0	9	24	0	105494
DIPP5_NoIndex_L001_B_35	97	0	0	10	15	15	0	11	0	0	11277	40	0	0	13	179193	9	0	0	10	1	9	39965	12927	0	0	7	9	10	77599
DIPP5_NoIndex_L001_B_36	10	1	0	13	11	12	1	9	0	0	9750	47	0	17	20	214433	12	0	0	10	0	9	43743	8341	0	0	9	10	4	82465
DIPP5_NoIndex_L001_B_37	14	9	0	42	84	31	1	164	0	0	18522	22	0	2	336	18122	73	0	1	33	0	3	224000	19594	1	0	9	44	1	128517
DIPP5_NoIndex_L001_B_38	20	0	0	39	117	26	3	103	0	0	28871	21	0	0	147	50318	45	0	0	15	0	9	186245	34231	0	0	20	41	6	138939
DIPP5_NoIndex_L001_B_39	26	6	2	65	155	15	0	15	0	0	1119	90	0	1059	30	415271	0	0	0	2	0	5	126094	5139	0	0	1	6	68	163550
DIPP5_NoIndex_L001_B_4	3	1	0	17	35	10	0	4	0	0	13497	14	0	8	43	691	10	0	0	55	0	19	85413	39254	0	0	11	11	4	70804
DIPP5_NoIndex_L001_B_40	6	8	0	57	40	17	1	23	0	0	18274	40	0	1	51	41235	27	1	0	42	0	1	43047	66283	0	0	10	23	3	83637
DIPP5_NoIndex_L001_B_41	8	7	0	17	30	11	0	9	0	0	1391	55	0	3	24	218338	1	1	0	2	0	2	38396	1366	0	0	0	3	18	75092
DIPP5_NoIndex_L001_B_42	101	3	0	8	63	2	1	10	0	0	497	37	0	1	16	142652	0	1	0	19	0	0	56775	538	0	0	0	5	2	67600
DIPP5_NoIndex_L001_B_43	22	6	1	10	63	15	2	17	0	0	2921	50	0	1	49	188916	8	3	0	5	159	16	73907	13835	0	0	0	9	24	99533
DIPP5_NoIndex_L001_B_44	5	3	0	62	23	3	0	8	0	0	764	7	0	0	29	9386	5	0	0	282	2	0	68449	258	0	0	2	6	14	33141
DIPP5_NoIndex_L001_B_45	7	6	0	27	67	5	1	5	0	0	997	37	0	0	32	86601	3	0	0	0	4	3	70465	3383	0	0	0	3	47	61061
DIPP5_NoIndex_L001_B_46	9	1	0	16	50	15	2	6	0	0	1617	29	0	0	11	128238	7	1	0	4	36	9	58044	2384	0	0	2	4	56	61901
DIPP5_NoIndex_L001_B_47	17	4	0	27	97	36	2	23	0	0	11848	28	0	0	143	75457	24	1	2	26	1	8	205659	58655	1	0	7	48	8	159507
DIPP5_NoIndex_L001_B_48	11	9	0	12	113	9	1	11	0	0	4722	25	0	1	44	106524	6	1	0	5	0	4	106598	16578	0	0	1	13	1	89757
DIPP5_NoIndex_L001_B_49	3	2	0	16	44	8	4	40	0	0	3647	17	0	0	28	95263	4	0	2	10	0	0	68014	2783	0	0	0	9	0	65659
DIPP5_NoIndex_L001_B_5	10	5	0	16	41	18	1	20	0	0	14694	33	0	0	29	233212	21	0	0	3	0	6	43333	14288	0	0	10	21	7	90948
DIPP5_NoIndex_L001_B_50	9	5	0	5	62	5	0	6	0	0	10113	9	0	22	70	5122	11	0	0	45	0	6	159518	11704	0	0	8	11	19	81149
DIPP5_NoIndex_L001_B_51	18	0	0	6	15	13	3	11	0	0	11936	23	0	4	23	199310	15	1	0	9	0	16	45334	14887	0	0	7	7	7	82784
DIPP5_NoIndex_L001_B_52	16	2	0	16	20	19	3	9	0	0	16222	21	0	15	53	232289	19	0	1	16	1	9	47373	10181	0	0	18	5	8	93645
DIPP5_NoIndex_L001_B_53	9	8	0	32	115	6	3	10	0	0	576	32	0	764	20	225013	1	0	0	3	0	6	75324	3263	0	0	4	5	46	91073
DIPP5_NoIndex_L001_B_54	15	5	0	86	50	15	0	7	0	0	22700	23	0	2	68	48895	19	6	0	73	0	6	49959	79415	0	0	9	13	1	90627
DIPP5_NoIndex_L001_B_55	3	14	0	19	60	11	5	12	0	0	2200	44	0	0	24	326731	6	0	0	5	0	4	64264	2385	0	0	1	2	55	111521
DIPP5_NoIndex_L001_B_56	26	5	1	17	94	18	3	18	0	0	1053	35	0	6	26	240776	5	0	1	47	0	3	99365	629	1	0	0	7	13	110620
DIPP5_NoIndex_L001_B_57	6	7	1	29	84	11	0	8	0	0	4385	34	0	4	55	207542	13	0	0	1	217	21	99415	18256	0	0	4	6	44	115157
DIPP5_NoIndex_L001_B_58	7	10	1	174	66	9	1	13	0	0	1537	8	0	1	74	20417	9	0	0	732	1	2	167772	512	0	0	0	8	57	75492
DIPP5_NoIndex_L001_B_59	15	26	1	86	179	25	2	17	0	0	2501	38	0	4	112	189531	10	1	1	4	11	4	157634	8109	0	0	2	11	126	127485
DIPP5_NoIndex_L001_B_6	19	11	0	66	48	60	6	11	0	0	47520	44	0	11	127	123871	66	2	0	22	0	2	109732	36683	0	0	19	49	4	133399
DIPP5_NoIndex_L001_B_60	17	7	0	36	152	17	2	12	0	0	4556	27	0	1	49	269367	8	0	0	4	67	19	139146	6906	0	0	6	10	154	131183
DIPP5_NoIndex_L001_B_61	16	35	1	67	54	126	0	39	0	0	118289	55	0	46	112	1805	103	0	1	74	0	10	243086	12187	0	0	102	58	11	178918
DIPP5_NoIndex_L001_B_62	8	3	0	24	48	15	1	13	0	0	25025	17	0	4	54	979	16	0	1	208	0	11	147374	38306	0	0	25	10	12	102105
DIPP5_NoIndex_L001_B_63	9	3	0	27	30	22	1	10	0	0	25516	26	0	1	62	133718	22	0	0	2	0	6	89430	3117	0	0	10	11	13	82139
DIPP5_NoIndex_L001_B_64	7	11	0	46	24	37	0	22	0	0	72654	28	0	0	57	23398	48	1	0	7	0	1	107635	14425	0	0	20	28	6	89522
DIPP5_NoIndex_L001_B_65	9	8	0	20	34	36	2	15	0	0	26410	23	0	0	94	122477	25	0	0	105	0	7	106203	28316	0	0	18	26	5	96429
DIPP5_NoIndex_L001_B_66	15	21	1	154	121	55	29	15	0	0	43304	35	0	7	387	68594	40	1	0	3	2	3	173068	702	1	0	29	19	82	118762
DIPP5_NoIndex_L001_B_67	14	7	0	66	38	64	20	16	0	0	28523	39	0	0	187	96583	41	0	0	2	0	2	113417	666	0	0	14	11	4	92900
DIPP5_NoIndex_L001_B_68	17	34	0	284	65	41	53	21	0	0	35390	23	0	2	718	45126	19	1	0	17	1	2	174794	424	0	0	11	21	6	114578
DIPP5_NoIndex_L001_B_69	12	24	0	146	132	0	26	13	0	0	13728	20	0	1	396	40254	12	2	0	9	0	1	162876	22940	0	0	0	5	1	93959
DIPP5_NoIndex_L001_B_7	21	6	0	32	59	21	5	27	0	0	11291	58	0	0	52	422460	22	0	0	222	0	3	70604	32622	0	0	8	16	22	167704
DIPP5_NoIndex_L001_B_70	13	28	0	316	35	7	68	15	0	0	33700	28	0	0	855	88027	7	0	0	0	0	1	139974	1621	1	0	3	7	19	95019
DIPP5_NoIndex_L001_B_71	16	7	0	121	20	98	0	21	0	0	239789	46	0	0	98	67844	165	0	0	13	0	4	16351	14614	0	0	65	70	0	143953
DIPP5_NoIndex_L001_B_72	11	10	0	18	58	27	1	11	0	0	39586	16	0	0	70	11734	37	1	0	13	0	7	161956	4167	0	0	20	18	13	90994
DIPP5_NoIndex_L001_B_73	14	14	0	30	54	15	0	14	0	0	16354	19	0	15	230	20564	37	1	0	24	1	4	140891	24884	0	0	7	10	11	89533
DIPP5_NoIndex_L001_B_74	8	3	0	36	68	20	1	1200	0	0	30413	24	0	2	132	46607	16	0	0	17	0	12	135806	12968	0	0	12	16	2	93881
DIPP5_NoIndex_L001_B_75	8	9	1	25	46	21	1	164	0	0	23264	16	0	4	192	12362	48	2	0	51	0	7	159012	17571	0	0	8	26	0	88648
DIPP5_NoIndex_L001_B_76	5	4	1	62	49	70	3	84	0	0	80773	26	0	0	131	6796	56	0	0	33	0	3	88448	8781	0	0	54	39	1	80307
DIPP5_NoIndex_L001_B_77	9	6	2	55	53	45	2	22	0	0	64581	28	0	0	164	8332	71	0	0	93	0	6	126995	14828	0	0	26	35	1	96774
DIPP5_NoIndex_L001_B_78	4	9	0	87	69	45	6	13	0	1	68302	21	0	0	206	6067	44	0	0	10	0	5	105380	1648	0	0	28	24	9	78599
DIPP5_NoIndex_L001_B_79	5	11	0	38	55	2	7	18	0	0	15622	7	0	0	121	24620	10	0	0	29	0	3	78678	1223	0	0	1	5	0	47745
DIPP5_NoIndex_L001_B_8	64	2	0	8	20	18	7	12	0	0	10903	56	0	0	15	207446	13	0	0	2	1	3	30467	10118	0	0	5	14	3	79839
DIPP5_NoIndex_L001_B_80	13	6	0	42	50	80	1	17	0	0	74024	29	0	0	96	2384	58	0	0	16	0	13	141272	4727	0	0	67	39	17	94792
DIPP5_NoIndex_L001_B_81	29	3	0	7	23	13	1	28	0	0	13554	20	0	2	40	158415	9	1	0	11	0	8	56614	20813	0	0	13	10	10	84611
DIPP5_NoIndex_L001_B_82	21	6	0	31	14	45	3	18	0	0	46613	27	0	5	71	138861	47	0	0	7	3	5	48853	16509	0	0	57	26	1	90506
DIPP5_NoIndex_L001_B_83	14	16	0	158	149	13	2	20	0	0	3181	32	0	55	88	104009	12	0	0	4	0	2	166732	11830	0	0	2	6	2	97856
DIPP5_NoIndex_L001_B_84	6	3	1	102	18	7	0	13	0	0	18339	33	0	0	63	4095	23	6	0	37	0	4	22052	162067	0	0	6	31	0	119458
DIPP5_NoIndex_L001_B_85	15	41	0	53	96	44	3	15	0	0	23549	34	0	0	209	71557	59	0	0	5	1	4	211903	1447	0	0	9	20	25	124446
DIPP5_NoIndex_L001_B_86	10	14	0	117	118	22	3	11	0	0	7009	25	0	10	101	71171	15	1	0	8	0	4	190147	841	0	0	9	25	86	109131
DIPP5_NoIndex_L001_B_87	17	29	0	45	101	31	3	19	0	0	13188	24	0	2	180	70503	42	2	0	2	69	17	193225	6615	0	0	4	14	25	117453
DIPP5_NoIndex_L001_B_88	10	23	0	96	122	15	3	21	0	0	11854	7	0	6	169	14888	28	3	0	1545	1	2	145044	396	0	0	4	14	19	75020
DIPP5_NoIndex_L001_B_89	6	28	0	105	169	11	4	11	0	0	9020	33	0	1	332	58708	28	1	0	6	1	2	214206	2819	0	0	7	20	26	121994
DIPP5_NoIndex_L001_B_9	5	2	0	28	28	34	3	11	0	0	29028	40	0	0	60	88085	35	0	0	5	0	7	76398	23922	0	0	10	27	4	89770
DIPP5_NoIndex_L001_B_90	16	7	0	38	150	26	0	23	0	0	16190	18	0	2	138	44937	42	0	0	1	11	3	174925	1062	0	0	12	13	13	96437
DIPP5_NoIndex_L001_B_91	20	1	0	7	60	21	1	14	0	0	11104	70	0	0	11	225773	11	0	0	0	1	3	80219	3893	0	0	3	6	1	109757
DIPP5_NoIndex_L001_B_92	8	5	0	9	14	7	0	14	1	0	5651	31	0	158	26	62862	2	0	0	0	0	8	51937	6377	0	0	2	1	1	43344
DIPP5_NoIndex_L001_B_93	14	3	0	17	8	11	0	17	0	0	10445	20	0	1	55	18523	19	0	0	1	0	4	130248	3405	1	0	5	9	0	58845
DIPP5_NoIndex_L001_B_94	10	6	0	9	25	4	2	513	0	0	8776	30	0	0	53	78276	8	0	0	7	0	3	140422	8707	0	0	0	6	1	82047
DIPP5_NoIndex_L001_B_95	22	6	0	23	95	27	8	45	0	0	12815	117	0	0	73	380099	7	0	0	59	0	3	117833	2206	0	0	4	10	0	157125
DIPP5_NoIndex_L001_B_96	12	17	0	13	35	9	2	1159	0	0	1695	121	0	1	23	237196	6	0	0	2	1	5	90070	23261	0	0	0	32	1	137047
DIPP5_NoIndex_L001_B_98	14	19	0	161	22	21	57	34	0	0	51243	86	0	0	490	173317	20	1	0	4	0	5	79832	9838	0	0	5	25	2	124239
DIPP6_NoIndex_L002_B_1	30	2	0	13	26	15	1	28	0	0	1563	65	0	1	27	244083	10	2	0	38	0	9	54565	64057	0	0	6	9	4	147960
DIPP6_NoIndex_L002_B_10	28	12	2	34	41	18	2	5156	0	0	4606	152	0	1	65	316419	16	2	0	920	1	8	67584	32326	0	0	5	9	1	151859
DIPP6_NoIndex_L002_B_100	45	2	1	22	7	0	0	8	0	0	37923	26	0	0	19	30095	2	0	0	0	0	2	27284	1274	0	0	0	1	2	42935
DIPP6_NoIndex_L002_B_101	10	3	1	62	54	8	10	337	0	0	11531	64	0	0	123	146373	7	0	0	647	1	3	73112	4959	0	0	1	7	2	88346
DIPP6_NoIndex_L002_B_102	3	0	0	30	25	9	0	17	0	0	21637	36	0	1	53	4636	13	0	0	3	0	4	39085	32580	1	0	24	6	7	57151
DIPP6_NoIndex_L002_B_103	9	0	0	2	6	1	1	10	0	0	125	49	0	12	4	110380	2	0	0	1	0	0	11110	1698	0	0	0	0	0	35274
DIPP6_NoIndex_L002_B_104	11	3	0	26	43	13	0	17	0	0	14382	21	0	0	21	62284	15	0	0	0	0	1	55141	1892	0	0	10	8	0	53270
DIPP6_NoIndex_L002_B_105	8	4	1	12	44	8	0	711	0	0	7726	10	0	0	29	7296	14	0	0	427	1	0	81095	877	0	0	0	3	0	46475
DIPP6_NoIndex_L002_B_107	14	1	0	23	9	12	0	25	0	0	28729	29	0	14	35	73712	16	0	0	3	0	0	83896	14293	1	0	3	11	1	69909
DIPP6_NoIndex_L002_B_108	4	2	0	6	5	0	0	6	0	0	5345	28	0	2	21	64788	8	0	0	1	1	1	30688	683	0	0	2	2	1	31511
DIPP6_NoIndex_L002_B_11	11	9	1	17	100	9	5	27	0	0	4590	39	0	0	68	86845	25	1	1	1	0	3	114846	1192	0	0	4	11	1	86901
DIPP6_NoIndex_L002_B_110	10	4	0	41	14	23	2	42	0	0	28935	30	0	0	46	22922	35	0	0	9	1	2	52182	17496	0	0	14	16	4	56976
DIPP6_NoIndex_L002_B_112	49	10	5	38	120	19	8	2993	1	0	16102	241	0	127	137	487190	20	0	0	4	0	4	146552	3515	0	0	4	12	2	228821
DIPP6_NoIndex_L002_B_113	30	9	2	83	53	18	7	36	0	0	14341	368	0	0	139	501665	11	3	0	9	0	6	78365	53299	0	0	8	54	1	294125
DIPP6_NoIndex_L002_B_114	25	6	1	105	392	66	3	957	1	0	64795	109	0	10	139	89368	79	0	0	1484	3	2	284406	6128	1	0	19	25	0	209703
DIPP6_NoIndex_L002_B_116	28	52	1	597	150	30	67	40	0	0	126414	79	0	0	1329	72413	26	1	1	20	0	3	152763	1324	0	0	27	17	0	138629
DIPP6_NoIndex_L002_B_117	25	3	0	12	39	9	3	32	0	0	1190	209	0	15	67	464827	9	1	0	7	0	3	122606	3517	0	0	2	4	3	203367
DIPP6_NoIndex_L002_B_118	40	8	10	49	60	47	0	17528	0	0	73887	84	0	2	65	176605	55	1	0	425	3	1	155227	23908	0	0	24	40	1	173422
DIPP6_NoIndex_L002_B_119	35	12	4	149	116	11	16	14151	0	0	20057	162	0	10	398	364294	12	0	1	92	2	23	204768	3478	0	0	4	10	0	213584
DIPP6_NoIndex_L002_B_12	23	111	1	927	30	62	140	38	0	0	221850	124	0	2	2314	5418	111	3	0	14	0	12	48286	58159	0	0	89	64	2	207329
DIPP6_NoIndex_L002_B_122	41	2	3	29	197	24	3	5947	0	0	11491	249	0	8	87	337871	8	1	0	6	2	17	112206	10206	1	0	3	24	0	227335
DIPP6_NoIndex_L002_B_123	17	6	2	9	80	9	2	31	0	0	3300	52	0	9	31	134783	7	0	0	56	1	2	114945	12201	0	0	4	9	0	110508
DIPP6_NoIndex_L002_B_124	12	0	0	2	7	1	0	235	0	0	459	22	0	0	4	48405	0	0	0	0	0	0	23587	3997	0	0	2	6	2	33704
DIPP6_NoIndex_L002_B_125	4	13	0	47	74	15	5	16	0	0	22663	31	0	3	184	1476	10	0	0	1465	0	4	120899	140	0	0	3	4	0	63264
DIPP6_NoIndex_L002_B_127	24	35	22	201	230	24	25	39729	0	0	35540	64	0	8	549	49947	19	2	1	73	0	9	220720	2400	2	0	7	25	9	172256
DIPP6_NoIndex_L002_B_128	18	15	1	34	143	22	0	1569	0	0	23405	73	0	1	162	33684	38	2	2	30	0	1	245265	588	1	0	7	14	3	137442
DIPP6_NoIndex_L002_B_129	30	1	0	8	104	18	0	32	0	0	17119	124	0	1	26	378587	8	0	0	2	0	1	69795	3542	0	0	5	9	0	176582
DIPP6_NoIndex_L002_B_13	36	14	3	26	100	20	5	646	0	0	3721	193	1	11	88	443245	18	1	0	3	1	4	209409	3133	0	0	3	11	40	243675
DIPP6_NoIndex_L002_B_130	38	8	5	88	230	127	3	5753	0	0	207003	218	0	0	90	180796	118	4	0	13	0	5	90976	34901	1	0	62	85	1	244984
DIPP6_NoIndex_L002_B_132	11	5	0	104	9	34	0	30	0	0	67067	47	0	0	26	888	36	2	0	16	0	6	67530	94713	0	0	22	25	1	122921
DIPP6_NoIndex_L002_B_134	42	14	0	48	83	25	6	159	0	0	21155	310	0	2	125	495900	17	0	0	5	0	0	116582	9474	0	0	13	21	0	283612
DIPP6_NoIndex_L002_B_135	26	18	33	133	208	25	14	49825	0	0	14001	70	0	8	356	96378	21	2	0	279	8	10	275356	1717	2	0	1	26	7	199370
DIPP6_NoIndex_L002_B_136	19	8	1	81	172	23	9	67	0	0	25564	45	0	0	253	73564	19	0	0	21	2	2	189323	4457	0	0	5	19	5	121729
DIPP6_NoIndex_L002_B_138	19	3	30	25	135	21	2	63503	1	0	23851	132	0	4	37	315544	19	4	0	11	3	13	137612	9748	0	0	12	17	3	209412
DIPP6_NoIndex_L002_B_139	18	3	1	14	45	10	4	19	0	0	1305	282	0	1	15	356439	3	0	0	17	0	3	91637	3261	1	0	0	2	0	176370
DIPP6_NoIndex_L002_B_140	8	7	3	8	10	0	0	5222	0	0	792	28	0	2	53	53690	5	0	0	3	0	7	107904	2320	0	0	4	3	9	68213
DIPP6_NoIndex_L002_B_141	80	0	1	5	69	1	0	166	0	0	1417	19	0	16	5	10123	0	2	2	13	0	22	43300	1944	0	0	2	1	1	32471
DIPP6_NoIndex_L002_B_142	34	1	1	11	46	21	0	29	0	0	15332	164	0	0	27	414595	19	1	0	4	0	0	83520	4078	0	0	3	9	3	154969
DIPP6_NoIndex_L002_B_143	14	24	2	217	69	33	35	665	0	0	80110	50	0	0	569	15506	34	0	0	5	0	3	107383	339	0	0	17	12	20	89645
DIPP6_NoIndex_L002_B_145	26	14	2	42	149	53	0	1452	0	0	43907	75	0	1	99	63653	43	0	0	298	0	4	316129	3140	0	0	20	20	3	182289
DIPP6_NoIndex_L002_B_146	12	7	0	52	28	25	0	26	0	0	54883	102	0	2	84	62179	37	0	0	4	0	5	147653	19641	0	0	14	28	3	118974
DIPP6_NoIndex_L002_B_147	40	5	1	23	39	28	3	64	0	0	32285	208	0	1	27	629265	10	0	0	7	0	5	145926	8578	0	0	11	14	5	253149
DIPP6_NoIndex_L002_B_148	4	9	0	24	29	6	0	10	0	0	14765	34	0	5	91	23897	10	0	0	4	0	0	120295	3675	0	0	2	4	9	59834
DIPP6_NoIndex_L002_B_149	124	8	4	33	346	41	3	15316	0	0	16270	184	0	0	65	309553	17	1	2	1291	8	24	308706	52962	1	0	11	72	3	337966
DIPP6_NoIndex_L002_B_15	9	17	0	182	12	11	43	28	0	0	58983	59	0	2	466	78468	26	0	0	8	1	8	41494	6512	1	0	14	23	1	85602
DIPP6_NoIndex_L002_B_150	21	4	5	46	179	94	1	37	0	0	86866	90	0	0	59	139517	50	0	0	6	0	9	244409	4756	0	0	27	46	0	189706
DIPP6_NoIndex_L002_B_152	14	12	1	23	43	21	1	33	0	0	28046	66	0	17	60	124225	23	1	0	2	0	0	218660	25436	0	0	1	15	1	147745
DIPP6_NoIndex_L002_B_154	16	8	3	17	259	34	1	28	0	0	27019	67	0	5	42	178543	22	0	1	2	17	20	284985	22318	2	0	8	15	2	223325
DIPP6_NoIndex_L002_B_155	26	5	0	19	50	27	6	51	0	0	26121	99	0	2	34	257082	17	0	1	1	0	4	159557	12532	0	0	10	16	2	157056
DIPP6_NoIndex_L002_B_157	16	11	5	161	148	16	21	2083	0	0	43628	32	0	0	495	44743	3	0	0	5	4	28	344137	14179	1	0	7	22	1	173125
DIPP6_NoIndex_L002_B_158	11	1	0	9	27	3	4	19	0	0	1600	66	0	0	7	162172	1	0	0	31	0	2	34045	6371	0	0	2	4	1	70623
DIPP6_NoIndex_L002_B_159	18	5	1	37	169	27	6	47	0	0	17197	63	0	2	97	86966	11	0	1	568	1	12	241411	30251	0	0	8	63	1	180594
DIPP6_NoIndex_L002_B_160	28	25	3	53	216	74	1	134	0	0	77445	144	0	0	184	154555	86	2	0	2	1	4	294338	4620	0	0	21	24	2	220080
DIPP6_NoIndex_L002_B_161	22	1	7	40	156	35	7	7253	0	0	30678	79	0	1	101	121201	36	0	0	64	0	10	159483	15090	2	0	15	31	1	169018
DIPP6_NoIndex_L002_B_163	5	1	0	18	34	4	0	94	0	0	2586	26	0	0	31	60107	0	1	0	27	0	0	38550	5785	0	0	3	15	0	41520
DIPP6_NoIndex_L002_B_164	21	1	6	741	58	12	0	12015	0	0	7295	39	0	0	20	67612	6	0	1	0	1	6	39012	2076	0	0	4	4	0	56787
DIPP6_NoIndex_L002_B_165	19	0	0	2	8	4	2	7	0	0	558	51	0	2	7	124988	0	0	0	3	0	1	17622	2470	0	0	0	0	0	51577
DIPP6_NoIndex_L002_B_166	8	3	2	228	53	13	4	1591	0	0	14681	34	0	0	130	61324	16	0	0	0	1	2	62837	393	0	0	6	2	0	58487
DIPP6_NoIndex_L002_B_167	8	6	1	115	17	11	23	55	0	0	29375	60	0	23	340	118771	8	0	0	0	0	3	91855	859	0	0	2	9	1	86271
DIPP6_NoIndex_L002_B_168	20	2	1	12	20	8	1	46	0	0	5713	112	0	0	29	250957	7	1	0	2	0	2	79603	8714	0	0	1	3	3	111041
DIPP6_NoIndex_L002_B_169	29	2	0	24	86	23	0	71	0	0	18769	133	0	0	93	235609	27	1	0	9	0	1	154213	2419	0	0	7	15	0	147800
DIPP6_NoIndex_L002_B_17	23	64	0	525	21	15	87	31	0	0	119058	108	0	3	1494	81538	40	0	0	7	0	7	119368	8466	0	0	6	15	2	146970
DIPP6_NoIndex_L002_B_170	10	9	2	4747	112	34	10	2587	0	0	45656	81	0	1	194	135848	27	0	0	4	7	4	72431	12824	0	0	28	12	1	135373
DIPP6_NoIndex_L002_B_171	16	5	2	21	62	26	1	28	0	0	17156	76	0	0	43	117107	22	0	1	5	0	6	171547	8842	0	0	13	22	25	125542
DIPP6_NoIndex_L002_B_172	19	13	4	301	49	13	12	4944	0	0	32794	47	0	0	131	46240	20	0	0	2	0	2	45144	18666	0	0	12	15	0	74319
DIPP6_NoIndex_L002_B_173	24	6	15	99	78	21	17	16333	0	0	25448	95	0	10	261	263608	15	2	0	3	0	4	54235	5606	1	0	11	7	3	136164
DIPP6_NoIndex_L002_B_174	9	13	4	280	119	21	10	7978	0	0	35156	63	0	0	196	89858	18	0	0	10	3	4	88019	29930	1	0	20	8	0	121416
DIPP6_NoIndex_L002_B_175	11	2	0	44	33	15	0	15	0	0	16866	82	0	0	49	129530	13	2	1	6	0	1	121067	45811	0	0	3	14	5	124971
DIPP6_NoIndex_L002_B_176	10	4	4	908	90	10	9	6422	0	0	13122	31	0	2	71	50374	7	0	0	0	1	5	28188	2248	0	0	10	4	1	49765
DIPP6_NoIndex_L002_B_177	7	2	0	8	27	12	1	15	0	0	7102	32	0	0	31	41192	14	0	0	29	0	0	63982	2958	0	0	2	1	8	46441
DIPP6_NoIndex_L002_B_178	14	23	11	97	118	15	20	32322	0	0	23780	73	0	0	275	150793	13	2	0	3	0	7	72250	2850	1	0	6	7	8	126322
DIPP6_NoIndex_L002_B_179	10	15	2	523	58	11	17	2303	0	0	25846	64	0	1	190	78384	23	1	0	31	0	1	63443	773	0	0	7	7	1	78181
DIPP6_NoIndex_L002_B_180	20	0	0	28	31	17	3	24	0	0	22336	90	0	4	45	215053	16	1	0	3	0	6	138058	27581	0	0	7	9	5	153759
DIPP6_NoIndex_L002_B_181	9	4	5	21	112	2	0	19699	0	0	180	18	0	1765	62	1265	3	3	0	19	2	9	113441	121258	0	0	1	8	2	143704
DIPP6_NoIndex_L002_B_182	13	0	0	10	27	2	1	19	0	0	4439	15	0	0	19	178452	1	0	0	0	0	6	38838	1889	0	0	2	0	5	74692
DIPP6_NoIndex_L002_B_183	11	4	1	15	67	8	0	46	0	0	8883	19	0	0	39	56264	7	0	0	8	0	1	88750	1472	0	0	1	8	2	70939
DIPP6_NoIndex_L002_B_184	9	0	4	22	71	10	4	21521	0	0	6244	67	0	1	28	119144	6	1	0	1	0	5	45992	2318	1	0	2	4	41	74490
DIPP6_NoIndex_L002_B_185	11	1	1	47	5	1	0	23	0	0	206	20	0	63	38	665	2	0	0	4	0	4	103491	16988	0	0	1	2	6	49380
DIPP6_NoIndex_L002_B_186	2	2	0	22	11	3	0	24	0	0	685	7	0	74	35	743	3	0	0	2	0	7	122668	3512	0	0	4	0	6	48725
DIPP6_NoIndex_L002_B_187	5	1	0	48	95	4	0	14	0	0	2375	23	0	0	31	4632	6	1	2	3	0	11	53905	73166	3	0	1	9	3	72397
DIPP6_NoIndex_L002_B_188	8	3	0	10	7	0	0	38	0	0	1376	3	0	0	9	1388	2	0	5	8	1	7	45138	16037	0	0	2	5	5	29757
DIPP6_NoIndex_L002_B_189	4	1	0	3	8	0	0	8	0	0	51	0	0	7	6	263	2	0	0	0	0	2	23812	7681	0	0	0	3	0	14868
DIPP6_NoIndex_L002_B_190	33	1	1	25	14	5	2	22	0	0	4903	34	0	14	11	265994	0	0	0	3	0	3	13181	32258	0	0	6	2	0	95223
DIPP6_NoIndex_L002_B_191	19	10	39	11	14	4	1	125576	0	0	905	19	0	1	26	57687	2	5	1	8	4	18	47623	3351	4	0	0	2	26	123391
DIPP6_NoIndex_L002_B_192	17	7	0	93	20	13	22	25	0	0	25749	44	0	0	232	160307	17	1	0	6	2	2	50842	10993	0	0	3	5	4	82471
DIPP6_NoIndex_L002_B_2	39	5	0	162	44	111	1	55	0	0	186142	133	0	1	138	12690	177	2	1	22	0	10	38049	95767	3	0	63	101	5	192218
DIPP6_NoIndex_L002_B_20	12	30	2	203	122	6	41	20	0	0	44091	77	0	0	683	119852	5	1	0	0	0	3	61626	7175	0	0	2	2	7	93965
DIPP6_NoIndex_L002_B_22	13	47	0	247	61	24	35	21	0	0	60057	13	0	2	738	1761	57	3	0	3	0	3	143369	599	0	0	15	21	1	97805
DIPP6_NoIndex_L002_B_24	27	13	10	65	51	65	3	12461	1	0	62189	86	0	2	179	155408	67	0	0	16	0	10	139192	13880	2	0	19	38	3	171780
DIPP6_NoIndex_L002_B_26	18	22	0	32	8	41	0	28	0	0	62833	44	0	1	67	925	62	1	0	4	0	4	130573	5113	0	0	35	22	6	90545
DIPP6_NoIndex_L002_B_27	11	3	0	25	3	5	3	10	1	0	11849	53	0	4	40	99449	6	0	0	82	0	6	27121	2171	0	0	5	1	0	53489
DIPP6_NoIndex_L002_B_28	10	2	0	33	20	12	2	25	0	0	20351	37	0	2	20	106508	10	0	0	18	0	7	37779	38712	0	0	7	11	0	82990
DIPP6_NoIndex_L002_B_29	19	5	0	63	108	45	3	122	0	0	40587	54	0	1	81	58376	53	2	0	15	1	2	146986	8699	0	0	17	18	0	104079
DIPP6_NoIndex_L002_B_3	21	5	1	40	9	55	1	18	0	0	85230	43	0	3	78	6157	84	1	0	8	0	6	51637	8548	0	0	35	37	2	79431
DIPP6_NoIndex_L002_B_30	11	99	1	869	19	26	145	15	0	0	185213	78	0	0	2439	19826	15	1	0	2	1	6	71996	8716	0	0	37	10	3	145516
DIPP6_NoIndex_L002_B_31	23	19	0	131	121	17	16	1121	0	0	18782	104	0	1	247	147081	21	0	0	21	0	10	155744	2908	1	0	3	17	1	139592
DIPP6_NoIndex_L002_B_32	29	14	0	49	129	22	0	44	0	0	14847	57	0	5	220	9740	75	2	0	3	3	3	255934	2612	0	0	1	18	12	132429
DIPP6_NoIndex_L002_B_33	39	23	2	296	128	79	40	74	0	0	98033	244	0	2	545	176819	87	2	0	109	0	8	226697	173294	0	0	48	83	1	363373
DIPP6_NoIndex_L002_B_34	20	1	4	23	91	16	0	3115	0	0	12885	106	0	6	76	234884	13	0	0	6	0	2	106373	1744	0	0	8	13	0	148664
DIPP6_NoIndex_L002_B_37	58	243	2	677	275	61	91	238	0	0	133416	224	0	10	1592	149987	107	1	2	30	0	15	411058	31386	0	0	22	58	5	330610
DIPP6_NoIndex_L002_B_39	15	14	4	30	60	25	1	9686	0	0	14616	105	0	4	110	338901	23	0	0	3	0	7	96582	12686	0	0	5	12	0	183723
DIPP6_NoIndex_L002_B_4	11	0	0	10	35	20	0	13	0	0	19969	18	0	2	39	7223	16	1	1	3	0	10	93443	10738	0	0	9	12	4	69716
DIPP6_NoIndex_L002_B_40	29	13	2	26	31	34	4	4111	0	0	32872	236	0	1	64	472825	44	2	0	10	0	5	85808	2859	0	0	14	19	6	228512
DIPP6_NoIndex_L002_B_42	154	53	4	323	410	104	9	135	0	0	108982	161	0	0	878	25741	107	3	1	11	1	7	691802	77513	0	0	26	63	3	452050
DIPP6_NoIndex_L002_B_44	14	5	0	42	3	9	4	15	0	0	29210	29	0	4	68	17279	14	0	0	16	0	3	9776	16186	1	0	6	9	1	36220
DIPP6_NoIndex_L002_B_45	21	2	1	11	27	22	0	17	0	0	20355	133	0	0	19	417165	19	0	0	2	0	1	5536	10245	0	0	12	10	0	159442
DIPP6_NoIndex_L002_B_46	12	1	0	2	6	7	3	6	0	0	3409	39	0	0	7	137331	4	0	0	5	0	0	15509	412	1	0	0	0	0	48176
DIPP6_NoIndex_L002_B_47	14	3	1	23	19	2	3	118	0	0	3857	49	0	4	115	77246	19	0	0	15	0	21	65588	10287	2	0	3	2	9	73621
DIPP6_NoIndex_L002_B_48	3	1	20	2	24	3	0	20326	0	0	2773	11	0	0	11	18616	3	2	0	0	1	5	28203	598	0	0	3	2	1	32740
DIPP6_NoIndex_L002_B_49	5	2	0	11	50	14	0	31	0	0	2930	15	0	4	31	29066	2	0	0	5	0	1	69648	756	0	0	0	3	6	43971
DIPP6_NoIndex_L002_B_5	40	17	1	77	26	55	6	57	0	0	74706	127	0	3	122	203299	48	1	0	9	0	4	187863	17943	2	0	9	37	0	177589
DIPP6_NoIndex_L002_B_50	7	2	3	4	44	2	1	14	0	0	1477	14	0	0	29	5474	12	1	0	0	1	0	67953	1892	0	0	0	7	3	35934
DIPP6_NoIndex_L002_B_51	14	0	0	15	18	1	2	11	0	0	1465	30	0	3	6	83676	5	0	0	3	0	0	27869	359	0	0	1	6	5	39981
DIPP6_NoIndex_L002_B_52	6	2	0	6	26	2	0	15	0	0	123	27	0	0	26	50238	7	0	0	0	0	1	56896	140	0	0	0	0	0	37594
DIPP6_NoIndex_L002_B_53	14	11	0	7	102	4	0	15	0	0	898	21	0	0	88	2279	24	1	0	0	0	0	121595	847	0	0	0	5	1	59238
DIPP6_NoIndex_L002_B_54	6	4	0	14	36	18	0	2	0	0	17725	40	0	0	21	59067	9	0	0	0	0	5	54578	1377	0	0	16	6	21	50652
DIPP6_NoIndex_L002_B_55	6	2	2	6	18	5	3	7	0	0	5159	29	0	0	22	56017	3	0	0	13	0	2	33572	130	0	0	0	4	16	33966
DIPP6_NoIndex_L002_B_56	10	2	0	13	12	10	0	165	0	0	1464	28	0	0	23	53904	10	1	0	1	1	0	53003	509	1	0	0	0	0	39754
DIPP6_NoIndex_L002_B_58	12	4	1	52	39	25	1	16	0	0	82137	45	0	1	34	50401	25	2	0	4	0	2	36416	42990	0	0	16	17	0	93832
DIPP6_NoIndex_L002_B_59	8	25	0	12	72	0	0	9	0	0	2588	6	0	0	26	2043	3	2	0	57	0	1	61052	3747	0	0	2	9	0	33696
DIPP6_NoIndex_L002_B_6	23	4	2	10	46	6	0	4653	0	0	3368	53	0	2	48	116648	9	0	0	5	0	3	95716	2977	0	0	3	4	48	89096
DIPP6_NoIndex_L002_B_60	20	25	1	81	104	47	0	26	0	0	93503	51	0	5	103	22644	44	0	0	1	0	8	128207	14282	0	0	29	34	0	113295
DIPP6_NoIndex_L002_B_63	18	23	0	21	10	10	0	35	0	0	1602	97	0	9	354	42749	72	1	1	6	1	1	254484	12792	0	0	3	11	2	135519
DIPP6_NoIndex_L002_B_64	31	11	4	68	167	60	3	1025	0	0	46453	130	0	1	153	295707	34	0	1	2	0	1	294445	7900	0	0	14	29	0	253664
DIPP6_NoIndex_L002_B_66	8	16	1	9	42	10	0	1287	0	0	5199	59	0	60	24	95859	11	0	0	11	0	18	61746	4736	0	0	2	1	0	74468
DIPP6_NoIndex_L002_B_68	34	9	1	42	83	21	1	75	0	0	4386	99	0	5095	68	188491	6	0	0	171	0	7	132775	9637	0	0	3	23	1	204243
DIPP6_NoIndex_L002_B_7	18	10	1	49	32	40	1	97	0	0	74133	80	0	0	89	95710	83	0	0	6	0	3	118812	6363	0	0	23	38	1	115007
DIPP6_NoIndex_L002_B_70	37	3	1	69	20	97	3	48	0	0	111136	273	0	3	71	354808	81	0	0	19	0	4	105748	81601	0	0	33	42	0	257509
DIPP6_NoIndex_L002_B_72	23	0	0	23	85	31	4	34	0	0	9804	91	0	4	31	400281	3	0	1	5	0	3	86836	2901	1	0	5	9	2	317508
DIPP6_NoIndex_L002_B_74	18	4	1	34	29	22	0	34	8	0	42615	83	0	8	51	108984	28	0	2	41	1	99	103594	35263	2	0	21	28	25	124694
DIPP6_NoIndex_L002_B_75	39	34	2	334	36	34	68	52	0	0	67445	319	0	0	861	562354	23	0	0	5	0	2	80485	12663	0	0	7	5	1	267522
DIPP6_NoIndex_L002_B_77	18	5	0	20	23	24	0	32	0	0	12487	136	0	0	23	349362	6	0	0	3	0	3	63159	16246	0	0	4	15	1	145218
DIPP6_NoIndex_L002_B_78	8	1	2	25	15	13	2	27	0	0	23450	51	0	27	18	184015	15	0	0	8	0	6	44773	21491	1	0	10	7	4	95539
DIPP6_NoIndex_L002_B_79	17	7	2	49	7	85	0	99	1	0	165450	108	0	1	103	94293	95	0	0	12	0	12	145308	25045	1	0	79	47	6	177435
DIPP6_NoIndex_L002_B_8	42	1	0	1	1	5	0	4	0	0	513	2	0	0	6	520	1	0	0	0	0	0	7637	118	0	0	0	1	0	8264
DIPP6_NoIndex_L002_B_81	46	34	3	252	26	11	44	32	0	0	40227	48	0	1	693	75698	17	1	0	15	1	3	108414	28010	0	0	2	11	0	110702
DIPP6_NoIndex_L002_B_82	40	10	2	90	89	22	12	47	0	0	24437	273	0	1	177	401410	21	0	0	9	1	6	115321	19297	1	0	15	36	7	229927
DIPP6_NoIndex_L002_B_83	10	2	1	31	23	54	5	34	0	0	33490	68	0	13	89	218750	23	0	0	6	0	7	133669	6076	0	0	16	19	4	134041
DIPP6_NoIndex_L002_B_85	18	6	0	35	7	38	2	19	0	0	43070	32	0	0	71	906	47	0	0	3	0	6	116375	8595	0	0	19	9	9	74802
DIPP6_NoIndex_L002_B_86	20	39	10	195	32	77	22	23847	0	0	102743	140	0	0	388	170376	76	5	1	6	1	11	104810	6746	1	0	32	42	11	179121
DIPP6_NoIndex_L002_B_87	17	15	0	29	10	37	1	64	0	0	35288	87	0	2	85	147682	34	1	0	16	0	2	141197	25304	0	0	21	22	7	139256
DIPP6_NoIndex_L002_B_88	38	3	0	61	24	20	3	46	0	0	12318	120	0	0	30	372488	16	3	0	16	0	8	64550	76660	0	0	7	16	6	189435
DIPP6_NoIndex_L002_B_89	16	5	2	25	235	40	1	40	0	0	9059	97	0	2	67	192782	15	1	0	2	0	4	230662	14477	1	0	2	44	0	182345
DIPP6_NoIndex_L002_B_9	21	17	22	47	276	49	1	42739	0	0	44574	85	0	25	105	110480	88	5	0	3	1	16	249051	3523	0	0	11	24	37	199879
DIPP6_NoIndex_L002_B_92	14	8	1	26	83	12	0	2741	0	0	26734	143	0	1	67	211378	19	0	0	514	0	3	127393	3588	0	0	5	10	38	156581
DIPP6_NoIndex_L002_B_93	43	10	3	136	149	46	5	83	0	0	31800	229	0	2	172	228909	47	3	0	17	0	6	274157	96534	0	0	4	37	2	298832
DIPP6_NoIndex_L002_B_94	18	13	2	437	18	97	2	47	0	0	101376	115	0	0	126	1763	86	1	0	5	1	27	327338	15602	0	0	391	35	12	189576
DIPP6_NoIndex_L002_B_96	23	9	1	80	185	24	3	40	0	0	13293	95	0	1	95	204479	29	1	0	1637	0	4	227308	9029	0	0	7	31	1	182440
DIPP6_NoIndex_L002_B_97	5	0	5	2	8	4	0	12127	0	0	2199	27	0	0	6	83447	3	2	0	5	0	1	12670	5041	0	0	0	1	0	46414
DIPP6_NoIndex_L002_B_98	5	5	1	12	75	11	1	46	0	0	6114	22	0	0	33	3442	12	0	0	24	0	2	77206	724	0	0	3	5	3	41107
DIPP6_NoIndex_L002_B_99	52	1	0	17	31	8	4	53	0	0	8150	71	0	2	58	83188	5	0	0	0	1	0	28075	3187	0	0	5	15	0	58661
DIPP7_NoIndex_L003_B_1	29	10	1	122	28	151	0	48	0	0	173701	101	0	2	99	2943	137	3	0	28	0	8	84325	90478	0	0	46	91	0	182611
DIPP7_NoIndex_L003_B_10	14	8	5	9	52	10	0	12827	0	0	1638	74	0	0	42	190440	9	2	0	2	0	1	123964	1284	0	0	2	4	1	105997
DIPP7_NoIndex_L003_B_100	69	0	1	12	51	12	1	838	0	0	19496	23	0	0	27	33549	11	0	0	410	0	1	50070	987	0	0	8	9	0	45955
DIPP7_NoIndex_L003_B_101	2	0	0	14	8	11	0	15	0	0	13981	36	0	6	15	62803	4	0	1	1	0	2	33170	14414	0	0	4	5	0	42019
DIPP7_NoIndex_L003_B_102	5	3	1	11	40	11	1	3134	0	0	13900	36	0	0	25	64665	16	0	0	81	0	3	60577	329	0	0	1	9	0	54890
DIPP7_NoIndex_L003_B_103	8	0	0	9	6	7	1	12	0	0	12851	12	0	0	7	36430	6	0	0	3	0	1	40120	10259	1	0	2	6	0	34131
DIPP7_NoIndex_L003_B_104	45	3	2	21	90	21	4	36	0	0	9261	108	0	10	58	371382	14	3	0	1228	0	4	120475	59914	0	0	6	16	3	172938
DIPP7_NoIndex_L003_B_105	21	4	2	50	54	11	0	21	0	0	15474	50	0	1	93	137679	27	0	0	3	1	10	142505	2807	0	0	9	12	21	95200
DIPP7_NoIndex_L003_B_108	10	5	0	14	37	7	2	10	0	0	4813	44	0	1	39	150611	3	0	0	4	0	0	77823	13516	0	0	1	18	1	72914
DIPP7_NoIndex_L003_B_11	22	19	1	206	25	12	37	28	0	0	41593	64	0	5	417	109173	7	0	1	4	0	7	60619	17103	0	0	6	13	4	99341
DIPP7_NoIndex_L003_B_110	27	13	5	55	57	56	1	17271	0	0	46439	98	0	0	161	331544	56	0	0	7	0	15	206150	14745	1	0	30	15	3	187828
DIPP7_NoIndex_L003_B_111	141	15	0	95	86	13	4	714	0	0	10937	86	0	0	156	139146	23	1	0	11	4	2	223794	5121	0	0	7	22	2	137100
DIPP7_NoIndex_L003_B_112	67	22	0	85	89	47	9	470	0	0	31964	291	0	8	146	742275	35	0	0	68	1	26	206341	11828	2	0	4	9	1	336879
DIPP7_NoIndex_L003_B_113	12	7	0	51	100	12	1	888	0	0	5250	65	0	0	93	168080	12	0	0	1	0	0	151817	2316	1	0	3	13	1	113635
DIPP7_NoIndex_L003_B_115	17	0	0	10	5	8	2	33	1	0	7539	41	0	0	20	204744	3	0	0	3	0	4	50538	10646	1	0	0	3	2	71004
DIPP7_NoIndex_L003_B_116	29	6	1	16	30	7	1	151	0	0	1230	71	0	0	47	226335	5	0	1	118	0	7	126482	5164	1	0	2	3	0	100938
DIPP7_NoIndex_L003_B_117	30	5	3	13	158	28	2	80	0	0	4168	49	0	0	31	157239	5	0	0	0	0	4	322648	400	0	0	1	19	13	166392
DIPP7_NoIndex_L003_B_118	46	3	1	32	134	19	6	37	0	0	36405	94	0	0	101	245490	28	1	0	7	0	6	238586	44591	0	0	8	8	1	188764
DIPP7_NoIndex_L003_B_119	16	1	1	13	70	9	0	46	0	0	15953	10	0	2	23	34634	7	0	0	97	0	7	146216	6987	0	0	3	5	0	75324
DIPP7_NoIndex_L003_B_121	12	6	0	25	58	18	1	35	0	0	14734	64	0	0	25	208604	13	1	0	3	0	2	122644	11495	0	0	7	9	2	118340
DIPP7_NoIndex_L003_B_122	15	11	0	141	56	5	35	15	0	0	34039	20	0	2	397	6645	6	0	0	637	0	3	31564	2733	0	0	1	7	1	35070
DIPP7_NoIndex_L003_B_123	12	19	39	137	120	12	32	83802	0	0	34479	39	0	2	363	34497	21	2	1	1	2	11	129408	686	2	0	4	10	90	130415
DIPP7_NoIndex_L003_B_124	6	0	0	1	5	4	0	35	0	0	6147	1	0	0	6	5380	5	0	0	3	0	9	23695	1331	0	0	1	5	0	15910
DIPP7_NoIndex_L003_B_126	9	1	0	11	36	5	2	118	2	0	3936	36	0	6	32	139487	7	1	0	13	0	7	80159	5448	0	0	0	4	0	77199
DIPP7_NoIndex_L003_B_129	49	25	4	170	254	75	29	2580	0	0	92064	186	0	3	460	306884	53	2	0	9	0	3	223217	29956	0	0	49	71	1	275205
DIPP7_NoIndex_L003_B_130	25	29	2	299	85	90	53	251	0	0	127208	61	0	0	858	31125	74	0	0	30	0	7	195986	2627	0	0	30	37	8	145419
DIPP7_NoIndex_L003_B_131	21	2	8	38	66	15	3	13714	0	0	13056	67	0	1	85	271255	10	0	0	20	3	1	153464	4820	0	0	3	7	5	142636
DIPP7_NoIndex_L003_B_132	18	6	1	23	184	25	1	50	2	0	19902	46	0	95	120	43507	26	0	0	1732	0	8	299293	19967	0	0	10	17	3	152892
DIPP7_NoIndex_L003_B_133	22	8	27	77	137	172	0	59910	0	0	225280	160	0	0	83	128972	124	0	0	10	1	13	106548	38007	2	0	132	72	6	253642
DIPP7_NoIndex_L003_B_134	49	7	4	34	204	55	1	59	0	0	59243	115	0	0	45	389857	42	2	0	10	1	0	267183	7788	0	0	14	35	2	261797
DIPP7_NoIndex_L003_B_136	30	4	0	657	12	146	1	40	0	0	129601	65	0	0	84	1383	63	2	0	18	0	54	272174	95321	0	0	976	31	5	202716
DIPP7_NoIndex_L003_B_137	23	15	3	135	274	68	24	3415	0	0	94474	145	0	0	415	282419	41	1	0	5	2	1	247195	2295	0	0	32	14	1	211795
DIPP7_NoIndex_L003_B_138	11	12	0	230	39	15	29	44	0	0	63488	35	0	0	559	106756	25	0	0	14	1	3	162069	408	0	0	13	12	1	106086
DIPP7_NoIndex_L003_B_14	34	10	0	106	7	5	16	238	0	0	30991	24	0	2	262	89578	18	1	0	12	0	7	80166	6288	2	0	12	3	4	80906
DIPP7_NoIndex_L003_B_140	26	1	29	14	222	16	2	76565	0	0	19133	74	0	11	18	340765	11	1	0	1	6	8	218481	4560	0	0	12	7	3	217114
DIPP7_NoIndex_L003_B_142	30	3	0	41	34	16	2	17	0	0	18034	73	0	1	43	335738	13	0	0	3	0	4	52011	5232	0	0	7	9	8	105876
DIPP7_NoIndex_L003_B_143	17	2	0	21	7	31	0	31	0	0	51703	27	0	19	33	54758	17	0	0	2	0	1	197645	10027	0	0	10	9	1	94344
DIPP7_NoIndex_L003_B_144	21	7	3	22	120	27	1	2781	0	0	32487	42	0	0	84	83959	38	1	0	418	1	3	229550	1186	0	0	8	16	1	131709
DIPP7_NoIndex_L003_B_145	23	1	1	23	68	49	4	39	0	0	61250	132	0	1	38	452313	20	0	0	4	0	2	82319	12464	0	0	20	15	1	169468
DIPP7_NoIndex_L003_B_147	29	3	0	8	83	21	1	31	0	0	15985	136	0	9	19	421110	14	0	0	6	0	0	141890	4542	0	0	2	14	1	181824
DIPP7_NoIndex_L003_B_148	13	13	7	84	120	20	8	10987	1	0	50810	42	0	4	139	107592	16	0	0	58	2	8	194751	4980	0	0	19	18	26	142102
DIPP7_NoIndex_L003_B_149	105	6	3	18	172	36	0	50	0	0	46668	145	0	0	51	395989	25	1	0	10	0	4	181656	6918	0	0	7	13	2	206124
DIPP7_NoIndex_L003_B_150	18	2	1	26	37	45	2	34	0	0	78407	137	0	0	28	408834	21	0	1	4	0	9	132416	8192	0	0	48	26	8	179992
DIPP7_NoIndex_L003_B_152	25	7	1	120	64	17	7	2700	0	0	33562	91	0	7	107	422862	13	4	0	15	0	8	72324	122931	0	0	6	28	0	197766
DIPP7_NoIndex_L003_B_153	18	0	2	28	44	14	1	25	0	0	9986	120	0	0	6	306664	6	3	0	16	0	2	97583	38451	0	0	1	11	1	136242
DIPP7_NoIndex_L003_B_154	10	4	2	23	126	16	2	26	0	0	25745	79	0	0	49	269483	24	0	1	3	16	30	219885	18828	0	0	14	13	1	184255
DIPP7_NoIndex_L003_B_155	22	5	2	39	161	18	0	33	0	0	20898	32	0	2	109	20459	25	1	0	4	0	1	288734	8046	0	0	5	16	10	127094
DIPP7_NoIndex_L003_B_157	9	4	4	23	65	10	10	731	0	0	22330	72	0	4	70	164677	7	2	0	233	0	2	124750	8710	1	0	4	7	0	105773
DIPP7_NoIndex_L003_B_158	7	3	0	19	66	4	2	207	0	0	5304	11	0	0	48	20772	3	0	0	3	0	2	124450	3409	0	0	3	9	7	62053
DIPP7_NoIndex_L003_B_159	7	9	1	37	205	36	1	497	0	0	42433	54	0	1	57	86776	22	0	0	0	1	4	162224	4046	0	0	6	13	1	115309
DIPP7_NoIndex_L003_B_16	33	70	2	599	64	33	129	107	0	0	168328	119	0	5	1675	218236	42	1	0	8	0	9	246757	32840	0	0	18	56	4	257036
DIPP7_NoIndex_L003_B_160	5	1	0	15	28	4	1	22	0	0	3782	53	0	2	18	109939	1	0	0	2	0	0	42935	9769	0	0	0	4	0	56515
DIPP7_NoIndex_L003_B_161	11	6	3	84	187	17	12	190	0	0	21436	38	0	0	234	45973	16	0	0	4	0	2	185548	2074	0	0	6	8	0	97341
DIPP7_NoIndex_L003_B_163	17	13	1	5331	95	25	8	4075	0	0	30496	96	0	0	153	276219	18	0	1	3	1	2	100729	8727	1	0	14	13	0	152889
DIPP7_NoIndex_L003_B_164	44	0	13	46	26	9	1	16319	0	0	503	117	0	0	18	328520	2	2	0	5	2	30	33286	63919	1	0	2	9	4	157983
DIPP7_NoIndex_L003_B_165	39	0	0	9	33	9	3	21	0	0	1811	87	0	1	22	279475	0	1	1	74	0	2	59790	2417	0	0	3	2	12	105179
DIPP7_NoIndex_L003_B_166	14	4	1	25	62	25	1	23	0	0	15098	58	0	1	60	71019	14	1	1	2	1	4	184585	9411	1	0	4	17	1	97518
DIPP7_NoIndex_L003_B_167	16	4	0	2067	144	13	4	2642	0	0	14175	87	0	1	116	243822	10	1	1	2	1	6	169808	11303	0	0	5	16	0	164263
DIPP7_NoIndex_L003_B_168	8	5	1	17	68	5	3	424	0	0	10076	15	0	0	50	57188	4	0	0	45	1	5	89929	6513	0	0	1	7	2	63589
DIPP7_NoIndex_L003_B_169	34	6	0	13	46	20	1	28	0	0	5915	112	0	0	26	268845	5	1	0	2	0	1	98453	6967	0	0	0	7	0	123294
DIPP7_NoIndex_L003_B_170	7	3	1	1916	70	26	3	437	0	0	21102	58	0	1	78	129455	15	0	0	1	1	8	103434	6477	0	0	7	9	0	113906
DIPP7_NoIndex_L003_B_171	15	7	3	399	78	23	8	5094	0	0	29004	36	0	0	121	75591	20	0	2	4	0	4	63117	8542	1	0	8	7	2	83440
DIPP7_NoIndex_L003_B_172	44	2	1	27	31	14	2	18	0	0	12308	56	0	0	23	157586	12	0	0	1	0	2	125608	32658	0	0	3	8	47	116420
DIPP7_NoIndex_L003_B_173	10	4	0	34	84	3	5	3271	0	0	8301	41	0	1	108	108928	3	1	0	22	0	1	48983	3471	0	0	2	5	6	63934
DIPP7_NoIndex_L003_B_174	1	0	0	0	0	0	0	3	0	0	0	0	0	0	1	67	0	0	0	0	0	0	50	3	0	0	0	1	0	291
DIPP7_NoIndex_L003_B_175	7	0	0	18	31	8	1	19	0	0	4822	52	0	0	24	141275	3	0	0	14	0	0	89670	29961	0	0	1	3	0	86309
DIPP7_NoIndex_L003_B_176	13	11	4	83	171	35	14	6373	0	0	48427	43	0	0	174	71658	22	1	0	1	2	2	97763	1239	0	0	22	16	0	91996
DIPP7_NoIndex_L003_B_177	21	6	1	13	74	11	1	23	0	0	9911	53	0	0	46	134889	20	1	0	3	0	1	173941	9713	0	0	3	8	41	106353
DIPP7_NoIndex_L003_B_178	21	29	2	307	173	37	23	4381	1	0	65381	88	0	4	359	37646	27	0	0	516	2	7	174963	103152	0	0	20	22	3	188163
DIPP7_NoIndex_L003_B_179	13	45	0	203	78	17	36	1584	0	0	58437	53	0	0	568	45242	15	0	0	1	1	1	131227	670	0	0	5	9	24	95958
DIPP7_NoIndex_L003_B_180	13	4	1	40	71	10	0	416	0	0	8977	24	0	0	53	37341	14	0	0	0	0	2	135561	511	0	0	2	4	1	62253
DIPP7_NoIndex_L003_B_181	2	3	0	11	4	6	2	211	0	0	6889	2	0	0	32	4176	6	1	0	8	0	3	14258	12431	0	0	3	8	0	17443
DIPP7_NoIndex_L003_B_182	2	8	0	12	29	9	0	14	0	0	15746	10	0	3	30	16262	10	1	0	18	0	3	51102	58428	1	0	3	5	5	60316
DIPP7_NoIndex_L003_B_183	7	6	1	8	6	0	0	2394	0	0	1140	5	0	0	68	1699	18	0	0	23	1	1	39853	3503	0	0	0	1	0	20583
DIPP7_NoIndex_L003_B_184	3	0	0	3	7	0	0	2	0	0	47	22	0	0	7	29145	0	1	0	23	0	2	12131	1551	0	0	1	1	4	27844
DIPP7_NoIndex_L003_B_185	10	7	5	18	72	2	0	11664	0	0	293	8	0	2	72	12297	5	0	0	7	0	1	221934	27056	0	0	0	2	9	89071
DIPP7_NoIndex_L003_B_186	4	1	0	16	29	9	5	14	0	0	2464	7	0	0	37	54842	4	0	0	810	0	0	78292	2091	0	0	0	3	0	42722
DIPP7_NoIndex_L003_B_187	11	4	0	27	81	7	4	13	0	0	9451	6	0	3	120	21494	4	0	0	1	1	2	114277	1966	0	0	2	1	0	57490
DIPP7_NoIndex_L003_B_188	2	2	1	5	58	7	0	13	1	0	3382	7	0	14	19	4836	1	1	0	22	0	4	110056	6943	0	0	3	5	6	48656
DIPP7_NoIndex_L003_B_189	21	3	1	16	89	11	4	185	0	0	1769	21	0	0	37	96662	5	0	0	148	1	2	195382	18036	0	0	2	22	3	106745
DIPP7_NoIndex_L003_B_19	3	0	0	13	14	2	1	20	2	0	16914	7	0	5	30	1095	7	0	0	3	0	14	11092	2654	0	0	5	2	0	16279
DIPP7_NoIndex_L003_B_190	12	3	0	21	22	1	0	3344	0	0	1925	2	0	4	42	412	2	0	0	0	0	0	59591	1818	0	0	1	0	1	24042
DIPP7_NoIndex_L003_B_191	2	0	0	5	2	0	1	115	0	0	2616	6	0	759	25	17023	1	0	0	5	0	3	20407	1644	0	0	0	1	0	14915
DIPP7_NoIndex_L003_B_192	10	1	1	16	58	18	0	100	0	0	24238	18	0	1	88	43163	16	0	0	20	2	3	169696	28525	1	0	8	12	9	100140
DIPP7_NoIndex_L003_B_2	47	9	49	40	36	67	1	115382	0	0	64031	43	0	0	100	21793	60	5	0	3	6	14	198402	9832	4	0	36	40	2	174760
DIPP7_NoIndex_L003_B_21	96	2	0	9	24	11	1	804	0	0	12401	63	0	17	23	178278	7	3	1	31	0	3	51052	2378	1	0	3	3	1	76733
DIPP7_NoIndex_L003_B_22	21	16	4	102	123	17	12	14549	0	0	12382	92	0	2	169	254582	10	0	0	10	0	3	165844	3336	1	0	2	4	1	157876
DIPP7_NoIndex_L003_B_23	25	2	0	23	23	30	1	27	0	0	16159	58	0	14	53	257601	11	1	0	5	0	9	134451	18490	0	0	8	16	5	123992
DIPP7_NoIndex_L003_B_24	42	7	4	162	287	56	1	886	0	0	52920	66	0	0	161	63151	76	1	0	680	0	6	330187	6196	0	0	14	34	7	174306
DIPP7_NoIndex_L003_B_26	10	3	0	46	26	9	4	21	0	0	16016	128	0	0	86	226988	8	0	0	8	0	1	58757	10647	0	0	0	6	0	120605
DIPP7_NoIndex_L003_B_27	24	4	0	51	199	64	1	32	1	0	48361	49	0	1	148	2401	68	2	0	10	0	7	337784	42712	0	0	26	20	5	169526
DIPP7_NoIndex_L003_B_29	18	10	0	33	185	9	0	274	0	0	11625	39	0	0	139	30341	17	0	0	4	0	4	262398	2381	0	0	0	11	57	106244
DIPP7_NoIndex_L003_B_3	17	4	1	6	73	8	2	193	0	0	5899	46	0	9	12	109204	4	0	0	4	0	4	75414	2085	1	0	2	1	0	75220
DIPP7_NoIndex_L003_B_30	7	2	0	4	9	3	0	17	0	0	5965	23	0	4	12	93086	2	0	0	8	1	10	26709	4542	1	0	1	0	4	40324
DIPP7_NoIndex_L003_B_31	15	5	0	11	33	8	3	32	0	0	19460	37	0	3	71	73071	19	0	0	147	1	5	109410	1483	0	0	4	10	2	73954
DIPP7_NoIndex_L003_B_32	23	10	23	30	32	34	0	43478	0	0	35135	58	0	1	103	92986	40	0	0	5	3	9	124482	4347	1	0	10	20	1	140566
DIPP7_NoIndex_L003_B_35	134	0	0	14	34	11	2	92	0	0	775	86	0	1	21	214250	2	0	0	5	0	2	34170	12513	0	0	1	8	0	82764
DIPP7_NoIndex_L003_B_36	31	16	0	80	87	50	1	28	0	0	38290	136	0	106	54	317727	41	2	1	128	0	10	102262	93211	0	0	15	63	7	197788
DIPP7_NoIndex_L003_B_37	11	33	0	240	62	9	23	13	0	0	42078	35	0	0	518	22826	21	0	0	8	0	0	73857	1493	0	0	3	5	0	63141
DIPP7_NoIndex_L003_B_38	49	25	1	130	156	25	23	32	0	0	13949	54	0	0	419	113896	44	1	1	4	0	3	336387	14732	0	0	0	22	1	187993
DIPP7_NoIndex_L003_B_4	10	1	0	18	23	17	0	20	1	0	51377	19	0	9	37	5427	28	1	0	6	0	12	53379	8654	0	0	16	16	2	56540
DIPP7_NoIndex_L003_B_41	7	4	0	62	6	13	14	7	0	0	31676	40	0	0	148	76287	18	0	0	6	0	1	3111	14922	0	0	16	9	0	45686
DIPP7_NoIndex_L003_B_42	135	16	2	189	18	21	22	73	0	0	95986	99	0	4	328	95851	24	1	1	27	0	31	226439	85715	0	0	32	26	80	230077
DIPP7_NoIndex_L003_B_43	36	5	1	43	42	86	3	38	0	0	99081	140	0	0	105	428275	69	0	1	5	0	10	155151	4144	0	0	54	34	10	214434
DIPP7_NoIndex_L003_B_44	22	4	1	8	33	2	1	16	0	0	124	12	0	0	49	67404	7	0	0	3	0	3	106914	1689	0	0	0	2	2	49387
DIPP7_NoIndex_L003_B_45	8	2	0	36	21	5	4	17	2	0	3799	31	0	1	57	45849	12	0	0	7	0	5	91164	3198	1	0	2	10	0	58088
DIPP7_NoIndex_L003_B_46	8	0	1	21	43	5	1	44	0	0	4541	21	0	1	51	32614	12	1	1	3	1	0	83991	7099	0	0	2	5	0	51080
DIPP7_NoIndex_L003_B_47	7	1	0	1	6	6	1	18	0	0	1071	33	0	0	12	69635	4	0	0	35	0	1	20991	1769	0	0	0	1	4	33676
DIPP7_NoIndex_L003_B_48	4	0	0	6	46	10	0	14	0	0	9131	9	0	0	23	2114	5	0	0	1	0	0	77208	492	0	0	3	1	0	32777
DIPP7_NoIndex_L003_B_49	14	5	0	6	44	15	0	321	0	0	13383	77	0	1	16	257773	7	0	3	16	0	4	70665	1016	0	0	3	7	6	102750
DIPP7_NoIndex_L003_B_5	43	25	15	53	32	36	1	27513	0	0	51481	104	0	3	112	285161	50	0	0	8	2	7	238419	16162	1	0	6	23	1	191793
DIPP7_NoIndex_L003_B_50	10	2	0	10	41	3	1	9	0	0	1323	20	0	0	16	45003	4	0	0	2	0	0	63872	404	0	0	0	5	0	35803
DIPP7_NoIndex_L003_B_51	18	0	0	6	19	7	4	9	0	0	8143	31	0	0	21	66281	7	0	0	1	0	1	52970	613	0	0	4	8	3	42051
DIPP7_NoIndex_L003_B_52	18	1	2	32	10	4	2	3468	0	0	2129	34	0	0	43	96571	1	3	0	107	0	0	24927	24668	0	0	0	1	0	52953
DIPP7_NoIndex_L003_B_53	9	2	0	15	45	10	3	10	0	0	6662	28	0	0	26	74672	4	0	0	3	0	1	68076	173	1	0	0	9	22	49727
DIPP7_NoIndex_L003_B_54	7	15	1	132	34	31	24	10	0	0	65585	25	0	1	433	13900	20	0	0	3	0	2	27182	13834	0	0	30	11	0	52712
DIPP7_NoIndex_L003_B_56	54	8	2	168	36	53	1	48	0	0	77651	103	0	0	97	175618	55	4	0	25	0	11	122460	213747	0	0	26	76	2	257045
DIPP7_NoIndex_L003_B_57	15	7	1	9	25	16	2	25	0	0	9208	48	0	0	60	130167	23	0	0	0	0	6	92502	1058	0	0	2	8	1	72912
DIPP7_NoIndex_L003_B_59	15	22	10	118	58	2	1	32064	0	0	14554	43	0	0	306	76942	11	2	0	5	1	6	128734	24036	1	0	0	9	0	113543
DIPP7_NoIndex_L003_B_6	31	13	27	25	88	24	1	27112	0	0	3434	56	0	15	83	76319	26	4	0	5	0	9	213907	4254	1	0	2	4	86	129974
DIPP7_NoIndex_L003_B_61	24	18	4	59	94	13	0	5207	0	0	9029	27	0	89	126	48689	29	0	0	8	1	6	403500	29873	0	0	3	13	1	161999
DIPP7_NoIndex_L003_B_63	21	1	2	9	109	18	2	40	0	0	1138	66	0	4	41	241764	8	0	0	7	1	3	231605	11696	0	0	1	15	0	179030
DIPP7_NoIndex_L003_B_64	29	16	2	563	259	27	9	1307	0	0	26572	86	0	1	121	167928	15	0	1	240	0	1	263669	2137	0	0	7	21	58	175055
DIPP7_NoIndex_L003_B_65	20	5	0	40	142	21	9	62	0	0	6820	128	0	0	121	417831	3	0	0	9	1	4	228131	17464	0	0	2	42	1	247980
DIPP7_NoIndex_L003_B_67	35	7	1	29	169	31	2	41	0	0	4221	74	0	5113	60	229830	7	0	0	4	2	5	239922	13843	1	0	2	19	0	216305
DIPP7_NoIndex_L003_B_7	18	6	0	12	155	19	1	166	0	0	3024	64	0	2	76	96552	13	1	0	7	0	3	170617	6543	0	0	1	7	0	106346
DIPP7_NoIndex_L003_B_70	10	4	2	25	28	54	0	42	0	0	111622	53	0	1	46	91069	51	1	1	47	0	7	93190	9414	0	0	41	31	2	108903
DIPP7_NoIndex_L003_B_72	23	64	0	831	33	44	132	15	0	0	243444	135	0	1	2239	190582	40	1	0	9	0	4	104419	11763	0	0	66	31	0	206795
DIPP7_NoIndex_L003_B_73	11	3	1	24	10	46	1	18	0	0	83229	42	0	2	43	95535	45	1	0	5	0	6	99795	3998	0	0	16	19	8	94200
DIPP7_NoIndex_L003_B_74	10	0	2	12	10	5	2	26	0	0	563	59	0	2	30	250647	0	0	0	4	1	27	119900	6294	0	0	4	0	21	110221
DIPP7_NoIndex_L003_B_75	17	8	2	119	23	38	19	38	0	0	77752	91	0	7	251	219870	30	0	0	1	0	5	64201	15230	0	0	20	20	1	132475
DIPP7_NoIndex_L003_B_77	13	77	1	772	67	19	162	35	0	0	156461	167	0	4	2130	310274	6	1	0	3	0	5	77845	7217	0	0	6	4	0	206163
DIPP7_NoIndex_L003_B_78	19	10	0	16	12	11	0	22	0	0	27429	79	0	0	13	286435	10	0	0	3	0	2	22308	5442	0	0	10	6	0	91542
DIPP7_NoIndex_L003_B_79	4	0	0	4	15	5	0	28	0	0	9043	21	0	20	20	148334	5	0	0	33	0	5	74524	2969	0	0	2	3	3	60174
DIPP7_NoIndex_L003_B_8	78	11	8	55	62	31	10	10494	0	0	30154	121	0	0	210	213476	40	0	0	394	1	7	174601	3501	0	0	3	15	2	144769
DIPP7_NoIndex_L003_B_80	22	6	2	39	173	118	0	41	0	0	125786	63	0	0	32	51618	66	1	0	3	0	5	299913	6244	0	0	46	55	0	175856
DIPP7_NoIndex_L003_B_81	64	16	1	78	20	70	0	70	0	0	92234	86	0	0	113	2138	72	3	0	17	0	13	267304	64098	0	0	52	51	7	174662
DIPP7_NoIndex_L003_B_84	22	7	2	18	94	21	4	43	0	0	4863	126	0	3	46	308867	9	0	1	2	0	1	186432	1488	0	0	2	5	0	157001
DIPP7_NoIndex_L003_B_85	14	6	0	62	15	17	0	20	0	0	18054	53	0	0	20	170366	19	3	0	12	0	3	45914	78896	0	0	8	10	1	109918
DIPP7_NoIndex_L003_B_86	31	4	0	26	46	18	4	25	0	0	10922	226	0	1	42	420415	9	0	0	8	0	4	47920	5538	1	0	5	5	0	184285
DIPP7_NoIndex_L003_B_87	48	9	0	55	36	173	0	53	0	0	178629	114	0	0	76	85883	137	2	0	17	0	12	186029	20258	2	0	147	73	10	188486
DIPP7_NoIndex_L003_B_88	23	5	3	46	14	32	1	35	0	0	62300	57	0	13	65	1255	38	1	3	554	0	27	225966	20671	0	0	43	28	20	140860
DIPP7_NoIndex_L003_B_89	9	12	1	15	131	33	0	48	0	0	21473	45	0	0	45	126340	20	0	0	2	0	4	173936	1049	0	0	3	20	0	114334
DIPP7_NoIndex_L003_B_9	16	7	1	43	108	14	3	183	0	0	14334	89	0	2	132	185703	19	1	0	122	1	7	215688	4415	0	0	3	8	0	136081
DIPP7_NoIndex_L003_B_90	19	6	9	19	234	51	2	40	0	0	38966	17	0	0	67	7588	43	0	0	56	2	3	315348	1623	0	0	6	20	0	137370
DIPP7_NoIndex_L003_B_91	19	5	0	37	498	22	0	200	0	0	22832	101	0	8	66	76485	18	1	0	8	0	2	191169	19439	0	0	7	14	0	137335
DIPP7_NoIndex_L003_B_93	20	5	0	5	24	20	0	240	0	0	13616	50	0	0	159	24616	51	0	2	443	1	5	121655	376	0	0	6	13	8	69528
DIPP7_NoIndex_L003_B_94	5	6	1	31	12	12	4	347	0	0	19587	18	0	2	96	54226	8	0	0	2	0	0	60502	1032	0	0	1	1	1	47198
DIPP7_NoIndex_L003_B_96	3	0	0	9	22	12	0	12	0	0	6300	15	0	9	14	57642	5	0	0	2	0	0	48196	4403	0	0	1	5	1	37809
DIPP7_NoIndex_L003_B_97	9	1	0	30	10	7	0	70	0	0	85339	29	0	1	25	21777	7	0	0	5	0	2	13683	239	0	0	1	4	0	54379
DIPP7_NoIndex_L003_B_98	14	0	0	25	14	20	1	22	0	0	59018	36	0	0	13	28458	41	0	0	5	0	3	7060	17308	0	0	18	20	0	45455
DIPP7_NoIndex_L003_B_99	67	3	0	1	49	5	1	13	0	0	308	8	0	0	11	66668	0	0	0	0	0	0	62960	211	0	0	0	3	0	42331

## Sheet: Genus
	Phycicoccus	Anaerococcus	Oribacterium	Nitrobacter	CandidatusPortiera	Varibaculum	Lactococcus	Crocinitomix	Salinivibrio	Erwinia	Methylomonas	Cryocola	Tetragenococcus	Solirubrobacter	SAGMEG-1	Agrococcus	Achromobacter	Fusibacter	Lysinibacillus	Holdemania	YRC22	Paraprevotella	Neisseria	Robiginitalea	Adlercreutzia	02d06	CandidatusAncillula	Ruminococcus	Rhodocyclus	Lachnospira	Anaerostipes	[Eubacterium]	Pseudoramibacter_Eubacterium	Shuttleworthia	Cupriavidus	Natronococcus	Rubrobacter	Selenomonas	Turicibacter	Acholeplasma	Megamonas	Pectinatus	Balneola	Dysgonomonas	Allobaculum	Pyrobaculum	Sarcina	CF231	Herbaspirillum
DIPP1_NoIndex_L001_B_1	4	0	1	0	0	0	97	0	1	210	0	6	71	0	0	22	0	10	95	0	0	0	57	0	0	0	49	309	0	26	10	0	0	2	0	9	42	37	4	0	13	27	0	2	0	11	7	10	0
DIPP1_NoIndex_L001_B_10	0	1	2	0	0	0	2	0	4	698	0	0	0	0	0	4	0	9	13	74	38	0	4	0	46	95	15	2636	2	3884	13	87	1	0	0	8	7	4	4	0	9	16	0	5	1	19	1	360	0
DIPP1_NoIndex_L001_B_100	12	4	1	0	0	1	13	0	0	23	0	0	0	0	0	5	0	20	19	0	9	0	0	0	0	4	12	1244	0	754	8	85	0	0	1	3	5	40	145	0	7	9	0	1	0	23	42	50	0
DIPP1_NoIndex_L001_B_101	0	10	3	0	0	0	9	0	0	10	0	1	0	0	0	0	0	0	4	0	20	0	1	0	0	2	4	1806	0	7163	141	7	0	130	0	3	6	22	10	0	7	15	0	1	1	2	4	26	0
DIPP1_NoIndex_L001_B_102	0	1	0	0	0	0	24	0	10	632	0	33	0	0	0	7	0	0	47	1	21	0	0	0	3	2	16	431	0	29	2	0	0	0	0	4	22	1	4	0	11	24	0	5	0	10	3	108	0
DIPP1_NoIndex_L001_B_103	0	0	0	0	0	61	8	0	2	342	0	22	3	0	0	12	0	5	45	0	23	0	3	0	0	0	33	512	1	625	5	3	1	0	0	11	14	6	4	0	9	16	0	6	0	16	2	75	0
DIPP1_NoIndex_L001_B_104	1	5	0	0	0	2	5	0	1	517	0	24	6	0	0	15	0	34	55	0	22	2	12	0	5	1	47	810	0	120	2	2	0	0	0	10	16	3	14	0	1	11	0	1	0	16	11	63	0
DIPP1_NoIndex_L001_B_105	0	6	0	0	0	50	7	0	1	288	0	19	6	0	0	12	0	69	9	0	13	0	0	2	3	3	62	1259	0	448	10	2	1	1	0	11	9	9	1	0	5	13	0	6	0	13	10	49	0
DIPP1_NoIndex_L001_B_106	0	1	0	0	0	0	3	0	0	70	0	0	1	0	0	1	0	3	2	0	17	0	0	0	0	2	6	133	0	565	7	3	0	2	0	2	3	4	3	0	9	16	0	3	0	8	1	74	0
DIPP1_NoIndex_L001_B_107	0	1	1	0	0	0	3	0	0	48	0	0	0	0	0	0	0	2	4	0	53	1	3	2	0	1	2	292	0	27	5	184	0	0	0	78	0	4	1	0	14	26	0	12	0	35	2	151	0
DIPP1_NoIndex_L001_B_108	1	2	0	0	0	0	1	0	0	26	0	3	1	0	0	0	0	23	2	0	13	0	0	1	0	2	0	398	6	21	3	324	1	0	0	9	1	3	3	0	3	4	0	4	0	4	5	39	0
DIPP1_NoIndex_L001_B_109	0	1	0	0	0	0	3	0	0	44	0	0	0	0	0	0	0	27	5	0	33	2	0	0	1	5	3	4548	0	39	7	604	0	0	0	37	5	12	1012	0	8	16	0	13	0	20	12	140	0
DIPP1_NoIndex_L001_B_11	2	1	0	0	0	0	2	0	0	21	0	0	0	0	0	1	0	3	7	39	36	0	0	0	24	26	9	904	0	606	6	83	1	0	0	2	3	2	25	0	6	9	0	3	0	13	4	100	0
DIPP1_NoIndex_L001_B_110	0	4	3	0	0	0	5	0	1	23	0	2	2	0	0	0	0	16	4	0	22	0	3	0	0	1	1	1804	2	66	51	207	0	0	0	17	1	11	539	0	9	14	0	6	1	13	4	68	0
DIPP1_NoIndex_L001_B_111	0	2	2	0	0	0	4	0	0	59	0	6	0	0	0	0	0	9	29	0	43	0	0	0	1	0	6	1691	1	25	8	223	2	0	0	24	10	14	5	0	5	11	0	7	0	18	3	109	0
DIPP1_NoIndex_L001_B_112	0	1	2	0	0	0	9	0	0	4	0	0	0	0	0	0	0	31	0	0	28	0	0	1	0	3	1	834	0	20	10	539	0	0	0	27	2	6	3	0	8	13	0	3	0	9	5	90	0
DIPP1_NoIndex_L001_B_113	0	1	2	0	0	1	5	0	28	588	0	0	2	0	0	1	0	10	3	0	43	0	4	0	0	2	1	1299	3	38	11	307	0	0	0	20	6	3	69	0	7	14	0	10	0	13	4	96	0
DIPP1_NoIndex_L001_B_114	2	3	10	0	0	0	14	0	19	805	0	0	0	0	0	1	0	32	2	0	32	1	1	1	2	3	2	3355	3	113	37	2019	2	0	0	51	5	23	594	0	5	16	0	7	4	14	3	115	0
DIPP1_NoIndex_L001_B_115	0	0	3	0	0	0	29	0	0	2	0	0	0	0	0	0	0	24	3	0	13	0	0	0	1	7	1	3178	1	66	26	1306	0	1	0	3	5	7	4	0	3	12	0	0	5	11	4	32	0
DIPP1_NoIndex_L001_B_116	0	1	4	0	0	0	681	0	1	688	0	0	1	0	0	1	0	11	3	0	13	2	0	0	2	1	1	2535	2	25	12	1459	0	0	0	5	6	14	2	0	5	13	0	2	0	8	3	41	0
DIPP1_NoIndex_L001_B_117	0	1	5	0	0	0	2	0	0	7	0	0	1	0	0	1	1	6	1	0	37	0	0	0	1	1	0	1315	0	32	15	584	1	0	0	31	3	12	0	0	7	8	0	3	0	10	1	146	0
DIPP1_NoIndex_L001_B_118	0	0	1	0	0	0	0	0	0	841	0	0	0	0	0	0	0	1	0	0	32	1407	0	0	0	0	1	250	0	18	2	6	0	0	0	4	0	0	13	0	5	8	0	6	0	21	1	727	0
DIPP1_NoIndex_L001_B_119	0	0	0	0	0	0	1	0	2	182	0	0	0	0	0	0	0	5	1	0	20	2405	0	0	0	0	1	734	0	511	4	4	0	0	0	2	0	11	5	0	2	5	0	12	0	8	1	1152	0
DIPP1_NoIndex_L001_B_12	0	0	2	0	0	0	13	0	0	12	0	1	0	0	0	2	0	9	5	16	29	0	0	0	17	100	3	1138	0	1624	8	20	0	2	0	6	3	12	2	0	2847	4249	0	1	1	7	2	134	0
DIPP1_NoIndex_L001_B_120	0	0	2	0	0	0	1	0	0	109	0	0	0	0	0	0	1	6	0	0	17	0	0	0	0	0	1	1207	0	33	7	56	0	0	0	0	0	14	99	0	5	11	0	6	0	9	1	65	0
DIPP1_NoIndex_L001_B_121	0	8	0	0	0	0	16	0	11	1870	0	3	1	0	0	4	0	6	96	0	2	0	0	0	3	0	14	85	0	28	3	0	0	0	0	9	38	16	1	0	10	15	0	4	0	5	39	8	0
DIPP1_NoIndex_L001_B_122	1	0	3	0	0	1	14	0	14	963	0	8	1	0	0	15	0	27	2	0	5	0	0	0	1	2	46	3988	0	647	28	131	0	1	0	6	1	10	2	0	3	11	0	2	2	17	5	17	0
DIPP1_NoIndex_L001_B_123	3	62	3	0	0	0	105	0	1	142	0	1	1	0	0	4	0	85	48	2	209	0	10	0	0	44	9	2219	0	187	25	122	0	8	1	21	29	30	202	0	15	30	0	5	9	8	477	23	0
DIPP1_NoIndex_L001_B_124	0	1	0	0	2	0	54	0	25	2129	0	0	1	0	0	0	0	5	0	0	4	0	0	0	4	4	0	342	0	13	18	14	0	0	1	5	0	17	6	0	4	8	0	1	1	40	2	1	0
DIPP1_NoIndex_L001_B_125	0	0	0	0	0	2	8	0	4	220	0	10	9	0	0	43	0	4	20	0	0	0	0	0	0	0	133	111	0	4	0	0	1	0	0	3	10	6	3	0	2	5	0	0	0	1	1	3	0
DIPP1_NoIndex_L001_B_126	0	3	0	0	0	2	52	0	13	781	0	10	2	0	0	45	0	6	101	0	0	0	25	0	0	3	113	63	0	16	3	1	1	2	0	2	38	59	1	0	15	17	0	0	0	5	16	7	0
DIPP1_NoIndex_L001_B_127	1	12	2	0	0	0	11	0	3	247	0	9	0	0	0	24	0	15	54	0	9	0	199	0	2	2	71	985	1	12055	51	1	0	2	0	5	17	29	9	0	10	17	0	3	0	17	6	17	0
DIPP1_NoIndex_L001_B_128	0	8	3	0	0	0	12	0	1	343	0	5	0	0	0	19	0	21	35	0	7	0	45	0	3	0	33	1371	0	8998	116	2	1	0	0	4	14	14	4	0	8	18	0	1	0	8	9	11	0
DIPP1_NoIndex_L001_B_129	0	4	3	0	0	0	3	0	0	27	0	2	0	0	0	3	0	9	2	0	3	0	6	0	0	1	15	805	0	4835	53	36	0	0	0	1	5	4	1	0	4	8	0	0	0	18	2	8	0
DIPP1_NoIndex_L001_B_13	1	1	2	0	0	0	35	0	0	17	0	0	1	0	0	2	0	3	4	23	48	0	0	0	25	112	6	795	0	802	23	24	1	12	0	2	5	8	9	0	3078	4564	0	3	0	16	0	168	0
DIPP1_NoIndex_L001_B_130	0	5	3	0	0	0	11	0	0	16	0	0	1	0	0	3	0	28	43	0	33	1	2	0	0	0	18	2405	0	11571	114	69	1	1	0	6	17	20	1	0	10	30	0	3	0	16	5	32	0
DIPP1_NoIndex_L001_B_131	1	5	6	0	0	1	126	0	0	25	0	1	1	0	0	16	0	16	7	0	14	0	16	0	0	1	34	2499	2	3074	59	8	0	0	0	3	4	369	121	0	16	15	0	7	0	4	2	8	0
DIPP1_NoIndex_L001_B_132	0	2	0	0	0	0	5	0	0	32	0	0	0	0	0	1	0	8	4	0	6	0	0	1	1	17	10	716	1	1344	32	101	0	0	0	2	0	8	56	0	343	474	0	74	0	4	7	29	0
DIPP1_NoIndex_L001_B_133	1	3	2	0	0	0	17	0	0	12	0	0	0	0	0	7	0	16	3	0	21	0	9	0	1	0	29	756	0	5161	81	5	0	3	0	9	9	57	0	0	7	17	0	6	2	6	12	74	0
DIPP1_NoIndex_L001_B_134	0	4	0	0	0	0	20	0	0	21	0	3	0	0	0	28	0	15	3	0	20	1	2	0	5	3	81	1230	0	15437	1013	14	0	3	0	3	5	11	2	0	9	17	0	2	0	13	29	58	0
DIPP1_NoIndex_L001_B_135	0	3	2	0	0	0	9	0	0	10	0	1	0	0	0	3	0	8	9	1	34	0	1	0	1	4	23	1109	0	15188	62	85	2	4	0	10	8	40	229	0	3	22	0	7	0	14	9	95	0
DIPP1_NoIndex_L001_B_136	0	1	3	0	0	0	9	0	0	7	0	2	0	0	0	5	0	8	3	0	14	0	3	0	0	3	8	3496	2	3486	622	22	0	3	0	12	2	10	9	0	9	9	0	5	0	5	6	122	0
DIPP1_NoIndex_L001_B_137	0	2	5	0	0	0	6	0	1	5	0	1	1	0	0	1	0	4	17	1	24	0	4	0	2	32	3	7058	11	3821	243	3	1	2	1	4	14	11	2	0	10	15	0	8	0	9	10	67	0
DIPP1_NoIndex_L001_B_138	0	12	1	0	0	0	53	0	0	23	0	0	0	0	0	0	0	602	5	0	89	2	7	0	0	17	6	1027	0	40465	366	2	0	12	0	12	12	30	20	0	18	45	0	5	0	25	10	89	0
DIPP1_NoIndex_L001_B_139	0	4	2	0	0	1	33	0	0	55	0	0	2	0	0	10	0	7	90	0	2	0	0	0	0	0	41	110	0	23	9	183	0	0	0	3	33	64	2	0	4	21	0	2	1	2	16	15	0
DIPP1_NoIndex_L001_B_14	0	0	0	0	0	0	1	0	0	13	0	0	0	0	0	0	0	0	0	0	2	0	0	0	0	15	0	512	0	9	7	0	12	0	0	0	0	1	0	0	0	0	0	1	0	1	1	33	0
DIPP1_NoIndex_L001_B_140	0	10	3	0	0	22	28	0	0	10	0	2	1	0	0	13	0	26	78	0	2	0	0	0	0	0	43	767	0	72	23	924	0	1	0	4	48	45	5	0	13	20	0	1	37	7	65	27	0
DIPP1_NoIndex_L001_B_141	0	0	1	0	1	0	17	0	0	123	0	1	0	0	0	13	0	11	112	0	31	0	0	1	0	0	29	986	0	27	16	124	0	0	0	0	53	5	2	0	10	29	0	6	0	76	0	108	0
DIPP1_NoIndex_L001_B_142	0	0	1	0	0	0	8	0	1	50	0	0	0	0	0	1	0	4	19	0	4	0	0	0	0	3	5	298	1	1726	5	255	0	0	0	0	8	9	17	0	2	1	0	3	2	4	2	38	0
DIPP1_NoIndex_L001_B_143	3	0	3	0	1	0	26	0	12	363	0	1	0	0	0	7	0	13	56	0	11	0	30	1	0	1	22	1224	0	3951	28	126	0	1	0	2	30	28	1	0	10	9	0	0	3	6	1	54	0
DIPP1_NoIndex_L001_B_144	1	0	1	0	0	15	341	0	0	218	0	0	1	0	0	10	0	12	3	0	14	0	0	0	4	0	43	201	0	37	8	174	1	0	0	8	2	21	200	0	2	10	0	2	7	6	7	38	0
DIPP1_NoIndex_L001_B_145	1	0	1	0	0	0	17	0	2	96	0	0	1	0	0	0	0	17	39	0	0	0	0	0	0	2	4	445	0	15	4	4	0	0	0	2	15	9	100	0	6	22	0	0	1	3	2	8	0
DIPP1_NoIndex_L001_B_146	0	2	1	0	0	0	17	0	0	36	0	0	1	0	0	2	0	3	55	0	4	1	2	0	2	1	12	827	0	11623	38	67	1	7	0	2	38	26	40	0	3	13	0	1	0	7	274	21	0
DIPP1_NoIndex_L001_B_147	2	0	1	1	0	2	7	0	1	132	0	0	1	0	0	9	0	12	63	0	4	0	1	0	2	0	22	1469	0	97	47	141	0	20	1	1	35	15	1	0	6	11	0	1	9	8	4	9	0
DIPP1_NoIndex_L001_B_148	3	3	0	0	0	7	12	0	0	36	0	1	0	0	0	10	0	11	21	0	23	0	0	0	2	1	21	461	0	36	22	370	0	7	0	15	13	23	730	0	3	14	0	1	18	4	9	36	0
DIPP1_NoIndex_L001_B_149	0	2	4	0	0	0	27	0	0	4	0	1	4	0	0	4	0	14	0	0	9	0	0	0	3	0	11	3161	0	35	26	670	0	0	0	33	5	48	2	0	9	11	0	4	8	7	6	38	0
DIPP1_NoIndex_L001_B_15	0	1	1	0	0	1	4	0	0	19	0	0	0	0	0	0	0	16	12	0	43	0	1	0	1	166	0	12301	0	66	30	1	0	0	0	4	12	3	3	0	13	12	0	4	0	6	4	265	0
DIPP1_NoIndex_L001_B_150	0	2	4	0	1	15	171	0	22	800	0	0	1	0	0	7	0	49	12	1	37	0	3	0	6	2	17	2803	0	151	26	192	0	0	0	46	4	277	5912	0	8	20	0	8	14	19	10	87	0
DIPP1_NoIndex_L001_B_151	1	0	0	0	0	0	33	0	0	30	0	0	1	0	0	1	0	1	4	0	6	0	0	0	0	0	2	379	0	13	10	58	0	0	0	14	1	5	70	0	2	3	0	0	1	3	0	30	0
DIPP1_NoIndex_L001_B_152	1	3	5	0	0	0	4	0	0	25	0	0	1	0	0	0	0	27	1	0	12	0	2	0	3	1	1	2626	0	289	36	65	0	0	0	19	2	1	1485	0	2	4	0	5	2	3	10	46	0
DIPP1_NoIndex_L001_B_153	1	0	4	0	0	2	259	0	6	127	0	0	0	0	0	1	0	6	34	0	23	0	1	0	0	1	2	1112	0	456	26	7	2	1	0	39	15	120	14	0	7	9	0	3	1	18	2	65	0
DIPP1_NoIndex_L001_B_154	1	1	1	0	0	0	49	0	0	6	0	0	0	0	0	5	0	12	31	0	9	0	0	0	0	1	5	3775	1	176	117	19	0	2	0	20	10	142	5	0	7	10	0	3	2	3	0	38	0
DIPP1_NoIndex_L001_B_155	1	23	1	0	0	2	141	0	1	44	0	0	0	0	0	0	0	81	12	0	79	0	1	2	1	27	8	2341	0	293	30	20	0	17	0	202	8	59	6038	0	20	35	0	9	3	32	118	228	0
DIPP1_NoIndex_L001_B_156	1	3	3	0	1	5	33	0	0	16	0	2	0	0	0	1	1	19	33	0	46	0	2	0	0	2	8	8877	1	250	99	34	2	5	0	111	12	10	226	0	23	29	0	3	1	21	6	128	0
DIPP1_NoIndex_L001_B_157	4	2	1	1	0	9	112	0	0	31	0	0	0	0	0	4	0	16	36	0	6	0	7	0	2	2	16	5613	0	190	39	40	0	1	0	27	10	169	1539	0	5	12	0	12	1	7	4	27	0
DIPP1_NoIndex_L001_B_158	5	1	2	0	0	5	30	0	0	9	0	5	4	0	0	18	0	57	68	0	19	1	5	0	6	1	53	2695	4	670	47	13	0	5	0	13	16	84	2	0	14	15	0	3	7	17	3	54	0
DIPP1_NoIndex_L001_B_159	2	3	1	0	0	1	11	0	0	15	0	0	1	0	0	4	0	17	67	0	47	0	4	0	1	3	17	3464	0	628	132	147	0	1	0	98	18	23	11	0	18	25	0	9	3	15	6	156	0
DIPP1_NoIndex_L001_B_16	0	0	1	0	0	0	5	0	0	19	0	0	0	0	0	0	0	3	26	0	21	0	0	0	0	64	3	1190	0	30	8	57	1	0	0	1	29	3	1	0	8	15	0	5	1	4	1	101	0
DIPP1_NoIndex_L001_B_160	2	2	2	0	0	2	65	0	0	20	0	2	2	0	0	8	0	25	9	0	24	0	0	0	2	0	17	3556	0	360	180	103	2	0	0	91	9	161	101	0	10	15	0	3	10	13	3	79	0
DIPP1_NoIndex_L001_B_161	0	0	0	0	0	0	0	0	0	0	0	0	0	0	0	0	0	0	0	0	1	0	0	0	0	0	0	8	0	8	0	0	0	0	0	0	0	1	0	0	0	0	0	0	0	0	0	0	0
DIPP1_NoIndex_L001_B_162	0	2	1	0	0	0	22	0	0	9	0	1	0	0	0	3	0	6	39	0	11	0	0	0	1	0	3	3984	0	671	18	76	0	0	0	24	10	36	465	0	16	7	0	3	4	4	4	35	0
DIPP1_NoIndex_L001_B_163	0	0	0	0	0	0	21	0	0	9	0	1	0	0	0	0	0	2	10	0	13	0	0	0	0	1	4	3053	0	969	97	40	0	2	0	50	7	2	62	0	8	11	0	5	0	4	7	55	0
DIPP1_NoIndex_L001_B_164	2	2	2	0	0	0	35	0	0	14	0	0	1	0	0	6	0	19	41	14	36	0	4	0	0	3	11	8900	0	2003	127	65	0	1	0	63	27	31	208	0	13	24	0	8	0	9	4	69	0
DIPP1_NoIndex_L001_B_165	0	6	0	0	0	0	25	0	10	329	0	1	0	0	0	5	0	13	227	1	0	1	46	0	0	2	11	792	1	33	7	2	1	0	0	9	83	23	0	0	17	45	0	6	0	17	53	11	0
DIPP1_NoIndex_L001_B_166	7	3	2	0	0	1	50	0	3	249	0	1	8	0	0	5	0	13	381	0	6	0	351	0	1	2	12	1546	1	50	55	0	1	139	0	2	152	29	652	0	25	60	0	11	40	6	10	19	0
DIPP1_NoIndex_L001_B_167	3	4	1	0	2	0	7	0	2	214	0	0	1	0	0	2	0	7	34	0	34	1	138	0	0	1	5	616	0	33	128	141	2	147	0	4	17	11	154	0	4	11	0	5	2	4	8	25	0
DIPP1_NoIndex_L001_B_168	1	17	2	0	0	1	28	0	5	477	0	0	3	0	0	5	0	28	110	0	885	0	198	0	0	13	7	4887	0	22820	149	462	1	0	0	6	37	29	163	0	9	18	0	6	14	15	123	27	0
DIPP1_NoIndex_L001_B_169	3	60	0	0	0	2	110	0	0	67	0	0	3	0	0	0	0	135	0	0	30	0	2	0	0	93	11	2649	0	107	15	8	0	4	0	15	3	296	9823	0	3	11	0	6	0	9	333	3	0
DIPP1_NoIndex_L001_B_17	0	2	0	0	0	0	1	0	4	219	0	0	0	0	0	0	0	4	12	0	44	0	0	0	1	41	0	533	0	39	11	47	3	1	0	5	8	13	3	0	15	8	0	1	1	14	3	154	0
DIPP1_NoIndex_L001_B_170	0	1	2	0	1	0	14	0	1	98	0	0	0	0	0	3	0	16	3	1	27	0	43	0	0	0	5	2562	0	1660	50	135	0	0	0	1	1	80	39	0	5	13	0	7	3	3	2	742	0
DIPP1_NoIndex_L001_B_171	2	3	1	0	0	0	3	0	0	12	0	1	0	0	0	0	0	24	0	0	61	0	1	0	0	50	2	2677	0	2360	31	644	0	8	1	3	3	27	539	0	798	1242	0	15	1	3	4	618	0
DIPP1_NoIndex_L001_B_172	2	10	2	0	0	0	21	0	13	588	0	0	2	0	0	1	0	32	3	0	14	0	5	0	2	394	2	5533	0	1722	24	843	0	8	0	5	1	102	4233	0	2139	3345	0	6341	14	11	44	131	0
DIPP1_NoIndex_L001_B_173	2	0	0	0	0	0	197	0	0	51	0	0	0	0	0	1	0	56	8	1	14	0	1	0	3	183	0	2949	0	912	34	282	2	5	0	3	5	19	963	0	191	284	0	22050	1	6	14	783	0
DIPP1_NoIndex_L001_B_174	0	3	7	0	0	1	6	0	0	51	0	0	1	0	0	1	0	14	8	1	43	0	10	0	0	150	0	4115	1	1944	39	363	1	11	0	0	6	15	38	0	1362	2202	0	12732	6	5	6	940	0
DIPP1_NoIndex_L001_B_175	0	7	6	0	0	0	7	0	2	19	0	0	1	0	0	1	3	39	0	0	65	0	2	0	1	198	2	9811	0	1472	66	1370	0	15	0	2	9	52	637	0	2251	3337	0	6928	0	11	25	1124	0
DIPP1_NoIndex_L001_B_176	1	0	3	0	0	0	4	0	0	6	0	0	0	0	0	1	0	5	1	1	18	0	0	0	1	102	1	2154	0	2983	14	551	3	0	0	4	2	13	157	0	2336	3409	0	459	0	5	8	266	0
DIPP1_NoIndex_L001_B_177	0	0	0	0	0	0	39	0	0	14	0	0	0	0	0	0	0	12	1	0	88	0	0	0	0	90	0	2885	0	1655	21	191	1	0	1	2	1	3	484	0	1868	2782	0	466	0	12	10	426	0
DIPP1_NoIndex_L001_B_178	1	4	2	0	0	0	371	0	0	32	0	4	1	0	0	1	0	106	3	0	9	0	0	0	1	316	3	5280	1	1345	62	1365	0	41	0	6	8	72	9444	0	3288	5081	0	2	0	4	46	66	0
DIPP1_NoIndex_L001_B_18	0	1	7	0	0	1	10	0	0	53	0	0	0	0	0	0	0	8	38	1	9	0	70	0	0	3	0	7428	1	62	76	12	1	0	1	1	27	8	3	0	1	19	0	2	0	9	7	11	0
DIPP1_NoIndex_L001_B_19	0	1	0	0	0	0	4	0	13	208	0	59	0	0	0	5	0	1	4	0	3	0	0	0	3	1	30	20	0	5	1	1	0	0	0	0	2	16	3	0	4	3	0	0	0	3	1	17	0
DIPP1_NoIndex_L001_B_2	0	3	1	0	0	2	112	0	0	2833	0	5	40	0	0	11	0	8	126	0	3	0	48	0	0	0	29	197	0	24	5	2	2	2	0	12	72	200	2	0	17	35	0	5	20	36	5	16	0
DIPP1_NoIndex_L001_B_20	0	5	0	0	0	0	43	0	0	53	0	8	0	0	0	4	0	5	166	0	4	0	0	0	0	6	24	325	0	58	11	0	0	0	0	2	60	146	11	0	13	33	0	3	0	11	55	10	0
DIPP1_NoIndex_L001_B_21	0	55	0	0	0	0	25	0	0	15	0	1	0	0	0	1	0	14	47	0	3	0	0	0	1	31	24	519	18	4125	16	0	1	1	0	9	16	46	1	0	7	24	0	2	2	5	241	9	0
DIPP1_NoIndex_L001_B_22	0	0	0	0	0	0	1	0	0	2	0	0	0	0	0	0	0	1	0	0	0	0	0	0	0	1	0	2	0	2	1	1	0	0	0	0	1	0	0	0	0	0	0	1	0	0	0	0	0
DIPP1_NoIndex_L001_B_23	0	2	0	0	0	0	10	0	3	367	0	2	0	0	0	1	0	305	23	0	0	0	0	0	0	5	2	42	1	138	4	0	0	0	0	3	12	19	1692	0	4	9	0	0	1	9	6	9	0
DIPP1_NoIndex_L001_B_24	0	10	0	0	0	0	26	0	0	68	0	20	0	0	0	3	0	133	14	0	24	1	3	0	0	2	29	413	3	757	54	38	0	27	0	2	4	62	1229	0	130	181	0	55	0	15	6	41	0
DIPP1_NoIndex_L001_B_25	0	13	1	0	0	0	25	0	0	39	0	2	0	0	0	7	0	462	17	1	20	2	22	0	0	14	40	1018	7	3161	44	9	0	3	0	4	13	8	569	0	13	21	0	6	0	5	5	20	0
DIPP1_NoIndex_L001_B_26	0	1	0	0	0	0	1	0	0	6	0	1	0	0	0	3	0	0	9	0	1	0	4	0	0	0	5	218	1	652	7	0	0	0	0	0	2	1	7	0	1	4	0	0	0	1	0	4	0
DIPP1_NoIndex_L001_B_27	0	7	1	0	0	0	7	0	0	45	0	4	0	0	0	3	0	34	16	0	9	0	7	0	0	10	7	705	19	4062	19	13	0	4	2	2	17	14	16	0	21	36	0	1	1	4	41	17	0
DIPP1_NoIndex_L001_B_28	0	1	0	0	0	0	28	0	0	22	0	0	0	0	0	0	0	8	7	0	12	0	0	0	8	0	7	2133	1	308	5	12	0	0	0	1	1	4	4	0	2	9	0	2	0	2	0	27	0
DIPP1_NoIndex_L001_B_29	0	0	2	0	0	0	35	0	0	10	0	0	0	0	0	0	0	9	3	0	19	0	1	0	13	80	5	1761	0	2077	22	414	1	1	0	2	5	8	225	0	1398	2027	0	337	1	4	4	160	0
DIPP1_NoIndex_L001_B_3	0	2	1	0	0	0	10	0	0	84	0	0	1	0	0	2	0	13	100	0	2	0	59	0	0	0	2	262	0	29	5	2	0	0	0	4	65	20	1	0	15	16	0	4	5	8	28	8	0
DIPP1_NoIndex_L001_B_30	2	16	3	0	0	0	563	0	0	44	0	2	0	0	0	6	0	15	68	0	6	0	22	0	1	11	10	420	2	114	17	0	0	8	0	4	27	40	3	0	6	17	0	1	0	5	43	8	0
DIPP1_NoIndex_L001_B_31	0	1	0	0	0	1	158	0	0	13	0	0	0	0	0	0	0	3	3	22	39	1	0	0	0	0	3	1477	0	1824	22	8	0	0	0	2	2	17	40	0	8	13	0	3	0	19	4	63	0
DIPP1_NoIndex_L001_B_32	0	50	0	0	0	0	17	0	0	13	0	0	0	0	0	0	0	22	3	14	22	1	7	0	0	67	3	6881	8	3003	41	29	1	7	0	12	5	1296	24	0	10	9	0	2	1	16	284	25	0
DIPP1_NoIndex_L001_B_33	0	4	1	0	0	0	18	0	0	12	0	0	0	0	0	0	0	1	2	1	30	0	0	0	2	2	1	4925	0	5117	22	9	0	3	0	1	1	5	10	0	4	2	0	5	0	6	229	69	0
DIPP1_NoIndex_L001_B_34	2	13	1	0	0	0	55	0	0	30	0	0	0	0	0	0	0	52	3	60	24	0	1	0	3	1	6	8482	2	4403	684	8	1	22	0	5	6	15	67	0	8	28	0	5	0	9	17	56	0
DIPP1_NoIndex_L001_B_35	0	0	0	0	0	0	4	0	1	341	0	0	0	0	0	2	0	1	34	0	7	0	16	0	1	1	12	50	0	32	1	0	0	1	0	3	11	9	1	0	4	6	0	3	0	273	0	22	0
DIPP1_NoIndex_L001_B_36	0	0	0	0	0	0	8	0	0	231	0	0	0	0	0	1	0	12	36	0	12	0	3	0	0	0	11	25	0	11	0	1	0	0	0	0	13	5	7	0	6	3	0	3	0	6	2	22	0
DIPP1_NoIndex_L001_B_37	1	2	0	0	1	0	11	0	0	473	0	1	0	0	0	6	0	2	52	0	29	0	3	1	0	0	15	47	0	33	5	1	2	0	0	5	33	7	3	0	8	16	0	2	0	19	10	59	0
DIPP1_NoIndex_L001_B_38	0	8	0	0	0	0	18	0	0	39	0	1	0	0	0	2	0	21	11	0	21	0	0	0	0	9	6	631	0	4126	8	0	1	0	0	2	5	29	8	0	8	16	0	1	2	22	61	52	0
DIPP1_NoIndex_L001_B_39	0	3	0	0	0	3	9	0	4	84	0	0	1	0	0	0	0	12	27	0	35	0	2	0	0	1	1	12564	0	1924	27	388	2	0	0	4	13	1	4	0	8	16	0	5	4	15	3	145	0
DIPP1_NoIndex_L001_B_4	1	3	1	0	0	4	29	0	3	166	0	5	5	0	0	6	0	10	10	0	4	0	470	0	0	3	30	713	1	47	13	68	1	0	0	4	1	84	33	0	6	8	0	0	9	6	25	18	0
DIPP1_NoIndex_L001_B_40	0	1	1	0	0	0	2	0	13	286	0	1	0	0	0	2	0	3	0	0	4	0	0	0	0	16	9	425	0	106	5	49	0	0	0	1	0	0	0	0	0	1	0	0	0	2	1	3	0
DIPP1_NoIndex_L001_B_41	0	6	3	0	0	0	9	0	1	26	0	0	0	0	0	0	0	13	14	0	11	0	0	0	0	53	1	771	0	139	12	113	0	0	0	2	5	4	107	0	4	18	0	1	0	5	27	81	0
DIPP1_NoIndex_L001_B_42	0	3	1	0	0	0	7	0	0	12	0	0	0	0	0	0	0	5	7	0	21	0	1	0	0	20	2	3874	0	494	291	63	0	0	0	1	2	7	17	0	4	9	0	2	0	18	2	101	0
DIPP1_NoIndex_L001_B_43	0	2	2	0	0	0	718	0	0	14	0	0	0	0	0	0	0	12	10	0	14	0	0	0	1	81	0	2432	0	134	232	317	0	2	0	5	6	9	141	0	9	6	0	1	0	9	6	68	0
DIPP1_NoIndex_L001_B_44	0	4	0	0	0	0	5	0	0	3	0	0	0	0	0	1	0	14	6	0	2	0	0	0	0	12	1	1066	0	467	1249	107	0	1	0	0	4	3	193	0	2	2	0	0	0	0	6	7	0
DIPP1_NoIndex_L001_B_45	1	2	0	0	0	0	45	0	0	50	0	0	1	0	0	0	0	19	18	1	9	0	2	0	3	218	2	4654	0	380	609	506	0	4	1	4	15	8	14	0	7	9	0	2	0	6	5	39	0
DIPP1_NoIndex_L001_B_46	0	2	8	0	0	0	14	0	0	12	0	1	0	0	0	2	0	20	60	0	25	0	4	0	1	199	5	8222	0	1047	132	90	0	10	0	2	23	9	15	0	8	22	0	3	0	21	4	122	0
DIPP1_NoIndex_L001_B_47	0	1	0	0	0	0	128	0	0	6	0	0	0	0	0	2	0	25	7	0	24	1	1	0	1	76	6	1889	1	2080	25	51	0	3	0	7	0	3	9	0	7	9	0	6	0	13	3	120	0
DIPP1_NoIndex_L001_B_48	0	0	0	0	0	0	1	0	0	5	0	0	0	0	0	0	0	3	4	0	8	0	2	0	0	3	2	228	0	1587	4	10	0	0	0	0	1	0	0	0	6	8	0	2	0	1	2	26	0
DIPP1_NoIndex_L001_B_49	0	2	0	0	0	0	12	0	0	13	0	0	0	0	1	1	0	6	4	0	28	0	1	1	0	17	9	1762	0	3030	30	73	0	10	0	4	7	38	7	0	8	11	0	5	0	18	1	145	0
DIPP1_NoIndex_L001_B_5	0	9	2	0	0	5	37	0	2	239	0	1	4	0	0	10	0	84	17	0	0	0	20	0	0	19	19	916	0	68	19	16	0	1	0	4	11	40	236	0	11	25	0	3	43	24	52	37	0
DIPP1_NoIndex_L001_B_50	0	0	0	0	0	4	36	0	0	58	0	0	1	0	0	6	0	24	15	0	15	0	0	0	3	151	14	3247	0	4392	49	230	0	10	0	1	20	4	79	0	6	12	0	1	1	8	4	39	0
DIPP1_NoIndex_L001_B_51	0	5	0	0	0	0	8	0	0	7	0	0	0	0	0	0	0	3	0	0	12	0	0	0	0	3	1	1500	0	1360	29	11	1	0	0	2	0	148	3	0	4	6	0	2	1	12	15	40	0
DIPP1_NoIndex_L001_B_52	0	1	0	0	0	0	3	0	0	3	0	0	1	0	0	0	0	3	3	0	22	0	0	1	1	3	2	2367	0	156	29	6	0	2	0	4	3	95	9	0	5	9	0	0	0	7	0	65	0
DIPP1_NoIndex_L001_B_53	2	6	0	0	0	0	135	0	0	17	0	0	1	0	0	1	0	37	10	0	23	0	3	1	0	1	6	6204	0	1430	114	23	0	1	0	3	19	9	8	0	8	19	0	4	0	8	4	52	0
DIPP1_NoIndex_L001_B_54	4	4	1	0	0	1	8	0	0	1278	0	3	0	0	0	3	0	32	23	0	10	0	1	0	2	5	11	4115	0	1785	495	44	0	4	0	3	36	33	120	0	16	28	0	1	0	10	19	43	0
DIPP1_NoIndex_L001_B_55	2	11	0	0	0	0	5	0	0	11	0	1	1	0	0	1	0	27	8	0	15	1	2	0	2	6	4	3498	0	2843	74	13	0	3	0	2	12	9	2	0	8	6	0	0	2	5	65	58	0
DIPP1_NoIndex_L001_B_56	1	0	0	0	0	0	1	0	0	2	0	0	0	0	0	1	0	1	12	0	9	0	0	0	17	0	8	9038	0	137	18	23	1	0	0	2	13	2	1	0	3	5	0	0	0	6	0	8	0
DIPP1_NoIndex_L001_B_57	0	0	0	0	0	0	28	0	0	138	0	0	0	0	0	11	0	8	1	0	6	0	0	0	65	0	39	1923	0	57	14	164	0	0	0	0	6	5	50	0	5	8	0	1	1	5	5	12	0
DIPP1_NoIndex_L001_B_58	2	3	1	0	0	0	57	0	0	2	0	2	0	0	0	9	0	13	1	0	3	0	0	1	148	4	17	3274	0	948	127	28	1	2	0	1	12	29	12	0	2	9	0	1	0	7	21	16	0
DIPP1_NoIndex_L001_B_59	0	4	1	0	0	0	10	0	0	5	0	0	0	0	0	0	0	147	0	0	3	0	0	1	34	95	0	6450	1	326	73	13	0	16	0	1	6	7	3041	0	1	6	0	0	0	6	15	8	0
DIPP1_NoIndex_L001_B_6	2	13	2	0	0	0	27	0	5	187	0	2	2	0	0	7	0	16	106	0	2	0	9	0	0	17	21	720	0	44	27	1	0	0	0	2	33	43	7	0	10	23	0	8	9	6	26	28	0
DIPP1_NoIndex_L001_B_60	0	0	1	0	0	4	3	0	0	62	0	3	0	0	0	0	0	3	16	0	21	2	1	0	2	1	7	276	1	24	2	78	151	0	1	2	12	4	3	0	7	7	0	3	0	7	1	94	1
DIPP1_NoIndex_L001_B_61	0	1	0	0	0	0	4	0	0	71	0	0	0	0	0	1	0	10	10	0	43	0	1	0	4	2	10	387	0	46	22	105	132	5	0	5	6	7	5	0	10	16	0	4	1	7	4	168	2
DIPP1_NoIndex_L001_B_62	0	0	1	0	0	0	9	0	0	766	0	0	0	0	0	0	0	4	131	0	32	0	0	1	0	0	0	70	0	3975	19	90	718	2	0	9	69	2	137	0	10	15	0	2	0	6	3	83	0
DIPP1_NoIndex_L001_B_63	0	12	0	0	0	0	17	0	0	18	0	0	0	0	0	7	0	16	9	0	26	1	1	0	1	4	24	1354	4	15803	41	31	44	2	2	5	4	12	258	0	4	7	0	0	0	9	18	76	0
DIPP1_NoIndex_L001_B_64	0	1	1	0	1	2	11	0	2	90	0	0	0	0	0	6	0	12	62	0	21	0	1	1	1	2	4	2389	1	3082	52	14	18	21	1	2	18	0	58	0	9	11	0	5	0	27	4	86	0
DIPP1_NoIndex_L001_B_65	0	3	2	0	0	1	7	0	0	31	0	5	2	0	0	11	0	86	16	30	6	0	0	0	6	384	38	4619	0	64	22	244	1802	0	0	6	15	12	139	0	9	21	0	4	2	8	32	30	0
DIPP1_NoIndex_L001_B_66	0	1	0	0	0	0	11	0	0	7	0	0	1	0	0	7	0	9	9	55	4	0	0	0	6	85	17	1250	0	56	27	828	187	0	0	0	9	2	3130	0	2	2	0	0	7	1	4	19	0
DIPP1_NoIndex_L001_B_67	0	0	0	0	0	8	2	0	5	157	0	0	0	0	0	3	0	5	1	12	16	0	0	0	12	51	4	531	0	24	11	105	102	0	0	0	5	3	259	0	7	5	0	2	1	6	3	50	0
DIPP1_NoIndex_L001_B_68	1	26	6	0	0	0	157	0	0	16	0	14	0	0	0	8	0	44	17	377	54	0	3	2	33	152	27	7688	0	1301	1275	108	406	345	0	10	32	37	163	0	28	43	0	2	105	32	108	83	0
DIPP1_NoIndex_L001_B_69	0	2	0	0	0	0	3	0	1	1394	0	0	0	0	0	0	0	2	6	0	1	0	30	0	0	0	0	31	0	15	4	14	0	0	0	4	8	7	62	0	2	6	0	0	0	0	10	2	0
DIPP1_NoIndex_L001_B_7	0	1	3	0	0	0	2	0	43	1389	0	0	0	0	0	4	0	3	15	0	16	0	3	0	16	5	11	445	4	23	6	105	2	0	0	7	4	7	7	0	7	11	0	6	3	16	0	87	0
DIPP1_NoIndex_L001_B_70	0	7	1	0	0	0	18	0	0	138	0	0	0	0	0	1	0	109	6	0	26	0	207	1	0	9	3	520	0	3812	23	200	0	0	0	6	5	6	2	0	5	7	0	7	2	18	40	81	0
DIPP1_NoIndex_L001_B_71	0	2	0	0	0	0	20	0	1	12	0	0	0	0	0	1	0	6	4	0	20	0	29	0	0	2	1	1444	0	8922	25	36	1	0	0	0	2	21	3	0	7	16	0	5	1	13	5	45	0
DIPP1_NoIndex_L001_B_72	0	1	21	0	0	0	10	0	0	10	0	1	0	0	0	0	0	12	7	0	133	0	0	1	0	6	1	6592	0	19286	65	146	0	0	0	1	3	492	317	0	10	24	0	5	1	8	25	66	0
DIPP1_NoIndex_L001_B_73	0	2	3	0	0	0	604	0	0	11	0	3	1	0	0	0	0	10	11	0	48	0	3	1	8	0	5	4327	1	1894	164	18	1	110	0	6	4	8	7	0	9	17	0	6	0	7	4	160	0
DIPP1_NoIndex_L001_B_74	0	18	0	0	0	0	29	0	0	46	0	0	0	0	0	2	0	121	7	1	147	1	10	0	12	7	5	8231	5	2774	664	29	0	2	0	2	15	13	8831	0	16	41	0	2	2	16	42	98	0
DIPP1_NoIndex_L001_B_75	0	4	1	0	0	0	8	0	1	9	0	6	0	0	0	1	0	9	6	0	122	1	0	1	25	189	1	6457	1	325	411	21	1	2	0	11	4	12	118	0	13	15	0	32	0	10	17	575	0
DIPP1_NoIndex_L001_B_76	0	13	1	0	0	0	9	0	0	7	0	0	0	0	0	1	0	26	2	0	37	0	2	0	12	15	3	881	1	30	9	0	0	1	0	2	3	10	21	0	5	4	0	3	0	6	89	27	0
DIPP1_NoIndex_L001_B_77	0	2	2	0	0	0	10	0	0	20	0	5	1	0	0	2	0	15	25	29	78	1	0	0	10	106	6	5733	0	147	1272	16	0	0	0	6	10	15	2635	0	9	6	0	17	0	11	0	399	0
DIPP1_NoIndex_L001_B_78	0	1	2	0	0	0	2	0	0	8	0	0	0	0	0	0	0	13	1	8	18	0	0	0	0	2	1	953	0	3107	1215	24	0	23	0	4	3	5	24	0	9	10	0	2	0	15	2	50	0
DIPP1_NoIndex_L001_B_79	0	0	0	0	0	0	1	0	4	323	0	4	0	0	0	2	0	2	19	0	8	0	1	0	1	0	13	23	0	14	1	1	1	1	0	1	6	2	1	0	2	10	0	2	0	6	2	44	0
DIPP1_NoIndex_L001_B_8	0	1	2	0	0	1	3	0	1	25	0	2	1	0	0	8	0	6	19	0	14	0	0	0	45	42	23	1810	17	2687	11	136	0	0	0	2	8	2	2	0	5	9	0	5	0	6	6	78	0
DIPP1_NoIndex_L001_B_80	0	2	0	0	0	0	10	0	0	47	0	1	1	0	0	1	0	2	41	0	23	0	0	1	0	0	7	237	0	416	3	68	0	0	0	2	14	4	7	0	6	20	0	49	0	3	2	72	0
DIPP1_NoIndex_L001_B_81	0	1	0	0	0	0	10	0	0	18	0	0	0	3	0	0	0	1	9	0	4	0	3	0	2	0	3	253	0	2915	8	31	0	0	0	0	9	14	5	0	15918	24310	0	17	0	7	4	18	0
DIPP1_NoIndex_L001_B_82	2	0	0	0	0	0	2	0	1	53	0	1	0	0	0	1	0	2	3	0	36	1	4	1	0	0	5	296	1	1541	6	21	0	0	0	1	3	6	4	0	4620	6727	0	19	1	14	1	142	0
DIPP1_NoIndex_L001_B_83	0	2	0	0	0	0	3	0	0	16	0	2	0	0	0	8	0	7	0	0	29	0	3	0	1	1	16	1071	0	1880	43	12	0	1	0	4	7	17	6	0	14910	21783	0	41	0	16	9	142	0
DIPP1_NoIndex_L001_B_84	0	3	1	0	0	0	9	0	0	18	0	5	1	0	0	2	0	16	4	0	47	0	1	0	0	2	6	4990	0	10183	41	114	4	14	0	3	8	31	177	0	24875	36026	0	21	0	13	11	195	1
DIPP1_NoIndex_L001_B_85	0	0	2	0	0	1	3	0	0	33	0	4	1	0	0	4	0	4	10	0	48	0	2	0	1	6	12	2602	0	758	20	93	1	1	0	2	2	21	9	0	14545	21543	0	23478	0	20	9	202	0
DIPP1_NoIndex_L001_B_86	4	1	1	0	0	3	32	0	4	288	0	4	1	0	0	1	1	19	4	0	42	1	0	0	0	0	9	716	0	1358	16	449	1	5	0	5	7	130	1	0	18398	27211	0	8546	2	23	13	166	0
DIPP1_NoIndex_L001_B_87	0	1	2	0	0	0	4	0	0	4	0	0	0	0	0	0	0	13	2	0	11	0	1	0	29	0	3	498	0	844	15	122	1	3	0	5	2	19	0	0	6945	10093	0	21	0	11	1	189	0
DIPP1_NoIndex_L001_B_88	1	0	4	0	0	1	7	0	7	295	0	6	0	0	0	1	0	27	3	0	30	0	2	0	282	0	14	12167	0	1387	33	482	1	4	0	3	7	16	4	0	940	1402	0	456	2	19	9	309	0
DIPP1_NoIndex_L001_B_89	4	1	6	0	0	2	12	0	2	114	0	9	0	0	2	1	0	58	12	0	113	0	1	1	487	206	10	8432	1	1984	426	525	1	2	3	10	15	24	44	0	13314	19975	0	14582	7	31	18	1258	0
DIPP1_NoIndex_L001_B_9	1	3	2	0	0	0	6	0	5	331	0	11	2	0	0	26	0	55	40	115	11	0	2	0	135	174	72	606	4	9873	37	1948	1	1	0	4	13	14	54	0	6	13	0	3	3	6	7	239	0
DIPP1_NoIndex_L001_B_90	1	5	1	0	0	0	12	0	0	33	0	3	0	0	0	2	0	28	7	0	74	0	0	0	83	227	7	5949	0	1418	290	122	0	5	0	5	4	12	6	0	4610	6825	0	9920	0	27	11	557	0
DIPP1_NoIndex_L001_B_91	4	2	3	0	0	0	6	0	0	11	0	0	1	0	1	6	0	10	5	0	48	0	1	1	45	273	29	7227	1	418	23	346	1	1	0	5	4	12	4	0	2205	3215	0	13863	4	14	9	203	0
DIPP1_NoIndex_L001_B_92	0	6	1	0	0	0	79	0	1	13	0	1	0	0	0	2	0	17	5	0	73	0	4	1	70	505	5	7264	0	454	45	124	2	1	0	9	11	125	12	0	5010	7185	0	41	0	35	9	304	1
DIPP1_NoIndex_L001_B_93	0	3	3	0	0	1	5	0	0	13	0	2	0	0	0	0	0	1	3	0	29	2	0	0	25	207	2	6129	0	274	20	31	2	2	0	1	4	14	48	0	482	740	0	1003	0	10	8	171	0
DIPP1_NoIndex_L001_B_94	2	2	1	0	1	0	11	0	0	5	0	6	0	0	0	2	0	14	6	0	45	0	1	0	23	103	5	5866	0	763	31	29	3	3	0	7	6	16	14	0	1347	1935	0	6	0	20	0	415	0
DIPP1_NoIndex_L001_B_95	0	3	2	0	0	0	11	0	0	9	0	1	1	0	0	1	0	7	1	2	34	0	0	1	10	49	3	3201	0	171	31	5	1	4	0	1	6	25	2	0	2570	3723	0	56	0	8	3	193	0
DIPP1_NoIndex_L001_B_96	0	6	0	0	0	647	12	0	1	7947	0	91	13	0	0	106	0	5	25	0	1	0	1	1	2	2	292	223	0	30	1	3324	2	0	0	15	17	5	4	0	15	15	0	5	0	12	4	33	0
DIPP1_NoIndex_L001_B_97	0	6	4	0	0	1	26	0	2	145	0	0	1	0	0	2	0	59	1	0	30	1	0	0	5	406	1	10928	0	556	171	236	0	9	0	5	8	149	781	0	14	20	0	3	3	14	29	143	0
DIPP1_NoIndex_L001_B_98	0	6	0	0	0	0	23	0	37	910	0	1	0	0	0	3	1	96	13	0	23	0	0	0	22	189	3	3836	0	4245	526	35	0	22	1	7	10	13	11665	0	19	29	0	8	0	19	17	168	0
DIPP1_NoIndex_L001_B_99	0	0	0	0	0	1	9	0	0	13	0	4	0	0	0	1	0	2	0	0	4	0	0	0	0	0	0	16	0	10	2	1	0	1	0	0	1	9	0	0	1	2	0	2	0	2	0	9	0
DIPP1_NoIndex_L002_B_1	3	2	1	0	0	0	70	0	0	170	0	2	72	0	0	12	0	13	71	0	0	0	50	0	0	1	44	182	0	23	6	1	2	0	0	5	24	26	9	0	5	6	0	6	0	9	5	7	0
DIPP1_NoIndex_L002_B_10	2	1	2	0	0	0	3	0	11	498	0	0	0	0	0	4	0	13	13	36	20	0	1	0	30	53	13	1849	2	2807	10	78	4	0	0	0	1	3	4	0	0	1	1	7	1	12	2	226	0
DIPP1_NoIndex_L002_B_100	1	9	9	0	0	0	9	0	1	34	0	0	0	0	0	0	0	21	29	0	30	1	2	1	0	1	2	1159	2	289	118	253	20	12	1	2	10	6	582	0	2	3	0	6	10	29	11	106	0
DIPP1_NoIndex_L002_B_101	1	7	0	0	0	0	9	0	1	24	0	0	0	0	0	1	0	34	12	0	22	2	0	0	0	7	4	1942	0	61	28	193	45	4	0	2	4	10	8505	0	2	1	0	9	8	10	16	79	0
DIPP1_NoIndex_L002_B_102	1	46	1	0	0	0	16	0	2	98	0	1	0	1	0	2	0	40	18	0	38	2	2	1	3	38	6	3971	1	134	49	147	53	0	1	5	6	10	336	0	3	2	0	16	1	15	294	158	0
DIPP1_NoIndex_L002_B_103	1	7	0	0	3	0	11	0	0	30	0	0	2	0	0	2	0	48	11	0	14	0	0	0	2	12	6	1763	0	796	74	30	56	1	0	4	8	8	1880	1	1	3	0	7	0	11	15	74	0
DIPP1_NoIndex_L002_B_104	7	2	13	0	0	37	6	0	0	385	0	2	2	0	0	3	0	27	21	0	36	1	0	0	2	2	19	1402	0	42	56	1250	1	0	0	2	5	4	4	0	3	5	0	7	0	27	38	12	0
DIPP1_NoIndex_L002_B_105	0	2	7	0	1	2	10	0	0	1119	0	3	1	0	0	11	0	35	18	0	29	1	0	0	0	0	21	1164	0	53	40	228	1	0	0	2	6	2	5	0	1	0	0	5	1	11	7	122	0
DIPP1_NoIndex_L002_B_106	1	118	0	0	0	0	51	0	1	75919	0	0	2	0	0	3	0	35	376	0	4	1	0	0	0	105	0	507	0	130	26	12	1	0	1	1	74	142	11	0	13	8	0	13	90	23	578	26	0
DIPP1_NoIndex_L002_B_107	0	4	0	0	0	0	9	0	0	55	0	0	2	0	0	4	0	9	11	0	40	4	0	0	0	0	4	4195	0	14476	38	171	2	1	0	2	7	5	16	0	0	1	0	8	5	18	11	131	0
DIPP1_NoIndex_L002_B_108	2	1	2	0	0	0	1	0	0	299	0	0	2	0	0	0	0	3	1	0	11	2	4	0	0	0	0	85	9	150	4	254	0	0	0	1	1	2	2	0	0	0	0	518	3	1	1	15	0
DIPP1_NoIndex_L002_B_109	1	9	2	0	0	0	16	0	0	15	0	0	1	0	0	0	1	26	4	0	10	0	7	0	0	11	1	2500	1	6357	46	204	0	11	0	1	13	3	1514	0	2	1	0	35	1	7	17	21	0
DIPP1_NoIndex_L002_B_11	2	0	0	0	0	0	3	0	0	23	0	1	0	0	0	1	0	4	10	20	18	0	0	0	28	27	9	913	0	553	8	35	1	0	0	0	3	1	25	0	0	3	0	3	0	7	1	77	0
DIPP1_NoIndex_L002_B_110	0	6	0	0	0	0	2	0	0	40	0	0	0	0	0	1	0	11	6	0	39	2	0	0	0	2	2	950	0	265	16	54	0	2	0	3	2	9	58	0	0	0	0	281	2	11	3	207	0
DIPP1_NoIndex_L002_B_111	0	1	3	0	0	1	5	0	1	77	0	0	0	0	0	2	0	13	4	0	42	1	1	0	0	1	1	4604	8	1323	53	75	2	2	0	4	1	4	5	0	0	0	0	52	0	24	7	162	0
DIPP1_NoIndex_L002_B_112	1	0	2	0	0	0	2	0	0	8	0	0	0	0	0	1	0	10	3	0	19	1	0	0	0	1	1	1383	1	551	275	15	0	2	0	1	7	24	1178	0	1	1	0	9	0	9	4	121	0
DIPP1_NoIndex_L002_B_113	2	3	0	0	0	7	18	0	0	1095	0	87	10	0	0	20	0	6	159	0	21	2	0	0	14	1	56	561	0	26	11	8	1	0	1	0	55	5	8	0	5	6	0	2	0	10	5	93	0
DIPP1_NoIndex_L002_B_114	0	0	0	0	0	0	2	0	0	116	0	3	0	0	0	5	0	11	41	0	15	0	6	0	0	1	6	699	0	11	14	2	0	0	0	3	10	3	1	0	2	0	0	7	0	11	3	74	0
DIPP1_NoIndex_L002_B_115	0	0	1	0	0	0	4	0	0	56	0	7	0	0	0	8	0	5	23	0	32	1	10	0	1	0	9	207	0	177	6	19	0	0	0	4	5	3	17	0	0	2	0	7	0	16	3	90	0
DIPP1_NoIndex_L002_B_116	1	2	0	0	0	0	3	0	6	76	0	2	0	0	0	8	0	2	17	0	19	0	3	1	2	0	8	188	1	22	2	34	0	0	0	4	7	2	4	0	1	1	0	3	0	13	1	80	0
DIPP1_NoIndex_L002_B_117	0	1	0	0	0	0	0	0	0	5	0	0	0	0	0	0	0	4	1	0	18	0	0	0	7	2	0	191	0	47	3	2	0	0	0	3	0	0	10	0	0	0	0	5	0	5	2	60	0
DIPP1_NoIndex_L002_B_118	0	13	3	0	0	0	9	0	0	11	0	11	0	0	0	17	0	17	16	0	3	0	1	0	88	86	24	4494	0	195	22	23	1	18	0	3	3	14	63	0	2	2	0	4	0	9	131	34	0
DIPP1_NoIndex_L002_B_119	0	3	0	0	0	0	6	0	1	64	0	1	0	0	0	2	0	11	5	0	13	1	0	0	173	9	4	2857	0	139	110	10	1	2	0	0	2	6	116	0	0	1	0	7	0	1	3	77	0
DIPP1_NoIndex_L002_B_12	0	1	1	0	0	0	8	0	0	20	0	0	0	0	0	1	0	6	4	6	17	0	0	0	22	113	2	1066	1	1520	11	22	3	2	0	4	2	4	5	0	2574	3754	0	6	0	12	4	91	1
DIPP1_NoIndex_L002_B_120	0	1	2	0	0	0	18	0	6	128	0	0	0	0	0	1	0	11	10	0	6	0	2	0	8	0	2	703	0	2358	37	12	1	3	0	1	2	23	2321	0	0	0	0	6	0	7	6	39	0
DIPP1_NoIndex_L002_B_121	1	4	4	0	0	0	120	0	0	72	0	1	0	0	0	0	0	300	6	0	25	0	0	0	0	6	2	5764	0	137	38	170	3	1	0	0	4	38	513	0	0	2	0	6	3	4	14	66	0
DIPP1_NoIndex_L002_B_122	0	0	6	0	0	0	27	0	0	11	0	1	0	0	0	5	0	51	1	0	16	0	0	0	9	462	16	9029	0	60	332	98	0	4	0	1	4	14	132	0	0	1	0	14	3	29	9	131	0
DIPP1_NoIndex_L002_B_123	1	1	2	0	0	0	11	0	6	181	0	1	0	0	0	5	0	28	13	0	8	0	0	0	276	118	7	5841	0	43	376	18	1	1	0	2	8	4	121	0	0	3	0	5	0	3	13	249	0
DIPP1_NoIndex_L002_B_124	0	0	2	0	0	3	13	0	0	222	0	0	5	0	0	2	0	1	176	0	0	0	0	0	0	0	0	396	0	6	3	0	2	0	0	0	58	7	3	0	3	6	0	0	4	40	4	3	0
DIPP1_NoIndex_L002_B_125	0	2	0	0	0	10	7	0	0	6037	0	0	1	0	0	0	0	18	45	1	0	0	0	0	0	1	1	272	0	62	9	1	0	0	0	0	13	11	7472	0	2	0	0	2	8	2	14	6	0
DIPP1_NoIndex_L002_B_126	3	0	0	0	0	1	7	0	0	588	0	0	0	0	0	0	0	7	60	0	2	0	3	0	0	3	1	246	0	15	6	1	0	0	0	0	18	5	1091	0	2	2	0	3	5	4	9	4	0
DIPP1_NoIndex_L002_B_127	0	1	0	0	0	0	15	0	0	96	0	0	0	0	0	0	0	882	14	0	0	1	0	0	0	11	0	203	0	91	7	2	1	0	0	0	8	5	5	0	1	2	0	0	0	4	3	0	0
DIPP1_NoIndex_L002_B_128	1	3	3	0	0	0	17	0	5	650	0	0	0	0	0	1	0	47	20	0	5	0	49	0	0	8	0	1388	0	1954	12	56	2	0	0	2	4	15	699	0	2	1	0	3	5	5	45	14	0
DIPP1_NoIndex_L002_B_129	0	9	0	0	0	2	25	0	4	203	0	0	0	0	0	0	0	38	25	0	15	0	134	0	0	2	1	1886	4	13614	50	323	1	0	1	0	5	16	81	0	1	2	0	4	3	22	37	20	9
DIPP1_NoIndex_L002_B_13	1	2	2	0	0	0	23	0	0	27	0	0	0	0	0	1	0	7	4	30	29	0	0	0	26	67	4	656	0	652	20	12	3	14	0	2	4	4	5	0	2425	3665	0	6	1	12	3	177	0
DIPP1_NoIndex_L002_B_130	0	2	2	0	0	0	3	0	0	220	0	0	0	0	0	0	0	23	3	0	10	0	0	0	0	10	1	10899	0	31	13	118	0	0	0	1	1	12	1060	0	1	0	0	8	4	6	27	8	0
DIPP1_NoIndex_L002_B_131	1	51	1	0	0	0	34	0	0	70	0	0	0	0	0	0	0	95	0	32	0	0	0	0	0	90	2	2472	0	657	19	85	0	0	0	4	1	16	1593	0	0	1	0	6	1	10	198	7	0
DIPP1_NoIndex_L002_B_132	0	56	1	0	0	0	48	0	0	22	0	0	0	0	0	0	0	21	4	3	15	0	8	0	1	73	1	3490	0	6950	105	15	2	15	0	6	1	12	217	0	0	0	0	5	5	9	340	9	1
DIPP1_NoIndex_L002_B_133	0	28	3	0	0	1	995	0	0	17	0	0	0	0	0	0	0	302	2	160	4	0	0	0	0	34	0	14059	0	238	76	375	1	5	1	3	6	7	0	0	0	0	0	28	21	4	123	20	0
DIPP1_NoIndex_L002_B_134	1	1	0	0	0	0	566	0	3	54	0	0	1	0	0	3	0	201	2	38	9	0	0	0	0	5	2	307	0	3158	7	144	0	0	0	2	1	4	15537	0	0	0	0	7	29	10	21	34	0
DIPP1_NoIndex_L002_B_135	0	1	1	0	0	0	6	0	0	6	0	0	1	0	0	1	1	7	9	22	7	0	0	1	0	0	2	210	0	1323	7	154	0	4	0	1	4	6	92	0	0	1	0	2	0	2	0	27	1
DIPP1_NoIndex_L002_B_136	10	1	0	0	0	3	9	0	0	12	0	0	0	0	0	2	0	9	9	135	19	0	2	0	0	0	5	779	0	226	18	250	1	4	0	0	5	34	1442	0	0	0	0	6	1	3	8	338	0
DIPP1_NoIndex_L002_B_137	1	3	2	0	0	10	329	0	1	39	0	0	0	0	0	1	0	44	24	322	31	0	0	0	1	6	0	9782	1	115	16	196	0	1	0	1	8	20	5371	0	0	1	0	4	3	5	16	349	0
DIPP1_NoIndex_L002_B_138	1	2	5	0	0	4	244	0	11	342	0	0	1	0	0	2	0	73	2	580	25	0	1	1	2	0	7	2798	0	1177	71	248	1	29	0	1	4	14	166	0	2	1	0	6	0	10	3	228	0
DIPP1_NoIndex_L002_B_139	1	3	1	0	0	0	161	0	0	24	0	0	0	0	0	3	0	51	2	82	15	0	0	0	1	3	0	6993	1	11444	126	51	1	62	0	4	1	54	1449	0	1	0	0	5	2	3	9	104	1
DIPP1_NoIndex_L002_B_14	0	9	14	0	0	11	59	0	0	323	0	0	0	0	0	0	0	42	1	0	25	0	4	0	0	272	0	12534	0	124	147	2	1	0	1	0	3	16	5	0	1	0	0	6	4	9	23	749	0
DIPP1_NoIndex_L002_B_140	1	1	2	0	0	0	8	0	0	2	0	0	0	0	0	0	0	64	1	189	1	0	0	0	0	1	0	308	0	1917	18	299	0	0	0	0	0	3	216	0	0	0	0	1	4	2	3	42	0
DIPP1_NoIndex_L002_B_141	2	1	1	0	0	0	0	0	19	659	0	2	0	0	0	9	0	4	0	0	0	1	1	0	0	0	20	56	0	1	4	97	0	0	0	0	4	4	1	0	1	0	0	1	0	55	1	6	0
DIPP1_NoIndex_L002_B_142	0	0	0	0	0	0	5	0	34	1330	0	0	0	0	0	5	0	52	7	0	5	0	0	0	0	1	10	422	0	1423	8	65	0	0	0	3	5	6	1	0	0	0	0	13	0	12	2	26	0
DIPP1_NoIndex_L002_B_143	0	3	0	0	0	0	4	0	2	95	0	1	0	0	0	0	0	9	1	0	2	0	0	0	2	6	5	430	0	4238	13	17	1	1	0	0	0	1	2	0	1	0	0	1	0	5	4	35	0
DIPP1_NoIndex_L002_B_144	0	1	0	0	0	0	2	0	10	296	0	1	0	0	0	0	0	8	3	0	2	0	1	0	1	0	1	1056	0	946	20	32	1	0	0	1	3	7	1	0	0	0	0	2	0	4	1	27	0
DIPP1_NoIndex_L002_B_145	0	3	2	0	0	1	22	0	4	101	0	4	11	0	0	1	0	23	6	0	5	1	0	0	1	255	5	3853	0	173	218	31	0	0	0	3	3	16	9	0	0	1	0	1	0	3	5	31	0
DIPP1_NoIndex_L002_B_146	0	6	1	0	0	0	9	0	1	117	0	3	2	0	0	2	0	30	7	0	24	0	0	0	40	206	5	6224	1	1618	271	45	1	5	0	23	12	13	542	0	2	0	0	13	1	11	24	139	0
DIPP1_NoIndex_L002_B_147	2	16	1	0	0	0	1035	0	1	63	0	4	1	0	0	5	0	73	1	0	16	0	0	0	300	1204	9	10461	0	739	224	154	2	5	0	10	12	35	52	0	3	1	0	5	1	12	60	98	0
DIPP1_NoIndex_L002_B_148	0	2	1	0	0	0	2	0	1	7	0	0	0	0	0	0	0	4	2	0	16	6909	5	0	15	48	0	3825	1	3800	94	13	0	0	0	1	3	0	2	0	0	0	0	13	0	2	3	3290	0
DIPP1_NoIndex_L002_B_149	0	50	0	0	0	0	7	0	0	31	0	0	1	0	0	0	0	40	2	0	10	5658	0	0	11	168	3	3294	0	1202	216	6	0	2	0	11	3	19	410	0	2	2	0	6	0	3	88	2628	0
DIPP1_NoIndex_L002_B_15	0	3	0	0	0	0	3	0	0	24	0	0	0	0	0	0	0	19	7	0	21	0	0	0	1	174	0	12907	1	56	41	1	0	0	0	2	5	5	6	0	0	0	0	9	0	1	6	240	0
DIPP1_NoIndex_L002_B_150	0	0	0	0	0	0	1	0	0	84	0	0	0	0	0	0	0	3	0	1	8	0	0	0	0	0	0	119	0	15	3	87	0	0	0	1	0	0	5	0	0	0	0	5	0	6	4	64	0
DIPP1_NoIndex_L002_B_151	0	0	1	0	0	0	4	0	0	122	0	0	0	0	0	0	0	4	5	0	18	0	0	0	0	0	5	429	1	1632	111	35	0	8	0	0	1	2	1	0	0	1	0	0	21	1	6	63	0
DIPP1_NoIndex_L002_B_152	0	6	0	0	0	0	5	0	0	2	0	0	0	0	0	0	0	36	2	2	10	0	0	0	0	5	0	619	2	5423	515	4	0	3	0	1	0	1	2044	0	0	0	0	67	0	2	13	55	0
DIPP1_NoIndex_L002_B_153	1	5	0	0	1	0	6	0	0	15	0	0	0	0	0	3	0	6	1	11	156	1	0	0	37	132	0	3415	1	594	269	73	0	3	0	2	23	8	3280	0	1	2	0	10	0	8	3	704	0
DIPP1_NoIndex_L002_B_154	79	1	0	0	0	32	23	0	14	412	0	0	0	0	0	0	0	3	0	0	2	0	0	0	0	0	0	348	2	3	1	142	0	0	0	0	1	8	1	0	0	0	0	2	0	0	1	0	0
DIPP1_NoIndex_L002_B_155	6	12	3	0	0	0	4	0	2	259	0	0	0	0	0	0	0	10	37	0	0	1	39	0	0	5	0	1202	19	16	10	141	0	0	1	0	12	3	3	0	0	2	0	2	0	3	57	7	0
DIPP1_NoIndex_L002_B_156	7	1	0	0	0	0	4	0	3	197	0	0	1	0	0	0	0	4	40	0	0	0	3	0	0	2	0	517	4	1733	10	30	0	3	0	1	13	1	12	0	1	0	0	1	0	1	9	6	0
DIPP1_NoIndex_L002_B_157	5	1	1	0	1	0	0	0	3	215	0	0	2	0	0	0	0	10	7	0	0	0	8	0	0	0	0	1002	13	2518	20	177	0	3	0	0	1	2	21	0	0	0	0	1	4	3	2	4	0
DIPP1_NoIndex_L002_B_158	5	13	4	0	0	0	10	0	10	2328	0	0	0	0	0	0	0	53	22	0	4	1	8	0	0	9	0	1994	35	952	14	142	2	0	0	5	6	10	11210	0	1	0	0	2	2	6	72	15	1
DIPP1_NoIndex_L002_B_159	0	0	1	0	0	0	6	0	7	388	0	1	0	0	0	0	0	14	0	0	1	0	13	0	0	6	0	1940	1	1080	23	204	0	1	0	1	1	7	2	0	0	1	0	11	0	5	10	6	0
DIPP1_NoIndex_L002_B_16	1	2	2	0	0	0	11	0	0	23	0	0	0	0	0	1	0	7	26	0	18	2	0	0	0	61	0	1125	0	22	12	54	0	3	0	1	9	0	3	0	0	4	0	1	0	9	1	88	0
DIPP1_NoIndex_L002_B_160	3	2	3	0	1	0	28	0	0	875	0	0	0	0	0	0	0	43	22	0	31	0	0	0	0	3	2	3939	4	26	26	909	2	0	0	0	6	10	307	0	0	2	0	43833	9	4	12	27	0
DIPP1_NoIndex_L002_B_161	2	4	1	0	0	1	917	0	0	137	0	2	0	0	0	4	0	15	72	0	5	1	21	0	0	1	8	517	8	23	8	836	1	1	0	1	15	9	907	0	2	2	0	85263	1	4	4	21	0
DIPP1_NoIndex_L002_B_162	1	1	0	0	0	0	242	0	6	333	0	0	0	0	0	1	0	63	4	0	0	0	0	0	1	0	0	382	0	32	17	952	0	0	0	0	0	16	5	0	0	0	0	4881	16	1	7	3	0
DIPP1_NoIndex_L002_B_163	0	2	0	0	0	0	7	0	1	91	0	0	0	0	0	0	0	13	32	0	1	0	5	0	1	2	0	4563	0	68	32	827	0	1	0	2	5	5	4	0	1	1	0	14670	0	3	24	4	0
DIPP1_NoIndex_L002_B_164	3	1	0	0	0	0	15	0	1	65	0	0	0	0	0	1	0	36	29	1	1	1	1	0	0	2	0	2744	0	22	36	1348	0	1	0	1	11	1	1173	0	1	3	0	46211	62	4	6	12	0
DIPP1_NoIndex_L002_B_165	0	4	5	0	0	1	16	0	0	20	0	1	1	0	0	0	0	96	84	0	3	0	2	0	2	1	1	13151	0	1416	35	1713	2	0	0	3	19	5	711	0	3	6	0	23253	12	10	18	15	0
DIPP1_NoIndex_L002_B_166	1	17	0	0	0	0	11	0	1	37	0	0	0	0	0	1	0	36	23	0	107	0	17	0	0	14	1	494	0	185	22	304	0	0	0	2	9	20	840	0	1	0	0	27270	7	3	112	16	0
DIPP1_NoIndex_L002_B_167	1	0	4	0	0	1	6	0	0	25	0	0	0	0	0	0	1	57	19	0	46	2	0	1	3	2	0	6226	1	440	28	372	3	0	0	3	8	3	815	0	0	0	0	293	1	10	9	138	0
DIPP1_NoIndex_L002_B_168	0	0	0	0	0	0	1	0	0	1	0	0	0	0	0	0	0	0	0	0	0	0	0	0	0	0	1	0	0	0	0	0	0	0	0	0	0	0	0	0	0	0	0	2	0	0	0	1	0
DIPP1_NoIndex_L002_B_169	7	2	0	0	0	0	7	0	0	62	0	4	1	0	0	11	0	7	8	0	7	0	2	0	1	1	31	513	0	128	3	36	1	0	0	0	2	11	0	0	1	0	0	4	3	2	14	22	0
DIPP1_NoIndex_L002_B_17	0	1	2	0	0	0	2	0	9	228	0	0	0	0	0	2	0	1	13	0	39	0	0	0	0	40	0	533	0	30	6	33	1	0	0	0	1	7	3	0	0	1	0	15	0	8	3	169	0
DIPP1_NoIndex_L002_B_170	0	2	0	0	0	0	11	0	0	103	0	2	1	0	0	10	0	9	7	0	21	2	30	0	1	8	10	529	3	16	7	24	3	1	0	1	2	16	16	0	0	2	0	10	0	5	13	22	0
DIPP1_NoIndex_L002_B_171	0	0	1	0	0	0	5	0	1	282	0	5	0	1	0	6	0	12	1	0	13	0	8	0	0	1	15	652	0	14	14	20	0	0	0	1	1	20	9	0	2	0	0	8	0	3	6	11	0
DIPP1_NoIndex_L002_B_172	0	51	0	0	0	0	36	0	0	22	0	0	0	0	0	0	0	47	23	0	8	0	0	0	0	32	2	2359	0	43	29	58	1	21	0	13	4	67	31	0	0	0	0	9	2	7	279	108	0
DIPP1_NoIndex_L002_B_173	1	0	0	0	0	0	3	0	0	38	0	0	0	0	0	1	0	6	3	0	0	0	0	0	0	0	0	109	0	2	5	27	1	3	0	1	1	5	14	0	0	1	0	4	0	2	1	8	0
DIPP1_NoIndex_L002_B_174	0	4	2	0	0	0	5	0	1	44	0	0	0	0	0	0	0	15	1	0	14	0	8	1	0	0	0	2144	0	218	14	106	0	3	0	3	1	0	0	0	0	1	0	20	3	7	1	51	0
DIPP1_NoIndex_L002_B_175	0	0	0	0	0	0	8	0	9	380	0	1	0	0	0	5	0	4	71	0	14	0	151	0	1	0	9	203	0	2	5	4	0	0	0	0	15	17	0	0	0	2	0	2	4	3	1	16	0
DIPP1_NoIndex_L002_B_176	0	4	1	0	0	0	61	0	0	14	0	0	0	0	0	2	1	15	29	0	9	0	2	1	0	0	7	550	0	623	16	19	3	2	0	11	10	125	9	0	1	1	0	7	0	6	2	68	0
DIPP1_NoIndex_L002_B_177	0	5	2	0	1	0	8	0	0	120	0	1	2	0	0	2	0	19	14	1	28	1	0	0	1	184	6	3234	10	4213	340	15	1	69	0	10	4	8	13	0	0	2	0	29	0	14	7	120	0
DIPP1_NoIndex_L002_B_178	0	1	1	0	0	17	5	0	7	340	0	34	1	0	0	30	0	14	10	1	5	1	0	0	14	1	60	1123	0	12	15	0	0	0	0	1	7	15	1	0	0	1	0	8	0	7	2	32	0
DIPP1_NoIndex_L002_B_179	0	38	3	0	0	0	17	0	2	130	0	6	3	0	0	2	0	251	9	0	2	0	1	1	5	27	9	2154	0	1132	30	18	2	0	0	4	1	24	1185	0	1	1	0	7	8	7	165	16	0
DIPP1_NoIndex_L002_B_18	1	3	4	0	0	0	7	0	0	52	0	0	0	1	0	1	0	12	52	0	3	1	53	0	0	1	0	5623	0	40	54	7	0	0	0	1	10	8	3	0	0	1	0	3	1	5	12	16	0
DIPP1_NoIndex_L002_B_180	0	0	0	0	0	0	0	0	0	0	0	0	0	0	0	0	0	0	0	0	0	0	0	0	0	0	0	1	0	0	0	0	0	0	0	0	0	0	0	0	0	0	0	0	0	1	0	0	0
DIPP1_NoIndex_L002_B_181	1	1	1	0	0	2	9	0	0	25	0	6	0	0	0	13	0	288	1	0	1	0	1	0	1	5	15	1869	1	1260	16	2	0	1	1	0	8	1	17	0	0	1	0	3	0	2	3	4	0
DIPP1_NoIndex_L002_B_182	0	0	1	0	0	0	7	0	6	362	0	6	1	1	0	16	0	21	1	0	0	0	0	0	51	2	40	860	1	85	6	39	1	0	0	1	3	1	15	0	9	24	0	4	0	3	1	8	0
DIPP1_NoIndex_L002_B_183	0	11	0	0	0	0	10	0	0	26	0	0	0	0	0	1	0	256	1	11	4	0	1	0	2	5	2	819	4	35	11	4	0	7	0	8	2	0	29	0	0	0	0	2	0	8	2	21	0
DIPP1_NoIndex_L002_B_184	0	1	11	0	0	1	40	0	0	213	0	0	0	0	0	0	0	15	1	1	10	0	0	0	0	2	1	433	6	31	32	614	0	0	0	1	1	1	814	0	0	0	0	5	13	2	6	41	0
DIPP1_NoIndex_L002_B_185	0	17	0	0	0	0	91	0	0	12	0	0	0	0	0	3	0	69	1	6	14	0	2	0	8	7	1	3449	2	4307	622	0	1	2	0	5	4	9	360	0	1	0	0	6	0	5	26	45	0
DIPP1_NoIndex_L002_B_186	0	4	0	0	0	0	18	0	2	252	0	1	0	0	0	5	0	38	0	7	10	1	0	0	11	2	14	3307	0	33	24	72	0	12	0	2	4	28	135	0	0	2	0	7	1	1	8	58	0
DIPP1_NoIndex_L002_B_187	0	1	4	0	0	0	7	0	0	58	0	0	1	0	0	0	0	18	0	1	8	0	0	0	0	0	1	2243	0	20	13	412	0	0	0	14	1	20	1	0	0	2	0	5	0	3	10	41	0
DIPP1_NoIndex_L002_B_188	0	10	2	0	0	0	32	0	0	117	0	1	1	0	0	8	0	241	5	0	0	0	0	0	3	17	18	2277	1	51	29	95	0	0	0	0	3	110	10	0	0	1	0	1	1	7	69	5	0
DIPP1_NoIndex_L002_B_189	0	5	2	0	0	0	528	0	0	86	0	1	1	0	0	12	0	214	3	9	16	1	0	0	0	6	23	3582	0	1139	1104	111	0	0	0	0	1	30	1689	0	0	3	0	5	0	13	7	35	0
DIPP1_NoIndex_L002_B_19	0	2	0	0	0	0	14	0	6	284	0	105	0	0	0	17	0	0	4	0	3	0	0	0	1	0	26	32	1	11	2	2	0	0	0	0	2	13	4	0	0	1	0	2	0	7	1	21	0
DIPP1_NoIndex_L002_B_190	1	9	0	0	0	0	7	0	0	24	0	1	0	0	0	1	0	17	0	23	14	1	1	0	0	7	5	3643	1	3000	223	235	0	0	0	6	1	4	150	0	0	0	0	7	1	20	9	64	0
DIPP1_NoIndex_L002_B_191	0	9	0	0	0	0	104	0	0	21	0	0	0	0	0	1	0	6	4	17	10	0	0	0	0	1	5	898	2	7677	188	87	0	0	0	18	0	17	30	0	2	3	0	5	0	6	24	22	0
DIPP1_NoIndex_L002_B_192	0	3	1	0	0	0	12	0	0	116	0	0	0	0	0	2	0	19	3	30	12	2	1	0	2	7	2	1662	1	360	93	70	1	0	0	13	2	4	277	0	4	2	0	5	0	11	9	64	0
DIPP1_NoIndex_L002_B_193	0	1	2	0	0	0	139	0	0	20	0	3	1	0	0	10	0	10	6	22	18	0	2	0	2	0	22	1116	4	1740	10	158	1	0	0	15	3	7	25	0	2	1	0	10	0	15	5	322	0
DIPP1_NoIndex_L002_B_2	1	3	0	0	0	1	64	0	0	2041	0	2	24	0	0	3	0	6	97	1	0	0	19	0	0	0	27	137	0	10	4	1	2	0	0	1	46	100	2	0	1	1	0	2	20	25	5	6	0
DIPP1_NoIndex_L002_B_20	0	9	0	0	0	0	29	0	0	44	0	2	0	0	0	3	0	4	164	0	1	0	0	0	1	4	11	263	0	27	12	2	1	2	0	1	32	99	16	0	2	6	0	5	0	4	33	4	0
DIPP1_NoIndex_L002_B_21	1	50	0	0	0	0	25	0	2	32	0	1	1	0	0	7	0	15	38	0	4	0	0	0	0	29	12	464	12	3548	21	2	1	1	0	1	10	32	1	0	0	1	0	4	0	9	203	8	0
DIPP1_NoIndex_L002_B_22	0	29	1	0	0	0	12	0	8	202	0	8	0	0	0	5	0	17	38	0	9	0	0	0	0	30	11	359	0	30124	44	2	3	0	3	2	10	22	2	0	1	1	0	8	1	8	142	7	0
DIPP1_NoIndex_L002_B_23	0	1	0	0	0	0	13	0	4	346	0	0	0	0	0	1	0	350	23	0	1	0	0	0	0	4	4	49	0	169	5	1	1	0	0	1	10	9	1851	0	0	1	0	2	0	5	2	1	0
DIPP1_NoIndex_L002_B_24	0	12	0	0	0	1	13	0	1	66	0	10	0	0	0	3	0	101	13	0	22	0	3	0	0	2	17	290	4	529	30	23	2	22	0	1	7	52	904	0	1	1	0	4	0	6	6	25	0
DIPP1_NoIndex_L002_B_25	0	17	1	0	1	0	17	0	0	75	0	3	0	0	0	4	0	480	14	0	11	0	11	0	1	6	15	977	8	3092	37	11	1	0	1	1	6	10	630	0	1	0	0	8	1	11	10	24	0
DIPP1_NoIndex_L002_B_26	0	0	0	0	0	0	5	0	0	24	0	0	0	0	0	2	0	11	12	0	4	0	20	0	0	1	7	653	5	2258	9	1	0	0	0	0	2	5	24	0	2	0	0	2	0	3	3	9	0
DIPP1_NoIndex_L002_B_27	0	10	0	0	0	0	7	0	0	50	0	4	0	0	0	4	0	30	26	0	6	0	11	0	0	11	8	610	22	4055	21	3	3	1	0	2	9	7	38	0	0	0	0	1	1	5	46	27	0
DIPP1_NoIndex_L002_B_28	1	8	2	0	0	0	97	0	1	122	0	4	0	0	0	5	0	29	40	0	44	0	4	0	49	0	24	10288	28	1547	44	89	2	2	0	2	9	20	43	0	3	2	0	12	0	15	10	117	0
DIPP1_NoIndex_L002_B_29	1	1	1	0	0	0	33	0	1	16	0	0	0	0	0	0	0	9	1	0	17	0	1	0	7	44	0	1543	0	1949	14	389	0	0	0	1	1	6	223	0	1216	1730	0	296	0	1	5	126	0
DIPP1_NoIndex_L002_B_3	1	6	0	0	0	0	9	0	0	90	0	0	2	0	0	2	0	10	100	0	3	0	25	0	0	2	2	216	1	27	7	2	0	0	0	1	37	9	1	0	2	3	0	4	2	4	24	9	0
DIPP1_NoIndex_L002_B_30	1	15	2	0	0	0	392	0	0	43	0	0	0	0	0	3	0	12	84	0	1	2	18	0	0	20	10	369	1	74	19	5	1	6	0	2	14	33	3	0	2	2	0	6	0	2	36	9	0
DIPP1_NoIndex_L002_B_31	0	3	1	0	0	0	152	0	0	43	0	0	0	0	0	0	0	7	1	17	25	1	1	0	0	1	2	1461	0	1847	15	3	3	0	0	1	2	17	43	0	0	1	0	10	0	17	7	79	0
DIPP1_NoIndex_L002_B_32	0	42	0	0	0	0	19	0	0	26	0	0	0	0	0	0	0	14	2	15	17	0	18	0	0	54	3	5773	6	2620	30	30	0	5	0	6	2	1075	17	0	0	0	0	7	0	9	206	29	0
DIPP1_NoIndex_L002_B_33	0	4	0	0	0	0	15	0	0	19	0	0	0	0	0	0	0	7	2	4	18	0	1	0	1	0	0	4757	0	4993	29	2	1	0	0	3	2	7	19	0	0	0	0	5	0	6	257	64	0
DIPP1_NoIndex_L002_B_34	0	12	1	0	0	0	48	0	0	49	0	0	0	0	0	2	0	72	1	72	21	0	1	0	4	5	6	9030	3	4704	692	7	0	11	0	2	13	5	53	0	0	0	0	8	0	13	24	36	0
DIPP1_NoIndex_L002_B_35	0	0	0	0	0	0	14	0	0	749	0	0	1	0	0	10	0	3	74	0	16	2	27	1	0	1	18	82	0	35	6	0	4	0	0	2	10	6	3	0	4	2	0	4	0	309	0	49	0
DIPP1_NoIndex_L002_B_36	0	1	0	0	0	0	6	0	0	229	0	2	0	0	0	3	0	12	34	0	11	0	2	0	0	2	7	36	0	14	1	1	0	0	0	0	5	7	4	0	2	3	0	3	0	3	1	40	0
DIPP1_NoIndex_L002_B_37	1	0	0	0	0	0	2	0	0	91	0	1	0	0	0	0	0	1	12	0	5	0	0	0	0	0	6	20	0	3	1	0	0	0	0	0	3	1	3	0	0	2	0	1	0	3	1	11	0
DIPP1_NoIndex_L002_B_38	1	8	1	0	0	0	10	0	2	45	0	1	0	0	0	0	0	28	7	0	12	0	1	0	1	4	3	532	0	3509	24	2	0	0	0	1	3	13	3	0	0	0	0	4	1	12	45	44	0
DIPP1_NoIndex_L002_B_39	0	1	2	0	0	1	1	0	0	43	0	0	0	0	0	0	0	5	17	0	11	0	3	0	0	0	1	4506	0	680	10	151	0	0	0	1	4	1	0	0	0	1	0	2	0	6	2	54	0
DIPP1_NoIndex_L002_B_4	0	14	1	0	0	2	26	0	2	180	0	6	6	0	0	7	0	27	10	0	3	0	574	0	1	2	36	822	0	45	15	105	2	0	0	1	1	89	21	0	1	0	0	5	4	12	31	14	0
DIPP1_NoIndex_L002_B_40	0	0	2	0	0	0	10	0	38	883	0	6	0	0	0	8	0	10	1	0	6	0	0	0	3	81	22	1712	0	458	18	261	1	0	0	2	1	3	8	0	1	1	0	1	0	2	5	20	0
DIPP1_NoIndex_L002_B_41	0	6	0	0	0	0	4	0	0	44	0	0	0	0	0	1	0	16	23	1	16	1	0	0	0	57	1	1063	0	194	26	149	2	0	0	3	1	8	146	0	2	0	0	2	1	9	61	122	0
DIPP1_NoIndex_L002_B_42	0	1	0	0	0	0	0	0	0	4	0	1	0	0	0	0	0	5	5	0	14	1	0	0	0	11	0	1847	0	241	122	47	1	0	0	0	1	0	10	0	0	0	0	2	0	9	2	46	0
DIPP1_NoIndex_L002_B_43	0	1	2	0	0	0	736	0	0	24	0	1	0	0	0	0	0	20	12	0	7	1	0	0	0	89	3	2688	0	138	245	386	0	1	0	0	3	5	191	0	0	1	0	3	0	5	6	60	0
DIPP1_NoIndex_L002_B_44	0	4	1	0	0	0	4	0	0	15	0	0	0	0	0	0	0	65	17	0	2	0	1	0	0	20	4	3238	0	1380	3442	238	2	1	0	0	9	11	537	0	1	2	0	1	0	7	14	25	0
DIPP1_NoIndex_L002_B_45	1	3	2	0	0	0	50	0	2	54	0	0	0	0	0	1	0	19	29	0	7	0	0	0	0	210	0	4298	0	316	498	475	2	3	0	1	7	6	6	0	1	1	0	3	1	4	4	42	0
DIPP1_NoIndex_L002_B_46	1	1	3	0	0	1	15	0	0	27	0	0	1	0	0	2	0	18	75	0	11	0	4	0	0	213	4	9459	0	1211	134	109	1	13	0	2	19	16	19	0	6	3	0	2	0	12	3	141	0
DIPP1_NoIndex_L002_B_47	1	1	0	0	0	0	138	0	0	16	0	0	0	0	0	2	0	23	4	1	21	1	0	1	0	81	3	1806	0	2055	23	54	3	4	0	2	1	1	8	0	0	2	0	10	0	8	7	126	0
DIPP1_NoIndex_L002_B_48	0	0	0	0	0	0	1	0	0	5	0	0	0	0	0	1	0	11	6	0	9	0	0	0	0	15	2	345	0	2204	9	10	1	1	0	2	0	0	2	0	0	1	0	3	0	2	0	29	0
DIPP1_NoIndex_L002_B_49	0	5	1	0	0	0	9	0	0	13	0	2	0	0	0	2	0	14	17	0	30	1	3	0	0	23	4	2068	0	3588	34	127	1	9	0	5	1	25	3	0	0	1	0	7	0	22	6	147	0
DIPP1_NoIndex_L002_B_5	1	9	2	0	0	0	21	0	0	194	0	3	2	0	0	7	0	57	32	0	5	0	32	0	0	6	23	652	0	48	23	6	1	0	0	1	8	44	179	0	1	2	0	1	41	15	51	19	0
DIPP1_NoIndex_L002_B_50	0	1	3	0	0	3	32	0	1	45	0	1	0	0	0	5	0	17	22	1	13	0	0	0	1	171	15	3305	0	4537	39	186	3	12	0	0	6	4	56	0	1	2	0	2	0	3	8	42	0
DIPP1_NoIndex_L002_B_51	0	0	3	0	0	0	1	0	0	45	0	3	0	0	0	2	0	8	2	0	10	0	1	0	0	1	3	1059	1	348	7	280	3	0	0	1	1	2	0	0	0	0	0	2	1	5	4	41	0
DIPP1_NoIndex_L002_B_52	0	1	1	0	0	0	5	0	15	452	0	0	0	0	0	3	0	9	18	0	27	1	1	0	1	106	8	844	0	36	17	30	2	0	0	3	3	3	4	0	0	0	0	7	0	16	0	74	0
DIPP1_NoIndex_L002_B_53	1	3	7	0	0	0	3	0	0	204	0	1	0	0	0	0	0	20	8	0	20	0	16	0	0	90	0	7009	0	35	64	619	0	0	0	0	5	4	595	0	1	2	0	2	5	15	10	19	0
DIPP1_NoIndex_L002_B_54	1	5	2	0	0	0	10	0	35	1402	0	0	0	0	0	0	0	17	38	0	5	0	0	0	3	501	0	6735	0	52	44	419	2	0	0	5	11	12	82	0	0	3	0	7	3	12	14	12	0
DIPP1_NoIndex_L002_B_55	2	3	0	0	1	0	5	0	22	799	0	0	2	0	0	0	0	4	3	0	39	1	0	0	0	3	7	97	0	34	6	41	132	0	0	5	2	7	2	0	2	1	0	12	0	18	2	208	0
DIPP1_NoIndex_L002_B_56	0	3	0	0	0	0	97	0	22	799	0	7	1	0	0	10	0	12	27	49	10	0	0	0	0	0	29	2602	0	5965	18	15	43	4	0	0	4	9	3	0	2	3	0	4	0	11	2	19	1
DIPP1_NoIndex_L002_B_57	0	4	0	0	0	0	13	0	0	15	0	1	0	0	0	0	0	13	6	23	12	2	1	0	2	0	1	642	4	1287	17	7	8	5	2	3	0	3	19	0	1	1	0	2	1	9	0	121	0
DIPP1_NoIndex_L002_B_58	0	6	1	0	0	2	566	0	3	180	0	7	6	0	0	3	0	22	102	205	13	0	0	1	1	5	2	2168	0	89	258	29	454	2	0	1	22	3	50	0	2	3	0	7	2	4	8	89	0
DIPP1_NoIndex_L002_B_59	0	2	2	0	1	7	1788	0	15	873	0	16	30	0	0	6	0	55	12	54	20	0	0	1	1	2	16	5165	0	90	45	83	585	3	0	3	13	35	21	0	1	1	0	7	4	9	19	148	0
DIPP1_NoIndex_L002_B_6	0	7	2	0	0	0	22	0	2	195	0	6	2	0	0	8	0	22	119	0	2	0	6	0	0	21	28	761	0	40	15	0	4	1	0	3	21	30	3	0	1	5	0	2	19	10	33	37	0
DIPP1_NoIndex_L002_B_60	0	1	0	0	0	0	39	0	0	8	0	2	0	0	0	4	0	5	31	7	8	0	0	0	0	0	1	2985	0	337	137	0	13	5	0	1	10	1	391	0	2	2	0	2	0	2	2	141	0
DIPP1_NoIndex_L002_B_61	0	2	1	0	0	0	8	0	6	143	0	0	0	0	0	1	0	17	2	46	31	0	6	1	0	2	3	1178	0	66	22	10	71	0	0	4	3	8	178	0	1	0	0	13	0	12	25	547	0
DIPP1_NoIndex_L002_B_62	1	3	0	0	0	713	20	0	33	1039	0	183	2	0	0	42	0	10	0	0	6	1	0	0	3	0	59	284	0	12	4	1	12105	0	1	0	8	33	7	0	0	0	0	9	0	5	2	247	0
DIPP1_NoIndex_L002_B_63	1	3	0	0	0	28	9	0	11	466	0	5	0	0	0	5	0	1	11	0	24	0	0	0	0	0	1	52	0	10	1	2	289	0	0	3	5	1	3	0	0	0	0	11	0	9	1	71	0
DIPP1_NoIndex_L002_B_64	2	0	0	0	0	19	4	0	2	41	0	9	0	0	0	3	0	4	17	0	11	2	0	0	1	0	5	90	0	4713	5	0	67	0	0	1	5	1	7	0	0	0	0	6	1	9	4	80	0
DIPP1_NoIndex_L002_B_65	0	0	0	0	0	0	4	0	0	31	0	4	0	0	0	3	0	4	4	0	20	0	0	0	1	1	10	71	2	9071	18	0	28	0	0	1	0	2	17	0	1	0	0	3	0	4	5	92	0
DIPP1_NoIndex_L002_B_66	1	1	0	0	1	0	5	0	2	32	0	2	1	0	0	1	0	1	10	0	24	0	10	0	2	1	4	4991	3	3078	42	15	28	42	0	4	4	6	5	0	1	0	0	4	1	11	1	125	0
DIPP1_NoIndex_L002_B_67	0	2	0	0	0	0	2	0	1	30	0	0	0	0	0	3	0	5	2	0	27	0	6	0	0	1	1	1582	3	3628	26	21	11	22	0	0	2	5	12	0	1	0	0	4	1	6	5	100	0
DIPP1_NoIndex_L002_B_68	0	9	0	0	0	0	5	0	0	31	0	0	0	0	0	2	0	4	2	0	28	0	3	1	1	3	1	982	6	1616	35	15	34	20	0	3	0	3	32	0	0	0	0	8	0	8	12	217	0
DIPP1_NoIndex_L002_B_69	2	13	1	0	0	5	3	0	0	25	0	4	0	0	0	6	0	1	9	0	64	2	8	0	1	1	23	2480	1	2941	26	35	53	2	0	5	6	4	15	0	3	0	0	25	2	7	9	270	0
DIPP1_NoIndex_L002_B_7	0	1	0	0	0	0	3	0	23	1067	0	1	1	0	0	1	0	5	19	0	15	0	0	0	12	8	4	378	9	23	3	52	2	0	0	1	4	4	6	0	0	0	0	4	0	7	11	74	0
DIPP1_NoIndex_L002_B_70	0	5	1	0	0	4	2	0	0	26	0	0	0	0	0	1	0	15	10	0	17	1	2	0	0	2	2	1693	1	1133	17	39	6	0	0	5	4	2	380	0	1	1	0	14	0	4	4	321	0
DIPP1_NoIndex_L002_B_71	0	8	0	0	1	0	1	0	0	18	0	0	0	0	0	2	0	15	5	0	39	0	0	0	1	1	1	4490	1	353	23	17	28	6	0	4	1	2	438	0	0	0	0	25	0	15	9	319	0
DIPP1_NoIndex_L002_B_72	0	35	0	0	1	2	125	0	0	23	0	0	0	0	0	4	0	24	3	0	28	0	0	1	0	4	6	8853	4	2077	97	21	7	6	0	7	1	3	190	0	1	0	0	22	1	14	14	304	0
DIPP1_NoIndex_L002_B_73	0	33	3	0	1	0	25	0	0	16	0	1	1	0	0	5	1	20	3	36	43	0	4	0	2	0	4	7269	9	4502	100	37	19	0	0	5	4	8	68	0	2	1	0	11	3	14	11	257	0
DIPP1_NoIndex_L002_B_74	0	2	5	0	0	0	7	0	0	11	0	4	0	0	0	0	0	8	5	14	18	1	0	0	1	0	2	369	2	5438	47	5	10	0	0	1	1	3	56	0	0	2	0	16	0	11	5	121	0
DIPP1_NoIndex_L002_B_75	4	1	5	0	0	0	161	0	7	112	0	6	0	0	0	7	0	41	3	80	18	0	0	0	4	2	5	9675	0	1546	36	408	296	0	1	3	0	5	300	0	1	1	0	8	5	10	2	98	0
DIPP1_NoIndex_L002_B_76	0	4	1	0	0	2	3	0	0	12	0	2	0	0	0	1	0	12	3	63	26	2	9	1	1	3	16	4793	22	3559	64	3	8	4	0	2	0	4	21	0	2	0	0	11	0	6	17	139	0
DIPP1_NoIndex_L002_B_77	2	2	12	0	0	0	141	0	21	539	0	0	1	0	0	0	0	41	1	380	87	0	0	0	2	6	0	24962	0	144	229	6134	111	0	0	4	4	7	14	0	1	2	0	12	0	7	20	62	0
DIPP1_NoIndex_L002_B_78	1	4	3	0	0	1	207	0	0	61	0	1	0	0	0	0	0	17	33	309	19	0	2	1	3	4	0	16990	0	225	72	2036	784	0	0	4	12	339	175	0	0	4	0	39	7	11	14	124	0
DIPP1_NoIndex_L002_B_79	0	3	0	0	0	1	8	0	0	86	0	2	0	0	0	31	0	17	194	82	26	0	5	0	2	1	64	3109	2	449	35	270	35	13	1	4	52	41	11	0	5	4	0	46	0	10	8	146	0
DIPP1_NoIndex_L002_B_8	0	1	0	0	0	0	1	0	1	22	0	3	0	0	0	8	0	3	19	0	6	1	2	0	37	34	23	1758	6	2482	6	130	11	1	0	1	3	0	3	0	2	1	0	4	1	7	5	71	0
DIPP1_NoIndex_L002_B_80	0	2	0	0	0	0	1	0	22	3406	0	0	2	0	0	2	0	2	15	0	3	0	1	0	0	0	2	19	0	7	2	1	0	0	0	1	5	0	8	0	0	1	0	1	0	4	3	3	0
DIPP1_NoIndex_L002_B_81	0	0	1	0	0	0	1495	0	0	5	0	0	3	0	0	0	0	21	4	0	16	0	0	0	1	0	2	183	0	26	26	2	0	0	0	0	1	3	6	0	1	1	0	3	55	8	17	7	0
DIPP1_NoIndex_L002_B_82	45	2	0	0	0	0	27	0	0	6778	0	0	0	0	0	1	0	2	0	0	0	0	0	0	0	0	0	17	0	4	0	1	1	0	0	1	0	1	6	0	0	0	0	1	0	2	0	5	0
DIPP1_NoIndex_L002_B_83	0	2	3	0	0	0	460	0	7	170	0	0	0	0	0	0	0	138	5	1	9	0	0	0	0	3	0	4016	0	45	345	61	0	0	1	0	0	2	43	0	0	1	0	2	2	8	4	186	0
DIPP1_NoIndex_L002_B_84	0	5	4	0	0	0	71	0	0	67	0	0	1	0	0	0	0	28	2	0	15	0	6	0	3	0	0	4480	0	127	2923	381	1	0	0	1	3	12	19	0	1	1	0	5	8	9	17	302	0
DIPP1_NoIndex_L002_B_85	0	2	0	0	0	0	0	0	1	5653	0	0	0	0	0	0	0	1	4	2	12	0	0	0	0	0	0	14	0	4	1	0	3	0	0	3	0	0	2	0	0	0	0	6	0	13	1	35	0
DIPP1_NoIndex_L002_B_86	0	4	0	0	0	0	1	0	0	3754	0	0	0	0	0	0	0	4	25	0	27	5	0	1	0	0	1	40	0	9	0	1	2	1	0	3	6	3	2	0	0	1	0	6	0	9	2	78	0
DIPP1_NoIndex_L002_B_87	0	1	0	0	0	0	3	0	0	189	0	0	0	0	0	0	0	3	19	0	28	1	0	0	0	0	0	29	0	7	1	0	0	0	0	1	3	4	6	0	0	0	0	5	0	7	1	87	0
DIPP1_NoIndex_L002_B_88	0	0	1	0	0	0	4	0	0	1949	0	0	1	0	0	0	0	5	37	0	15	1	1	0	0	0	1	25	0	5	3	1	0	0	0	2	10	3	3	0	0	2	0	3	0	5	0	65	0
DIPP1_NoIndex_L002_B_89	0	1	0	0	0	0	4	0	0	566	0	0	0	0	0	0	0	12	15	0	13	0	1	1	0	0	0	36	1	12	4	2	0	0	0	0	3	1	2	0	0	0	0	3	1	2	4	72	2
DIPP1_NoIndex_L002_B_9	1	0	5	0	0	0	3	0	8	131	0	2	1	0	0	11	0	17	13	46	2	0	1	0	75	68	23	321	3	4006	10	795	0	0	0	1	5	8	22	0	0	0	0	2	2	2	5	87	0
DIPP1_NoIndex_L002_B_90	4	4	0	0	0	0	1	0	0	1022	0	0	0	0	0	0	0	5	39	0	18	1	1	1	0	1	1	37	0	15	10	0	2	0	0	3	9	2	3	0	1	2	0	5	0	4	7	74	0
DIPP1_NoIndex_L002_B_91	0	0	1	0	0	0	4	0	0	72	0	0	0	0	0	0	0	12	25	0	31	0	0	0	0	1	0	41	0	18	16	28	1	8	0	3	8	2	518	0	0	1	0	5	0	6	4	81	1
DIPP1_NoIndex_L002_B_92	0	0	1	0	0	0	2	0	1	248	0	0	0	0	0	0	0	10	14	0	34	1	1	0	0	2	1	40	0	19	8	208	0	5	0	0	7	2	8	0	1	0	0	4	0	18	0	123	0
DIPP1_NoIndex_L002_B_93	0	52	1	0	0	0	25	0	0	105	0	0	0	0	0	1	0	22	6	0	22	0	1	1	0	52	0	559	0	39	55	81	2	71	0	5	1	20	378	0	0	0	0	12	4	8	261	97	0
DIPP1_NoIndex_L002_B_94	0	22	1	0	0	0	7	0	2	105	0	0	0	0	0	1	0	43	3	0	14	1	1	0	0	18	0	1464	0	29	64	178	0	63	1	0	1	11	851	0	0	0	0	4	1	2	78	53	2
DIPP1_NoIndex_L002_B_95	0	11	0	0	0	0	6	0	0	44	0	2	0	0	0	0	0	103	1	0	26	1	2	0	0	6	2	3278	0	166	177	59	0	97	0	2	3	4	203	0	1	5	0	12	7	5	43	83	2
DIPP1_NoIndex_L002_B_96	5	5	6	0	0	0	38	0	1	53	0	0	2	0	0	0	0	44	11	0	21	1	1	0	1	4	1	2070	1	901	42	50	17	1	0	1	4	131	1904	0	0	1	0	2	2	6	10	57	0
DIPP1_NoIndex_L002_B_97	1	4	1	0	0	0	6	0	4	141	0	0	1	0	0	0	0	71	11	0	37	3	0	0	0	2	3	3345	1	344	33	202	15	1	0	3	2	8	1491	0	4	4	0	7	10	13	21	114	1
DIPP1_NoIndex_L002_B_98	0	1	11	0	1	0	15	0	1	94	0	0	1	0	0	1	0	24	79	0	43	1	0	0	0	2	0	1394	0	46	125	164	53	62	0	3	24	10	2	0	0	2	0	14	7	14	7	122	0
DIPP1_NoIndex_L002_B_99	0	8	0	0	0	0	12	0	15	319	0	0	0	0	0	0	0	87	1	1	21	0	0	0	0	8	5	1306	0	149	81	379	22	36	0	3	7	3	3798	0	1	0	0	10	3	11	23	78	0
DIPP1_NoIndex_L003_B_1	5	2	0	0	0	0	68	0	0	194	0	5	59	0	0	24	0	7	85	0	2	0	44	0	0	0	41	265	1	33	3	1	0	0	0	3	41	32	9	0	3	6	0	0	0	7	7	12	0
DIPP1_NoIndex_L003_B_10	0	2	1	0	0	0	6	0	4	544	0	2	0	0	0	8	0	8	17	43	33	0	1	0	27	46	12	2044	0	3152	8	78	0	1	0	1	1	3	13	0	1	2	0	2	2	9	2	266	0
DIPP1_NoIndex_L003_B_100	3	1	0	0	0	0	125	0	0	45	0	0	0	0	0	1	0	398	4	0	3	0	0	0	1	3	3	559	0	37	14	72	0	1	0	1	9	27	330	0	0	1	0	0	0	14	3	1	0
DIPP1_NoIndex_L003_B_101	0	20	1	0	1	0	8	0	6	95	0	0	0	0	0	5	0	20	8	0	28	0	3	0	0	13	8	10173	0	143	20	106	0	7	0	24	4	39	9	0	2	0	0	17	0	15	132	226	0
DIPP1_NoIndex_L003_B_102	0	9	9	0	0	0	11	0	0	49	0	0	1	0	0	4	0	28	25	0	14	0	4	0	0	2	8	4892	0	611	37	43	0	0	0	7	13	1789	574	0	1	2	0	5	0	6	13	74	0
DIPP1_NoIndex_L003_B_103	0	4	1	0	0	4	8	0	2	104	0	0	0	0	0	5	0	12	11	0	15	0	0	0	0	6	7	1460	0	736	35	67	0	4	0	9	7	6	179	0	0	0	0	13	3	8	3	120	0
DIPP1_NoIndex_L003_B_104	0	6	11	0	0	0	16	0	4	428	0	2	1	0	0	5	0	34	26	0	11	0	0	0	0	0	21	5046	1	2829	58	158	0	2	0	7	13	24	26	0	1	2	0	3	2	10	3	51	0
DIPP1_NoIndex_L003_B_105	1	7	3	0	0	7	39	0	0	368	0	4	0	0	0	8	0	51	9	0	19	0	0	0	0	12	8	2594	0	434	80	260	0	8	0	13	17	9	27	0	0	0	0	2	0	12	10	71	0
DIPP1_NoIndex_L003_B_106	0	4	6	0	0	1	0	0	0	14	0	2	0	0	0	5	0	9	23	0	8	1	0	0	1	1	5	3721	0	860	20	47	0	2	0	31	10	2	17	0	0	1	0	7	0	3	1	72	0
DIPP1_NoIndex_L003_B_107	2	5	0	0	0	1	7	0	0	9	0	0	0	0	0	0	0	4	13	10	6	0	0	0	6	1	1	4530	0	748	177	18	0	10	0	32	19	15	224	0	0	1	0	2	0	7	6	62	0
DIPP1_NoIndex_L003_B_108	0	8	0	0	0	80	10	0	0	6643	0	3	5	0	0	35	0	4	86	0	1	0	0	0	0	2	48	76	0	9	2	1	0	0	0	1	27	7	3	0	0	2	0	0	0	6	1	3	0
DIPP1_NoIndex_L003_B_109	6	6	0	0	0	8	33	0	0	1009	0	0	3	0	0	21	0	9	415	1	4	0	5	0	0	1	24	257	0	23	4	4	0	1	0	2	125	21	87	0	6	17	0	0	0	14	19	7	0
DIPP1_NoIndex_L003_B_11	4	0	0	0	0	0	0	0	0	27	0	0	0	0	0	3	0	4	1	22	18	1	0	0	25	14	6	777	0	448	4	43	0	0	0	0	6	0	40	0	1	1	0	0	1	5	3	68	0
DIPP1_NoIndex_L003_B_110	0	6	1	0	0	0	40	0	0	408	0	1	2	0	0	2	0	11	110	0	565	0	23	0	0	6	9	1666	0	18	15	7	0	0	0	4	24	13	4	0	2	2	0	1	0	3	29	9	0
DIPP1_NoIndex_L003_B_111	0	0	1	0	0	3	10	0	1	250	0	0	0	0	0	3	0	10	90	0	3882	1	2	0	1	1	12	232	0	16	10	97	1	1	0	12	37	34	28	0	0	4	0	0	0	16	9	14	0
DIPP1_NoIndex_L003_B_112	4	5	4	0	1	1	9	0	2	226	0	0	0	0	0	12	0	20	30	0	1227	3	8	0	1	1	15	818	0	29	36	286	0	0	0	6	24	9	61	0	1	1	0	0	0	11	19	15	0
DIPP1_NoIndex_L003_B_113	1	8	1	0	1	1	12	0	21	1458	0	0	1	0	0	3	1	19	61	0	21	0	29	0	0	1	0	353	0	31	13	6118	0	1	0	2	24	67	2	0	1	2	0	0	1	8	73	11	0
DIPP1_NoIndex_L003_B_114	1	6	8	0	0	0	56	0	6	757	0	0	0	0	0	0	0	32	107	0	527	11	1	0	0	1	1	1301	0	40	67	1928	0	0	0	3	34	22	12	0	4	5	0	5	16	10	39	25	0
DIPP1_NoIndex_L003_B_115	11	7	10	0	0	3	4837	0	52	4558	0	0	0	0	0	1	0	95	164	0	2913	0	2	0	1	2	2	869	0	71	43	1199	0	0	0	16	62	18	31	0	4	1	0	0	9	41	15	44	0
DIPP1_NoIndex_L003_B_116	1	2	0	0	0	0	160	0	0	123	0	0	0	2	0	0	0	7	10	0	542	0	0	0	0	0	0	106	0	8	5	14	0	0	0	0	2	16	18	0	2	1	0	1	0	0	4	1	0
DIPP1_NoIndex_L003_B_117	1	6	0	0	2	1	1074	0	1	14592	0	0	0	0	0	6	0	18	0	0	5	0	1	0	0	0	5	91	0	15	2	9	0	0	0	7	0	1	9	0	1	1	0	0	0	13	2	15	0
DIPP1_NoIndex_L003_B_118	0	13	39	0	0	1	8	0	2	72	0	0	0	0	0	0	1	53	28	0	2209	0	11	0	1	98	1	5964	0	71	175	1340	0	154	0	6	9	36	545	0	4	4	0	1	14	23	55	21	0
DIPP1_NoIndex_L003_B_119	0	1	1	0	2	0	2	0	3	5993	0	0	0	0	0	3	1	1	4	0	1317	1	1	0	0	2	3	731	0	19	7	754	0	0	0	8	3	8	5	0	0	0	0	0	2	6	2	41	0
DIPP1_NoIndex_L003_B_12	0	0	2	0	0	0	9	0	0	18	0	1	0	0	0	0	0	7	6	9	18	0	0	0	14	85	2	869	0	1223	5	10	0	0	0	1	3	6	1	0	2287	3206	0	0	0	11	1	119	0
DIPP1_NoIndex_L003_B_120	17	10	6	0	0	0	120	0	0	26	0	0	1	0	0	0	0	136	0	181	16	0	10	0	2	16	1	12171	0	55	47	307	1	0	0	1	4	31	32	0	0	1	0	0	24	16	47	22	0
DIPP1_NoIndex_L003_B_121	9	2	15	0	0	0	268	0	0	6968	0	0	4	0	0	1	0	50	15	856	17	0	1	0	1	2	0	12482	0	76	29	9576	0	0	0	5	5	4	16	0	1	1	0	0	29	9	2	16	0
DIPP1_NoIndex_L003_B_122	2	6	3	0	0	0	25	0	2	42	0	0	0	0	0	0	0	14	6	240	22	0	0	0	0	296	1	5067	0	277	35	251	0	0	0	0	8	15	1200	0	2	2	0	0	5	32	20	12	0
DIPP1_NoIndex_L003_B_123	0	0	4	0	0	1	5	0	0	18	0	0	0	0	0	0	0	11	1	16	1	0	0	0	0	17	0	2412	0	35	5	34	0	0	0	1	1	11	121	0	1	0	0	0	1	1	2	4	0
DIPP1_NoIndex_L003_B_124	1	0	2	0	0	0	14	0	6	280	0	0	0	0	0	1	0	21	0	183	30	0	0	0	1	7	0	4878	0	21	13	149	0	0	0	1	0	7	36	0	0	2	0	0	3	42	2	24	0
DIPP1_NoIndex_L003_B_125	4	0	10	0	0	0	4	0	0	30	0	0	1	0	0	1	0	16	1	701	11	0	0	0	0	95	6	3502	0	29	16	410	0	0	0	0	2	9	38	0	0	1	0	0	10	3	0	14	0
DIPP1_NoIndex_L003_B_126	0	1	1	0	1	0	23	0	1	73	0	1	0	0	0	4	0	9	4	161	25	0	1	0	1	130	2	2914	1	323	154	180	0	0	0	2	5	9	47	0	1	0	0	0	1	7	3	95	0
DIPP1_NoIndex_L003_B_127	0	8	3	0	0	0	22	0	0	91	0	0	0	0	0	0	0	104	6	7	13	0	2	0	0	5	2	7291	2	4916	797	5	0	1	0	3	7	70	1075	0	2	1	0	1	0	6	3	60	0
DIPP1_NoIndex_L003_B_128	0	3	2	0	0	0	5	0	0	21	0	0	0	0	0	7	0	49	1	14	9	0	1	0	7	2	4	3387	1	1275	1118	2	0	1	0	1	3	6	112	0	0	5	0	0	0	3	1	38	0
DIPP1_NoIndex_L003_B_129	1	10	0	0	0	0	114	0	0	37	0	0	0	0	0	1	0	69	3	3	32	0	2	0	10	3	1	3948	0	850	1449	3	0	2	0	6	9	9	3765	0	1	1	0	3	0	17	63	173	0
DIPP1_NoIndex_L003_B_13	0	1	7	0	0	0	35	0	0	22	0	0	0	0	0	3	0	2	6	19	29	0	0	0	13	81	0	558	0	489	16	20	0	7	0	1	5	7	5	0	2059	3045	0	1	0	11	2	157	0
DIPP1_NoIndex_L003_B_130	0	49	8	0	0	0	27	0	0	44	0	1	1	0	0	3	1	300	6	26	16	0	0	0	6	92	3	8519	2	11538	325	12	0	24	0	3	33	30	782	0	1	2	0	0	2	17	17	73	0
DIPP1_NoIndex_L003_B_131	0	6	0	0	0	0	16	0	0	10	0	0	0	0	0	0	0	45	1	1	19	2	1	0	8	6	0	3707	1	509	117	6	1	3	0	0	8	5	29	0	0	0	0	2	0	8	5	81	0
DIPP1_NoIndex_L003_B_132	0	8	1	0	0	0	32	0	0	54	0	0	1	0	0	1	0	36	5	8	39	0	1	0	22	8	5	3642	1	2119	317	8	0	0	0	4	14	10	159	0	0	2	0	1	0	10	12	241	0
DIPP1_NoIndex_L003_B_133	0	15	1	0	0	1	42	0	9	515	0	0	0	0	0	4	0	30	5	24	51	2	0	0	11	4	2	6268	0	3283	660	10	0	1	1	3	9	19	55	0	1	0	0	1	0	13	15	163	0
DIPP1_NoIndex_L003_B_134	0	3	3	0	0	0	5	0	0	19	0	0	0	0	0	1	0	9	2	35	18	1	0	0	2	2	1	4294	1	3196	159	4	0	8	0	0	15	7	964	0	3	3	0	0	0	5	15	66	0
DIPP1_NoIndex_L003_B_135	0	53	0	0	0	0	78	0	0	39	0	0	0	0	0	2	0	63	2	11	1	0	0	0	1	59	4	5653	0	269	279	7	0	0	0	2	23	23	2645	0	2	1	0	0	0	5	12	21	0
DIPP1_NoIndex_L003_B_136	0	5	7	0	0	0	37	0	0	13	0	0	1	0	0	0	0	128	1	10	8	0	7	0	1	0	0	3834	0	1405	225	2	0	21	0	1	6	4	1848	0	0	0	0	0	1	0	1	28	0
DIPP1_NoIndex_L003_B_137	1	5	2	0	0	0	539	0	0	20	0	0	1	0	0	3	0	42	2	8	12	0	0	0	119	5	7	5128	0	264	83	15	0	1	0	4	23	8	565	0	2	2	0	1	0	6	20	96	0
DIPP1_NoIndex_L003_B_138	1	24	4	0	0	0	6	0	0	28	0	0	0	0	1	1	0	61	1	56	10	0	0	0	211	12	5	13965	3	559	166	10	0	1	0	1	36	25	3748	0	1	2	0	1	1	16	41	61	0
DIPP1_NoIndex_L003_B_139	4	7	37	0	1	3	16	0	1	52	0	0	2	0	0	1	0	105	4	145	57	0	121	0	142	8	2	3093	1	4054	1191	42	0	3	0	5	42	54	2299	0	4	3	0	3	0	10	339	316	0
DIPP1_NoIndex_L003_B_14	1	6	5	0	2	0	69	0	0	283	0	0	0	0	0	1	0	29	6	3	25	0	3	0	1	243	1	10798	0	93	91	8	0	0	0	0	9	16	18	0	0	0	0	0	4	7	22	431	0
DIPP1_NoIndex_L003_B_140	2	15	5	0	0	0	77	0	0	19	0	0	0	0	0	1	0	107	4	63	25	0	10	1	26	3	0	4902	0	711	665	13	0	20	0	1	38	29	500	0	1	4	0	1	1	4	873	112	0
DIPP1_NoIndex_L003_B_141	3	22	5	0	1	0	7	0	0	40	0	0	0	0	0	2	0	132	3	69	20	0	6	0	141	18	6	4936	0	1428	763	5	0	11	0	2	27	10	1421	0	4	5	0	0	0	56	9	93	0
DIPP1_NoIndex_L003_B_142	7	4	2	0	0	0	65	0	1	21	0	1	0	0	0	14	0	141	4	56	38	1	2	0	75	5	27	17649	0	1727	96	12	1	0	0	2	31	34	766	0	4	3	0	0	0	15	9	224	0
DIPP1_NoIndex_L003_B_143	3	0	2	0	0	0	8	0	0	32	0	1	0	0	0	6	0	22	0	30	32	0	0	0	70	6	8	9358	0	305	1351	18	0	12	0	3	23	13	342	0	0	5	0	0	0	11	5	167	0
DIPP1_NoIndex_L003_B_144	2	5	0	0	0	1	502	0	0	16	0	0	0	0	0	2	0	27	0	3	8	1	0	0	50	5	4	30582	0	207	66	0	0	0	0	2	16	10	2172	0	2	2	0	0	1	4	5	39	0
DIPP1_NoIndex_L003_B_145	0	1	0	0	0	0	4	0	0	5	0	0	0	0	0	1	0	3	1	0	4	0	0	0	2	0	1	587	0	2648	55	2	0	2	0	0	0	3	15	0	0	1	0	1	0	1	1	20	0
DIPP1_NoIndex_L003_B_146	0	7	1	0	0	0	3	0	0	23	0	0	0	0	1	7	0	117	1	51	8	0	3	0	107	0	15	18842	0	1198	309	14	0	0	0	1	30	10	1989	0	0	3	0	1	0	6	8	44	0
DIPP1_NoIndex_L003_B_147	1	0	0	0	0	0	71	0	0	3	0	1	0	0	0	2	0	69	0	3	2	0	0	0	155	0	4	1174	0	30	346	10	0	0	0	0	4	4	68	0	1	1	0	0	0	1	1	9	0
DIPP1_NoIndex_L003_B_148	1	0	2	0	0	1	19	0	0	17	0	8	0	0	0	34	0	68	3	0	2	0	3	0	150	3	44	6404	0	480	655	6	0	2	0	0	13	58	343	0	2	0	0	0	1	5	3	26	0
DIPP1_NoIndex_L003_B_149	0	4	1	0	0	0	49	0	0	15	0	0	0	0	0	0	0	38	4	4	8	0	29	0	28	3	6	3359	0	188	70	6	0	2	0	2	4	27	217	0	0	0	0	0	0	1	8	42	0
DIPP1_NoIndex_L003_B_15	0	2	0	0	0	0	3	0	0	20	0	0	0	0	0	1	0	17	10	0	18	0	0	0	0	111	0	7410	2	34	13	0	0	0	0	1	5	2	5	0	0	1	0	0	0	3	1	124	0
DIPP1_NoIndex_L003_B_150	1	3	7	1	0	0	369	0	0	13	0	2	0	6	0	5	0	17	1	6	8	0	7	0	18	1	4	6062	0	707	104	3	0	0	0	1	19	4	600	0	0	0	0	1	0	7	3	49	0
DIPP1_NoIndex_L003_B_151	1	2	1	0	0	1	1106	0	0	5	0	6	1	0	0	8	0	126	1	37	4	0	4	0	194	3	15	9534	0	244	1008	10	0	1	0	1	32	25	1956	0	0	1	0	0	2	4	8	26	0
DIPP1_NoIndex_L003_B_152	0	3	0	0	0	0	6	0	0	4	0	2	0	0	0	6	0	5	2	8	12	0	1	0	17	0	13	9489	0	1849	157	9	0	0	0	0	9	6	62	0	0	1	0	2	0	5	0	42	0
DIPP1_NoIndex_L003_B_153	1	0	4	0	0	0	5	0	0	6	0	1	0	0	0	3	0	23	0	6	10	0	3	1	143	1	2	838	0	1588	1326	21	0	0	0	0	10	2	3916	0	0	0	0	0	0	1	1	47	0
DIPP1_NoIndex_L003_B_154	10	10	2	0	0	0	45	0	0	49	0	6	0	0	0	15	0	44	10	14	4	0	2	0	574	3	27	7018	0	1215	371	15	0	8	0	3	12	173	13839	0	3	1	0	0	0	10	17	17	0
DIPP1_NoIndex_L003_B_155	0	5	3	0	0	0	25	0	2	13	0	4	0	0	0	1	0	12	1	9	29	1	1	0	25	1	3	6250	0	3982	949	11	0	0	0	6	23	52	1097	0	2	0	0	0	0	13	8	131	0
DIPP1_NoIndex_L003_B_156	0	30	2	0	0	1	53	0	7	325	0	0	1	0	0	2	0	44	3	10	5	0	0	0	132	28	5	2850	0	226	304	6	0	0	0	5	11	241	26327	0	2	1	0	0	0	11	702	25	0
DIPP1_NoIndex_L003_B_157	1	3	12	0	1	0	6	0	0	6	0	0	0	0	0	0	0	10	3	5	19	0	0	0	9	1	1	14063	0	1100	720	2	0	24	0	2	11	16	281	0	0	1	0	0	0	2	2	84	1
DIPP1_NoIndex_L003_B_158	0	6	4	0	0	0	12	0	0	33	0	1	0	0	0	2	0	95	4	13	15	0	3	0	12	4	3	12726	0	1700	664	6	0	36	0	0	58	15	8736	0	0	2	0	1	1	16	18	108	0
DIPP1_NoIndex_L003_B_159	0	3	2	0	0	1	11	0	0	13	0	0	0	0	0	0	0	25	1	3	17	0	0	0	1	1	1	15691	0	264	732	1	0	6	0	1	16	18	1548	0	0	0	0	0	0	7	4	78	0
DIPP1_NoIndex_L003_B_16	0	1	0	0	0	0	3	0	0	19	0	0	0	0	0	0	0	3	22	0	15	0	0	0	0	69	1	973	0	19	10	74	0	1	0	5	4	4	4	0	0	0	0	0	0	7	0	97	0
DIPP1_NoIndex_L003_B_160	0	7	1	0	1	0	13	0	0	14	0	3	1	0	0	13	0	22	1	13	15	0	2	0	215	1	16	2391	0	5018	714	3	0	0	0	2	11	13	54	0	1	5	0	0	0	6	18	84	0
DIPP1_NoIndex_L003_B_161	1	0	3	0	1	0	73	0	0	17	0	0	0	0	0	1	0	23	4	13	10	0	1	0	55	0	3	4616	0	1497	173	13	0	4	0	1	15	11	162	0	3	0	0	0	1	6	0	105	0
DIPP1_NoIndex_L003_B_162	0	0	0	0	0	3	4	0	48	1914	0	29	0	0	0	3	0	2	0	0	0	0	0	0	1	0	0	22	0	7	2	362	0	0	0	0	0	9	3	0	0	0	0	0	0	0	2	1	0
DIPP1_NoIndex_L003_B_163	0	3	0	0	0	0	17	0	14	409	0	146	0	0	0	1	0	1	13	0	1	0	1	0	1	0	7	28	0	6384	6	1	0	0	0	0	0	9	6	0	3	0	0	0	0	4	8	2	0
DIPP1_NoIndex_L003_B_164	0	5	0	0	0	0	6	0	1	81	0	2	0	0	0	0	0	56	10	1	1	0	0	0	0	2	2	131	0	4431	36	9	1	9	0	0	8	9	887	0	0	0	0	0	2	3	30	1	0
DIPP1_NoIndex_L003_B_165	0	3	0	0	1	1	7	0	0	62	0	0	1	0	0	2	0	10	20	0	50	0	0	0	0	3	5	582	1	454	4	2	0	0	0	0	6	9	38	0	1	4	0	0	0	13	2	5	0
DIPP1_NoIndex_L003_B_166	2	17	2	0	0	1	12	0	1	81	0	7	0	0	0	1	0	32	51	0	36	0	63	0	0	2	9	1562	0	72	27	440	0	0	0	0	26	10	13	0	2	7	0	0	3	6	36	11	0
DIPP1_NoIndex_L003_B_167	0	8	0	0	1	0	3	0	0	12	0	4	0	0	0	1	0	13	3	0	47	0	2	0	0	2	1	9856	5	946	14	10	0	5	0	0	2	4	6	0	0	3	0	0	0	4	13	8	0
DIPP1_NoIndex_L003_B_168	0	5	1	0	0	0	1	0	0	126	0	0	0	0	0	0	0	12	2	0	9	0	0	0	0	2	2	3341	0	27	12	18	0	2	0	0	1	3	16	0	0	2	0	0	0	3	3	25	0
DIPP1_NoIndex_L003_B_169	0	23	0	0	0	0	4	0	0	1274	0	0	0	0	0	1	0	17	16	0	11	0	3	0	0	4	1	2573	16	56	26	36	0	8	0	3	10	8	29	0	0	0	0	0	1	4	56	56	0
DIPP1_NoIndex_L003_B_17	0	1	0	0	0	0	2	0	4	221	0	0	0	0	0	2	0	2	8	0	19	0	1	0	0	28	0	520	0	33	15	31	0	0	0	3	8	6	8	0	1	2	0	1	0	9	2	205	1
DIPP1_NoIndex_L003_B_170	1	7	0	0	0	0	3	0	0	53	0	0	0	0	0	1	0	23	2	0	14	0	20	0	0	1	2	987	0	2062	113	4	0	130	0	2	3	5	107	0	1	1	0	0	0	6	4	18	0
DIPP1_NoIndex_L003_B_171	0	3	0	0	0	0	5	0	0	59	0	0	0	0	0	0	0	7	1	0	11	0	0	0	0	1	1	795	2	629	24	1	0	13	0	0	0	3	132	0	0	0	0	1	0	4	1	18	0
DIPP1_NoIndex_L003_B_172	0	6	0	0	0	1	6	0	0	9	0	1	0	0	0	1	0	17	7	0	25	0	1	1	3	2	2	2093	2	1994	23	18	0	3	0	4	2	3	30	0	104	158	0	21	0	4	3	83	1
DIPP1_NoIndex_L003_B_173	2	4	1	0	0	0	3	0	1	78	0	1	0	0	0	4	0	9	3	0	9	0	0	0	2	0	1	1078	0	767	15	19	0	0	0	0	3	8	1	0	0	0	0	2	2	3	1	38	0
DIPP1_NoIndex_L003_B_174	0	2	1	0	0	0	1	0	3	100	0	0	0	0	0	2	0	10	0	0	20	0	0	0	2	0	2	971	0	608	65	11	0	3	0	1	0	5	228	0	0	0	0	0	0	5	0	72	0
DIPP1_NoIndex_L003_B_175	0	10	0	0	0	8	13	0	0	418	0	1	0	0	0	71	0	11	130	0	0	0	0	0	1	2	96	154	0	27	5	3029	1	1	0	2	49	35	4	0	3	0	0	0	7	4	61	11	0
DIPP1_NoIndex_L003_B_176	0	7	3	0	0	0	144	0	1	164	0	1	0	0	0	3	0	125	3	0	4	0	0	0	0	3	9	3146	0	519	28	24	0	3	0	2	15	283	1074	0	0	0	0	1933	0	5	40	7	0
DIPP1_NoIndex_L003_B_177	0	8	1	0	1	1	9	0	0	34	0	0	0	0	0	7	0	88	2	9	15	1	0	0	40	142	15	4615	1	1678	197	16	0	0	0	1	8	9	549	0	0	1	0	0	0	8	13	99	0
DIPP1_NoIndex_L003_B_178	0	55	0	0	0	0	29	0	0	4108	0	0	9	0	0	1	0	13	0	0	0	0	0	0	0	79	2	117	0	13	5	5	1	0	0	9	1	14	6	0	0	0	0	0	0	4	4905	5	0
DIPP1_NoIndex_L003_B_179	0	0	2	0	0	1	3	0	0	195	0	0	0	0	0	0	0	4	11	0	19	0	4	0	0	0	1	86	0	20	3	18	0	0	0	4	4	2	15	0	2	1	0	0	2	11	3	115	0
DIPP1_NoIndex_L003_B_18	0	1	18	0	0	0	10	0	2	60	0	0	0	2	0	0	0	15	60	0	0	0	51	0	1	1	1	5814	0	39	47	6	0	0	0	0	19	11	4	0	2	7	0	0	2	2	6	3	0
DIPP1_NoIndex_L003_B_180	0	0	2	0	0	0	7	0	0	42	0	0	1	0	0	0	0	8	0	0	6	0	0	0	0	99	1	1114	0	10	10	851	0	0	0	2	0	18	8	0	0	1	0	0	6	4	1	33	0
DIPP1_NoIndex_L003_B_181	3	11	38	0	1	3325	29	0	0	9939	0	0	35	0	0	31	0	21	28	0	2	0	1	0	0	2	6	934	0	29	6	11	1	0	0	4	14	18	12	0	2	2	0	0	1	3	32	10	0
DIPP1_NoIndex_L003_B_182	0	6	1	0	0	0	6	0	16	444	0	1	0	0	0	9	0	282	2	1	0	0	2	0	0	9	9	545	0	66	4	203	0	0	1	1	3	3	357	0	0	1	0	0	6	1	12	1	0
DIPP1_NoIndex_L003_B_183	1	2	0	0	0	4	2	0	0	44	0	0	0	0	0	2	0	117	14	0	0	0	1	0	1	3	5	1449	0	885	9	167	0	0	0	0	7	2	4115	0	0	1	0	0	0	2	13	5	0
DIPP1_NoIndex_L003_B_184	0	1	2	0	0	0	5	0	0	17	0	0	0	0	0	4	0	3	24	0	23	0	42	0	1	1	1	247	2	22	1	191	0	0	0	3	5	6	8	0	1	2	0	0	0	14	0	174	1
DIPP1_NoIndex_L003_B_185	1	4	0	0	0	0	2	0	0	14	0	0	0	0	0	1	0	6	10	0	31	0	134	0	0	2	1	279	0	12680	29	156	1	2	0	2	1	4	8	0	2	5	0	7	0	8	4	172	0
DIPP1_NoIndex_L003_B_186	0	4	0	0	0	0	9	0	0	21	0	1	0	0	0	0	0	120	3	0	4	0	590	0	0	4	4	992	2	6050	16	2656	11	0	0	2	3	9	13	0	1	0	0	2	1	1	10	29	0
DIPP1_NoIndex_L003_B_187	0	27	2	0	0	0	14	0	0	75	0	0	0	0	0	7	0	54	2	0	16	0	10	0	5	10	6	3900	0	2415	46	3812	1	2	1	1	5	30	16	0	0	1	0	1	3	5	83	43	0
DIPP1_NoIndex_L003_B_189	3	11	1	0	1	0	5	0	2	62	0	12	1	0	0	58	0	57	15	0	7	0	1	0	2	1	93	3553	2	9147	55	1359	0	0	0	0	22	38	105	0	16535	28050	0	2	2	17	5	64	2
DIPP1_NoIndex_L003_B_19	0	1	0	1	0	0	7	0	8	431	0	113	0	0	0	29	0	6	7	0	3	0	0	0	3	0	56	47	0	20	1	3	1	0	0	1	9	24	3	0	0	1	0	0	0	3	3	39	0
DIPP1_NoIndex_L003_B_190	4	10	26	0	0	1	32	0	0	108	0	8	3	0	0	39	0	64	61	0	21	1	44	0	1	10	86	3325	0	5013	66	170	2	5	0	0	43	68	23	0	525	828	0	0	11	38	4	126	0
DIPP1_NoIndex_L003_B_191	0	25	2	0	0	0	16	0	0	13	0	3	0	0	0	11	0	62	8	0	14	0	1	0	2	24	30	2509	0	1991	30	57	1	0	2	3	9	29	36	0	4726	7992	0	0	0	10	42	41	4
DIPP1_NoIndex_L003_B_192	3	9	9	0	0	0	3240	0	0	37	0	3	6	0	0	28	3	49	60	2	30	0	3	0	1	3	48	1758	0	2385	4264	271	2	86	1	2	25	67	38	0	4710	7744	0	3	19	27	3	131	0
DIPP1_NoIndex_L003_B_193	1	8	0	0	0	0	7	0	0	62	0	2	1	0	0	5	0	27	4	9	24	0	1	1	0	2	8	697	2	4899	611	59	2	6	0	2	4	14	136	0	132	231	0	0	2	8	24	142	0
DIPP1_NoIndex_L003_B_194	0	13	2	0	0	1	32	0	0	14	0	1	0	0	0	3	0	19	4	18	43	2	2	0	1	2	4	4188	1	7810	957	63	0	17	3	4	7	6	129	0	2054	3450	0	2	1	31	9	130	3
DIPP1_NoIndex_L003_B_2	1	2	1	0	0	0	44	0	0	1552	0	3	11	0	0	10	0	4	61	0	0	0	24	0	0	1	15	86	0	11	3	0	0	0	0	5	37	78	3	0	2	2	0	0	13	20	2	1	0
DIPP1_NoIndex_L003_B_20	1	19	0	0	0	0	32	0	0	48	0	6	0	0	0	8	0	6	219	0	3	1	0	0	2	4	14	392	0	47	10	3	0	2	0	3	66	157	22	0	1	9	0	1	2	4	75	13	0
DIPP1_NoIndex_L003_B_21	1	43	0	0	0	0	19	0	0	23	0	4	0	0	0	5	0	17	45	0	4	0	0	0	1	19	11	430	12	3253	22	2	0	0	0	1	13	27	6	0	1	5	0	0	0	6	177	7	0
DIPP1_NoIndex_L003_B_22	0	22	0	0	0	0	10	0	10	250	0	5	0	0	0	7	0	19	35	0	10	0	0	0	0	21	7	369	3	30484	37	1	0	1	0	0	12	18	3	0	2	3	0	0	2	10	136	5	0
DIPP1_NoIndex_L003_B_23	2	6	0	0	0	1	14	0	11	464	1	0	0	0	0	3	0	507	41	0	1	0	0	0	0	5	9	77	0	239	10	2	0	0	0	1	10	19	2764	0	4	3	0	1	0	4	4	14	0
DIPP1_NoIndex_L003_B_24	1	10	0	0	0	0	8	0	1	68	0	13	2	0	0	11	0	88	20	0	13	0	2	0	0	1	17	354	5	495	34	17	0	18	0	1	4	40	899	0	5	1	0	0	2	10	17	23	0
DIPP1_NoIndex_L003_B_25	0	15	0	0	1	2	18	0	0	56	0	9	1	0	0	8	0	467	23	0	11	0	34	0	0	4	18	965	11	2742	30	9	0	2	0	2	22	8	528	0	2	3	0	0	0	12	2	15	0
DIPP1_NoIndex_L003_B_26	0	0	0	0	0	0	2	0	0	10	0	0	0	0	0	1	0	9	14	0	1	0	6	0	0	1	6	260	2	1001	11	0	0	0	0	0	3	1	9	0	1	0	0	0	0	4	0	6	0
DIPP1_NoIndex_L003_B_27	1	8	1	0	0	0	14	0	0	77	0	3	0	0	0	1	0	46	22	0	9	0	8	0	1	7	7	684	25	4486	24	27	1	1	0	0	8	10	26	0	3	1	0	0	1	7	44	26	0
DIPP1_NoIndex_L003_B_28	0	3	2	0	0	2	74	0	1	94	0	3	1	0	0	5	0	20	29	0	21	0	3	1	37	1	9	5170	13	894	18	32	0	2	1	4	9	14	17	0	3	2	0	0	1	6	6	90	0
DIPP1_NoIndex_L003_B_29	0	1	1	0	0	0	36	0	0	15	0	2	0	0	0	0	0	4	0	0	8	0	3	0	9	66	2	1456	1	1674	17	398	0	1	0	5	1	7	184	0	1141	1594	0	306	0	2	9	107	0
DIPP1_NoIndex_L003_B_3	0	5	0	0	0	0	8	0	0	77	0	0	1	0	0	0	0	13	82	0	1	0	27	0	1	0	0	174	0	22	4	0	0	0	0	3	43	9	5	0	5	3	0	0	3	3	30	6	0
DIPP1_NoIndex_L003_B_30	2	11	5	0	0	0	428	0	0	33	0	0	1	0	0	4	0	6	68	0	1	0	22	0	0	11	5	350	0	77	22	4	0	9	0	1	16	29	2	0	3	1	0	0	1	4	25	3	0
DIPP1_NoIndex_L003_B_31	1	1	0	0	0	0	132	0	0	28	0	0	0	0	0	0	0	4	0	4	12	0	0	0	0	1	0	1147	0	1439	11	10	0	0	0	0	3	19	18	0	0	5	0	0	0	14	4	68	0
DIPP1_NoIndex_L003_B_32	0	55	2	0	0	0	15	0	0	41	0	0	1	0	0	0	0	10	0	11	11	2	9	0	0	50	1	6258	8	2790	28	32	0	6	0	6	6	1274	21	0	1	2	0	0	0	11	307	39	0
DIPP1_NoIndex_L003_B_33	0	1	2	0	0	0	7	0	0	14	0	0	0	0	0	0	0	3	0	0	16	0	3	1	3	2	3	3621	1	3600	13	0	0	0	0	1	3	9	23	0	0	0	0	0	0	7	195	63	0
DIPP1_NoIndex_L003_B_34	0	9	3	0	0	0	43	0	0	35	0	0	0	0	0	2	0	46	3	35	17	0	5	0	4	4	4	7253	2	3635	559	10	0	13	0	3	5	5	53	0	3	7	0	1	0	13	26	55	0
DIPP1_NoIndex_L003_B_35	0	1	0	0	0	1	5	0	0	371	0	0	1	0	0	6	0	3	25	0	4	0	18	1	0	0	9	61	0	23	0	0	0	2	0	1	13	7	12	0	3	2	0	0	1	387	2	49	0
DIPP1_NoIndex_L003_B_36	1	5	0	0	0	0	28	0	0	715	0	3	2	0	0	20	0	38	106	0	32	0	35	1	1	3	18	95	0	32	3	3	0	0	0	3	55	21	30	0	4	6	0	0	0	13	12	176	0
DIPP1_NoIndex_L003_B_37	0	1	0	0	0	1	2	0	0	122	0	2	1	0	0	5	0	1	19	0	6	0	0	0	0	0	2	14	0	6	1	1	0	0	0	0	4	2	1	0	1	0	0	0	0	4	2	23	0
DIPP1_NoIndex_L003_B_38	0	6	0	0	0	0	6	0	1	29	0	1	0	0	0	1	0	15	3	0	11	0	3	0	0	1	1	231	0	1682	13	0	0	0	0	1	1	5	1	0	0	2	0	0	1	8	27	19	0
DIPP1_NoIndex_L003_B_39	0	4	0	0	0	4	5	0	2	62	0	1	0	0	0	1	0	7	22	0	19	0	2	0	0	0	2	7725	0	1194	11	270	0	0	0	2	9	2	10	0	1	1	0	1	0	9	2	144	0
DIPP1_NoIndex_L003_B_4	0	7	1	0	0	2	24	0	0	118	0	3	1	0	0	10	0	18	5	0	0	0	351	0	0	0	28	546	2	30	5	71	0	0	0	0	6	55	15	0	2	1	0	0	1	9	28	8	0
DIPP1_NoIndex_L003_B_40	2	1	3	0	0	0	7	0	11	700	0	4	0	0	0	6	0	4	1	0	5	0	0	0	1	61	18	1314	0	290	17	129	0	1	0	2	4	2	3	0	1	0	0	0	0	3	0	27	0
DIPP1_NoIndex_L003_B_41	0	1	2	0	0	0	0	0	0	10	0	0	0	0	0	1	0	2	7	0	6	1	1	0	0	17	1	241	0	26	3	55	0	0	0	2	1	1	39	0	0	0	0	0	0	2	14	34	0
DIPP1_NoIndex_L003_B_42	0	6	1	0	0	0	2	0	0	19	0	0	0	0	0	1	0	7	6	0	31	1	6	0	0	17	1	3787	0	524	242	70	0	1	0	3	1	7	12	0	0	0	0	0	0	16	7	123	0
DIPP1_NoIndex_L003_B_43	0	5	1	0	0	0	661	0	0	28	0	0	0	0	0	3	0	11	11	0	12	0	0	0	1	59	2	2092	0	99	190	325	0	1	0	1	6	6	174	0	1	1	0	0	1	1	5	80	0
DIPP1_NoIndex_L003_B_44	0	6	2	0	0	0	5	0	0	7	0	0	0	0	0	2	0	50	14	0	2	0	0	0	0	19	4	2240	0	882	2102	164	0	1	0	1	6	13	362	0	0	1	0	0	0	4	9	11	0
DIPP1_NoIndex_L003_B_45	2	1	0	0	1	0	37	0	0	37	0	0	0	0	0	0	0	10	15	0	4	0	3	0	1	174	1	3830	0	308	428	359	0	3	0	2	8	3	15	0	0	4	0	0	0	4	6	57	0
DIPP1_NoIndex_L003_B_46	0	0	11	0	0	0	15	0	0	22	0	0	0	0	0	2	0	9	51	0	18	0	1	0	2	142	9	7147	1	855	81	95	0	12	0	5	19	13	22	0	1	2	0	0	0	18	6	123	0
DIPP1_NoIndex_L003_B_47	0	0	0	0	0	1	111	0	0	17	0	1	0	0	0	4	0	16	3	0	24	0	0	1	2	68	5	1885	0	2017	35	66	0	1	0	2	1	1	12	0	0	2	0	0	1	14	1	200	0
DIPP1_NoIndex_L003_B_48	0	1	1	0	0	0	0	0	0	7	0	0	0	0	0	1	0	9	3	0	14	0	0	0	0	14	4	375	0	2462	11	21	0	0	0	0	4	0	1	0	0	2	0	0	0	1	0	51	0
DIPP1_NoIndex_L003_B_49	0	2	2	0	0	0	7	0	0	24	0	0	0	0	0	2	0	11	5	0	28	0	0	1	0	26	6	1673	0	2781	17	79	0	12	0	4	7	30	15	0	1	1	0	0	0	12	6	193	0
DIPP1_NoIndex_L003_B_5	2	13	1	0	0	0	18	0	7	183	0	1	1	0	0	5	0	56	10	0	1	1	26	0	0	9	21	660	0	43	14	10	0	0	0	0	7	28	168	0	1	2	0	0	26	7	30	14	0
DIPP1_NoIndex_L003_B_50	0	1	0	0	0	1	26	0	0	50	0	1	0	0	0	5	0	12	12	0	6	2	0	0	0	86	10	2099	0	2919	31	131	0	3	0	3	6	3	45	0	1	1	0	0	0	4	6	29	0
DIPP1_NoIndex_L003_B_51	0	0	0	0	1	0	8	0	52	2156	0	0	2	0	0	5	0	2	4	0	6	0	0	0	1	0	3	60	1	3	1	295	0	0	0	2	2	1	2	0	0	2	0	0	0	13	4	38	0
DIPP1_NoIndex_L003_B_52	1	0	0	0	0	0	63	0	8	510	0	1	0	0	0	15	0	2	30	0	15	0	0	0	1	0	16	111	0	29	5	328	0	0	1	2	30	5	5	0	3	5	0	0	0	5	24	98	0
DIPP1_NoIndex_L003_B_53	0	0	0	0	1	0	2	0	4	276	0	0	0	0	0	1	0	3	46	0	7	0	13	1	0	2	2	30	0	23	1	69	0	0	0	0	18	5	4	0	2	4	0	1	0	6	0	84	0
DIPP1_NoIndex_L003_B_54	0	4	0	0	0	0	8	0	22	633	0	0	0	0	0	6	0	43	75	1	20	0	0	0	0	3	6	5041	4	49	8	127	0	2	0	4	34	7	313	0	4	5	0	0	3	8	9	136	0
DIPP1_NoIndex_L003_B_55	0	2	0	0	0	0	3	0	2	115	0	0	0	0	0	0	0	7	17	0	26	0	0	0	0	1	0	506	1	33	5	112	0	0	1	0	3	32	7	0	1	1	0	0	0	7	6	122	0
DIPP1_NoIndex_L003_B_56	0	0	0	0	0	0	4	0	14	325	0	1	0	0	0	3	0	11	31	0	9	0	0	0	1	0	2	2025	0	20	4	45	0	0	0	0	15	6	257	0	1	1	0	0	1	8	5	42	0
DIPP1_NoIndex_L003_B_57	0	0	3	0	0	1	11	0	24	1137	0	0	1	0	0	2	0	19	17	1	15	0	2	0	0	7	6	2681	9	869	12	912	0	0	0	4	6	25	256	0	0	0	0	0	3	7	10	34	0
DIPP1_NoIndex_L003_B_58	1	4	0	0	0	4	170	0	44	1471	0	0	2	0	0	27	0	24	3	0	8	0	0	0	1	1	41	5648	0	158	5	853	0	0	0	1	3	799	94	0	2	4	0	0	12	6	5	83	0
DIPP1_NoIndex_L003_B_59	0	0	1	0	0	2	22	0	1	789	0	0	0	0	0	2	0	27	65	0	28	0	2	1	0	0	2	2768	0	249	9	280	1	0	0	5	31	44	55	0	3	5	0	0	2	18	3	398	0
DIPP1_NoIndex_L003_B_6	0	5	0	0	0	0	14	0	2	189	0	0	1	0	0	5	0	17	88	1	2	1	4	0	1	20	13	583	0	31	11	3	0	0	0	0	27	30	6	0	4	1	0	0	10	4	34	17	0
DIPP1_NoIndex_L003_B_60	4	25	0	0	0	2	62	0	12	322	0	0	1	0	0	14	0	59	33	136	7	0	0	0	2	14	10	20932	1	324	89	521	0	1	0	0	23	144	635	0	5	1	0	0	45	8	83	73	0
DIPP1_NoIndex_L003_B_61	0	8	2	0	0	0	68	0	1	27	0	0	1	0	0	1	0	20	3	169	4	0	0	0	0	7	1	5408	5	3649	30	738	0	2	0	0	1	187	96	0	0	3	0	0	2	3	8	18	0
DIPP1_NoIndex_L003_B_62	2	3	10	0	0	0	34	0	4	273	0	4	0	0	0	12	0	68	21	105	52	0	2	0	9	672	22	17862	1	429	99	942	0	1	1	5	24	72	63	0	1	2	0	0	0	8	10	1021	0
DIPP1_NoIndex_L003_B_63	0	23	6	0	0	2	149	0	4	169	0	0	0	0	0	0	0	41	75	85	9	0	1	0	65	712	1	13503	2	444	90	369	0	0	0	4	56	25	953	0	5	5	0	1	0	16	99	172	0
DIPP1_NoIndex_L003_B_64	0	2	3	0	0	1	51	0	4	100	0	0	0	0	0	3	0	13	29	45	24	4	0	0	69	498	5	18380	1	1920	70	118	3	0	0	0	30	32	87	0	2	5	0	0	1	9	6	533	0
DIPP1_NoIndex_L003_B_65	2	5	5	0	0	0	54	0	9	347	0	1	1	0	0	3	0	35	24	35	29	0	1	0	243	767	8	22302	2	2462	121	271	46	0	0	1	25	31	126	0	2	0	0	0	1	9	10	552	0
DIPP1_NoIndex_L003_B_66	0	4	1	0	0	0	49	0	0	93	0	0	21	0	0	0	0	14	291	1	0	0	6	0	0	0	2	171	0	25	6	2	0	3	0	1	113	85	10	0	4	15	0	0	0	6	21	13	0
DIPP1_NoIndex_L003_B_67	0	6	5	0	0	1	14	0	0	53	0	6	0	0	1	4	0	45	35	0	195	0	0	0	1	7	6	2756	1	5393	40	299	0	12	0	2	18	21	303	0	0	5	0	1	2	8	12	83	0
DIPP1_NoIndex_L003_B_68	0	2	10	0	0	2	8	0	0	21	0	0	0	0	0	3	0	32	6	28	47	0	0	0	12	85	6	4551	1	1139	559	63	0	32	0	0	2	7	1212	0	0	3	0	1	0	17	3	384	0
DIPP1_NoIndex_L003_B_69	0	1	0	0	0	0	16	0	48	1632	0	0	3	0	0	2	0	3	0	0	3	0	0	0	0	2	0	1162	0	11	5	2	0	0	0	2	0	2	3	0	1	1	0	0	0	3	0	1	0
DIPP1_NoIndex_L003_B_7	0	3	0	0	0	0	5	0	20	893	0	1	0	0	0	3	0	5	15	0	15	0	0	1	10	8	5	297	3	26	1	50	0	0	0	4	5	4	4	0	0	2	0	0	0	5	1	76	0
DIPP1_NoIndex_L003_B_70	0	1	1	0	0	0	7	0	0	28	0	0	0	0	0	33	0	16	35	0	0	0	0	0	0	0	57	218	0	14	6	0	0	1	0	0	12	2	1	0	1	1	0	0	0	5	3	9	0
DIPP1_NoIndex_L003_B_71	0	5	1	0	0	0	27	0	4	1009	0	4	0	0	0	19	0	53	167	1	10	0	0	0	0	2	23	2801	0	63	54	0	0	0	0	3	64	36	20	0	3	9	0	0	50	18	28	22	0
DIPP1_NoIndex_L003_B_72	0	34	3	0	0	3	22	0	40	1116	0	1	0	0	0	13	0	339	61	0	2	0	1	0	2	64	24	3379	1	6172	37	4	0	1	0	3	15	52	5268	0	2	1	0	0	4	10	290	15	0
DIPP1_NoIndex_L003_B_73	0	4	0	0	0	0	19	0	1	6	0	3	0	0	0	4	0	36	23	37	6	0	2	0	1	344	11	8844	0	541	31	80	0	11	0	1	14	14	1838	0	0	1	0	5	1	2	15	28	0
DIPP1_NoIndex_L003_B_74	0	0	0	0	0	0	5	0	0	57	0	39	10	0	0	66	0	19	2	0	0	0	5	0	5	1	82	3066	1	16	1	1	0	0	0	1	9	5	3	0	0	0	0	0	0	2	2	5	0
DIPP1_NoIndex_L003_B_75	0	1	0	0	0	0	7	0	13	453	0	35	1	0	0	36	0	6	27	0	4	0	220	0	3	5	64	192	0	3418	14	0	1	0	0	2	14	7	3	0	1	0	0	0	1	9	4	58	0
DIPP1_NoIndex_L003_B_76	5	3	0	0	0	0	3	0	1	1853	0	1	0	0	0	8	0	5	32	2	0	0	12	0	0	4	7	29	0	8	3	0	1	0	0	1	9	12	0	0	1	2	0	0	0	3	3	4	0
DIPP1_NoIndex_L003_B_77	1	4	0	0	0	0	15	0	0	41	0	3	0	0	0	2	2	16	6	0	19	2434	1	0	12	0	1	1068	0	1397	16	17	0	0	0	0	2	136	2521	0	1	0	0	2	0	7	19	1245	0
DIPP1_NoIndex_L003_B_78	0	7	1	0	0	1	32	0	0	33	0	6	0	0	0	6	3	27	17	0	44	3330	6	3	0	3	10	2595	9	5921	240	102	0	21	0	8	17	154	1482	0	4	2	0	7	0	14	57	1639	0
DIPP1_NoIndex_L003_B_79	0	1	0	0	0	2	2	0	5	275	0	0	0	0	0	12	0	3	0	0	17	1	0	1	0	1	16	63	0	16	9	0	0	0	0	2	0	0	8	0	1	2	0	0	0	8	0	129	0
DIPP1_NoIndex_L003_B_8	0	1	0	0	0	1	5	0	0	12	0	0	0	0	0	6	0	2	13	0	9	0	2	0	37	23	11	1249	6	1627	2	75	0	0	0	1	3	1	3	0	1	3	0	0	1	2	0	66	0
DIPP1_NoIndex_L003_B_80	0	0	0	0	0	14	7	0	1	75	0	0	0	0	0	1	0	1	47	0	31	0	0	1	0	1	5	58	0	16	2	1	0	0	0	6	15	3	14	0	1	2	0	2	0	10	1	184	0
DIPP1_NoIndex_L003_B_81	0	0	0	0	0	7	29	0	10	621	0	3	1	0	0	28	0	14	21	0	15	0	1	0	1	0	33	137	0	30	2	0	1	0	0	4	5	7	18	0	1	2	0	4	0	12	1	124	0
DIPP1_NoIndex_L003_B_82	0	4	0	0	0	0	8	0	6	273	0	2	0	0	0	21	0	10	55	0	27	1	0	0	1	1	39	184	0	29	6	99	0	0	0	3	16	3	73	0	4	0	0	0	1	9	2	213	0
DIPP1_NoIndex_L003_B_83	0	1	2	0	0	0	31	0	0	131	0	6	0	0	0	66	0	13	153	0	21	3	0	0	0	0	88	567	0	42	10	443	0	2	0	4	51	18	14	0	4	9	0	2	9	11	11	157	0
DIPP1_NoIndex_L003_B_84	0	0	0	0	0	0	13	0	6	218	0	2	0	0	0	0	0	3	60	2	12	1	1	0	0	1	5	271	0	25	1	44	0	1	0	2	16	8	21	0	4	3	0	1	0	5	3	103	0
DIPP1_NoIndex_L003_B_85	1	0	0	0	0	0	8	0	3	163	0	23	0	0	0	25	0	7	7	0	41	1	0	0	1	2	32	1266	0	37	8	121	0	0	0	6	8	15	6	0	0	1	0	1	0	15	4	186	0
DIPP1_NoIndex_L003_B_86	0	3	1	0	0	0	23	0	0	18	0	3	0	0	0	9	0	14	8	0	47	0	0	1	0	3	10	6799	2	248	6	12	0	0	0	9	3	11	175	0	3	2	0	1	1	11	23	300	0
DIPP1_NoIndex_L003_B_87	0	3	0	0	0	1	11	0	1	27	0	2	1	0	0	10	0	32	4	0	40	2	1	1	1	2	22	3987	1	186	10	197	0	0	0	5	8	14	235	0	1	3	0	1	5	19	5	199	0
DIPP1_NoIndex_L003_B_88	3	4	0	0	0	172	23	0	22	876	0	4	1	0	0	48	0	12	125	0	0	0	0	0	0	0	64	162	0	100	4	3	0	0	0	3	56	90	5	0	5	4	0	0	1	9	35	6	0
DIPP1_NoIndex_L003_B_89	10	6	0	0	0	22	33	0	16	398	0	4	2	0	0	41	0	25	163	0	8	0	1	0	0	5	89	172	0	748	17	1	1	0	0	2	71	193	5	0	8	6	0	0	1	3	14	9	0
DIPP1_NoIndex_L003_B_9	1	1	3	0	0	0	2	0	4	139	0	1	0	0	0	19	0	31	18	53	3	0	0	0	69	101	27	328	2	4643	18	970	0	0	0	0	7	3	25	0	0	0	0	0	4	5	3	98	0
DIPP1_NoIndex_L003_B_90	5	9	0	0	0	1	59	0	7	387	0	2	1	0	0	26	0	32	257	0	1	0	0	0	1	13	48	1009	1	13808	41	313	1	0	0	2	107	298	12	0	5	7	0	0	0	13	46	8	0
DIPP1_NoIndex_L003_B_91	51	13	0	0	0	2	130	0	4	247	0	4	1	0	0	55	1	729	42	1	0	0	113	0	1	12	111	897	0	28371	180	247	1	1	0	1	25	219	17	0	2	8	0	0	4	11	6	14	0
DIPP1_NoIndex_L003_B_92	6	8	1	0	0	1	32	0	11	322	0	10	1	0	0	139	0	34	54	0	0	0	69	0	0	1	208	1381	1	26990	125	644	0	0	0	1	37	34	5	0	3	2	0	0	12	14	20	6	0
DIPP1_NoIndex_L003_B_93	13	2	2	0	0	0	39	0	24	2116	0	8	1	0	0	136	0	47	50	0	4	0	74	0	1	2	217	1831	0	20263	127	647	1	2	0	1	39	43	26	0	3	4	0	0	11	23	13	20	0
DIPP1_NoIndex_L003_B_94	6	6	0	0	0	0	7	0	2	169	0	0	0	0	0	15	0	28	13	0	8	0	15	0	1	0	23	1568	0	22554	45	1341	0	1	0	1	4	4	29	0	2	2	0	0	3	2	12	71	0
DIPP1_NoIndex_L003_B_95	0	7	0	0	0	0	6	0	1	59	0	0	2	0	0	3	0	11	4	0	11	0	0	0	0	0	8	2151	0	1086	62	64	0	42	0	14	0	6	28	0	0	2	0	1	0	5	6	91	0
DIPP1_NoIndex_L003_B_96	0	1	1	0	0	5	3	0	2	226	0	0	0	0	0	12	0	12	17	0	25	0	0	0	1	2	17	1359	0	1350	10	73	0	2	0	11	2	7	27	0	1	2	0	4	0	11	5	148	0
DIPP1_NoIndex_L003_B_97	0	8	6	0	0	1	13	0	2	130	0	2	0	0	0	15	0	63	17	0	28	0	190	0	1	0	31	4513	0	17195	221	746	0	36	0	10	18	408	96	0	2	2	0	8	10	14	11	175	0
DIPP1_NoIndex_L003_B_98	0	14	2	0	0	0	7	0	0	46	0	1	1	0	0	1	0	11	13	1	69	0	6	0	0	3	2	824	0	113	101	51	0	70	0	262	12	13	14	0	1	3	0	60	0	24	9	416	0
DIPP1_NoIndex_L003_B_99	0	5	0	0	0	1	11	0	11	307	0	0	0	0	0	0	0	407	5	4	2	0	1	0	0	7	1	245	1	283	8	10	0	0	0	9	10	51	91061	0	1	0	0	1	3	7	8	11	0
DIPP1_NoIndex_L004_B_1	4	3	2	0	0	1	123	0	0	280	0	8	122	0	0	25	0	15	182	0	6	0	71	0	1	1	66	303	0	32	10	3	0	2	0	4	61	51	8	0	5	13	0	0	0	11	4	17	0
DIPP1_NoIndex_L004_B_10	0	2	5	0	0	0	6	0	1	447	0	0	0	0	0	7	0	7	21	31	22	0	0	1	30	48	14	1738	1	2656	12	46	1	0	0	3	2	4	3	0	2	0	0	0	3	18	1	211	0
DIPP1_NoIndex_L004_B_100	11	1	1	0	0	4143	39	0	18	867	0	2	0	0	0	30	0	5	154	0	15	0	0	0	6	0	39	86	0	13	9	3	0	1	0	1	43	23	0	0	5	7	0	1	1748	31	3	33	0
DIPP1_NoIndex_L004_B_101	1	0	0	0	0	41	1	0	4	60	0	0	0	0	0	4	0	0	37	0	18	0	2	0	1	0	10	54	0	11	0	1	0	0	0	3	15	2	1	0	543	784	0	0	64	8	5	30	0
DIPP1_NoIndex_L004_B_102	0	1	0	0	0	3	2	0	3	77	0	0	1	0	0	8	0	3	36	0	20	0	0	1	0	2	12	62	0	66	6	2	0	1	0	1	6	3	61	0	2108	3195	0	0	36	11	6	84	0
DIPP1_NoIndex_L004_B_103	0	1	0	0	0	16	43	0	1	100	0	2	0	0	0	5	0	6	72	0	38	0	0	0	2	0	17	559	0	49	4	3	0	0	0	0	12	3	4	0	4778	7197	0	0	17	19	2	91	1
DIPP1_NoIndex_L004_B_104	1	3	0	0	0	6	5	0	2	179	0	26	0	0	0	24	0	9	7	0	21	0	0	0	3	0	50	679	0	38	7	175	0	0	0	2	1	19	2	0	8161	12393	0	0	1	12	8	64	0
DIPP1_NoIndex_L004_B_105	2	0	0	0	0	2	4	0	2	73	0	6	0	0	0	11	0	6	3	0	17	0	2	0	2	1	26	571	0	32	5	239	2	2	0	2	3	7	1	0	2382	3727	0	1	15	21	6	89	0
DIPP1_NoIndex_L004_B_106	2	2	1	0	0	0	224	0	0	44	0	20	0	0	0	14	0	42	5	0	22	0	0	0	14	2	32	1581	1	89	17	160	2	0	0	0	9	85	10	0	4768	7330	0	1	0	11	9	49	0
DIPP1_NoIndex_L004_B_107	0	3	3	0	0	0	148	0	0	17	0	3	0	0	0	4	0	35	3	0	42	0	0	0	17	2	13	3319	1	2538	19	6	0	0	0	0	4	50	215	0	3051	4761	0	1	0	17	4	41	0
DIPP1_NoIndex_L004_B_108	0	0	0	0	0	0	436	0	0	2	0	0	1	0	0	0	0	8	3	0	35	0	1	0	1	0	0	1072	0	1	6	0	0	0	0	0	0	258	29	0	7	13	0	0	2	4	3	94	0
DIPP1_NoIndex_L004_B_109	0	1	1	0	0	0	3	0	0	38	0	0	0	0	0	0	0	16	1	0	50	0	0	0	4	1	4	340	0	12	6	6	0	4	0	1	0	2	1434	0	146	194	0	0	0	14	0	96	0
DIPP1_NoIndex_L004_B_11	2	0	0	0	0	0	4	0	0	32	0	2	0	0	0	2	0	5	15	35	25	0	0	0	41	25	8	1133	1	669	9	73	2	0	0	2	3	5	70	0	3	6	0	0	1	13	2	68	0
DIPP1_NoIndex_L004_B_110	0	13	1	0	0	0	89	0	0	41	0	3	0	0	0	0	0	34	4	0	30	1	0	0	4	11	7	900	0	31	17	7	1	5	1	4	1	8	213	0	242	383	0	0	0	7	70	53	0
DIPP1_NoIndex_L004_B_111	0	1	1	0	0	0	34	0	0	8	0	3	0	0	0	4	0	4	2	0	70	0	2	1	14	0	7	3119	1	40	16	17	0	1	0	2	5	6	111	0	25	42	0	0	3	17	5	408	0
DIPP1_NoIndex_L004_B_112	0	3	3	1	0	0	19	0	1	19	0	11	0	0	0	24	0	48	1	0	37	1	1	0	39	10	36	9427	0	751	51	81	0	6	0	1	11	16	683	0	900	1350	0	6	1	17	13	300	0
DIPP1_NoIndex_L004_B_113	1	0	3	0	0	0	64	0	3	79	0	0	0	0	0	0	0	12	4	0	106	8	0	0	63	0	3	4416	0	25	16	80	1	0	0	6	9	41	1	0	26522	40016	0	7	3	8	4	280	0
DIPP1_NoIndex_L004_B_114	0	3	5	0	0	0	71	0	0	13	0	1	1	0	0	2	0	35	2	0	145	22	0	0	49	1	1	2096	0	37	41	15	1	0	2	7	3	15	450	0	997	1456	0	10	0	20	2	192	0
DIPP1_NoIndex_L004_B_115	0	5	2	0	0	2	140	0	0	11	0	3	0	0	0	5	0	97	2	1	56	1	0	0	45	3	10	2429	0	53	12	43	0	0	0	2	4	28	9025	0	580	917	0	1	0	5	14	181	0
DIPP1_NoIndex_L004_B_116	1	3	5	0	0	0	836	0	0	18	0	4	0	0	0	2	0	14	3	0	84	8	0	1	69	11	4	4331	0	412	203	8	0	1	0	1	4	6	171	0	181	269	0	3	1	10	24	383	0
DIPP1_NoIndex_L004_B_117	0	3	0	0	0	0	2	0	0	8	0	1	0	0	0	0	0	9	1	0	119	2	0	0	15	9	0	5434	0	434	257	0	0	2	0	1	1	7	378	0	56	99	0	0	1	17	16	284	0
DIPP1_NoIndex_L004_B_118	3	1	1	0	0	1	32	0	0	7	0	6	0	0	0	4	1	8	8	0	56	2	0	0	22	3	3	9028	1	402	1127	12	0	1	0	1	4	7	148	0	53	85	0	5	1	18	5	227	0
DIPP1_NoIndex_L004_B_119	0	2	0	0	0	0	2	0	0	9	0	0	0	0	0	1	0	18	2	0	76	2	2	0	20	42	5	5090	0	275	245	0	1	1	0	1	2	3	216	0	69	126	0	2	0	5	6	178	0
DIPP1_NoIndex_L004_B_12	0	0	6	0	0	0	13	0	0	11	0	0	0	0	0	3	0	6	5	20	23	0	0	0	20	106	6	1197	0	1613	4	19	1	0	0	1	1	8	2	0	2978	4500	0	1	0	12	1	98	1
DIPP1_NoIndex_L004_B_120	1	5	3	0	0	3	588	0	0	14	0	1	0	0	0	2	0	105	5	26	72	4	0	0	30	526	8	9966	0	612	224	9	2	0	1	3	57	12	183	0	6	4	0	0	2	11	12	532	0
DIPP1_NoIndex_L004_B_121	1	2	4	0	1	1	209	0	0	19	0	0	2	0	0	0	0	33	0	2	365	7	0	0	9	202	7	7400	0	231	621	0	0	3	0	4	25	20	1556	0	4	10	0	4	0	8	9	485	0
DIPP1_NoIndex_L004_B_122	0	2	2	0	0	0	7	0	0	10	0	1	0	0	0	4	0	72	2	12	62	3	0	0	14	136	6	8758	0	82	579	12	0	0	0	3	191	44	389	0	5	16	0	2	0	28	3	794	0
DIPP1_NoIndex_L004_B_123	0	5	0	0	0	0	66	0	1	91	0	5	0	0	0	13	0	14	82	0	41	0	0	2	0	26	15	715	2	7880	21	104	447	1	0	5	19	5	309	0	7	17	0	0	3	20	19	158	0
DIPP1_NoIndex_L004_B_124	0	3	1	0	0	0	2	0	1	21	0	0	0	0	0	2	0	4	0	0	14	0	1	0	0	10	5	721	0	309	4	3	33	0	0	0	0	1	6	0	1	3	0	1	6	32	3	59	0
DIPP1_NoIndex_L004_B_125	0	2	1	0	0	0	3	0	7	797	0	0	0	0	0	4	0	0	2	0	3	0	0	0	0	65	8	795	2	17	8	66	1023	0	0	1	0	3	10	0	2	2	0	0	5	5	7	115	0
DIPP1_NoIndex_L004_B_126	0	18	1	0	0	1	18	0	1	103	0	2	0	0	0	0	0	7	2	0	21	0	0	0	0	56	5	2310	2	1850	274	19	21	5	0	3	0	39	1052	0	0	9	0	1	0	6	49	146	0
DIPP1_NoIndex_L004_B_127	0	1	1	0	0	2	14	0	1	393	0	0	0	0	0	0	0	16	2	34	38	0	0	0	37	428	3	3277	0	2080	42	715	25	0	0	11	7	79	5209	0	167	253	0	1	2	11	20	415	0
DIPP1_NoIndex_L004_B_128	1	4	1	0	0	0	26	0	3	384	0	1	0	0	0	3	0	8	1	12	38	0	0	0	27	59	1	1966	0	92	23	54	4	0	0	4	5	375	0	0	63	85	0	0	0	12	0	263	0
DIPP1_NoIndex_L004_B_129	2	3	1	0	0	1	34	0	0	43	0	0	0	0	0	0	0	2	1	30	40	0	0	1	62	207	1	3049	0	233	76	34	19	0	0	10	13	61	4901	0	0	3	0	0	2	20	11	124	0
DIPP1_NoIndex_L004_B_13	0	0	15	0	0	0	49	0	0	19	0	0	0	0	0	0	0	9	9	23	48	0	0	1	34	110	2	800	0	743	24	23	0	13	0	3	2	9	4	0	2948	4513	0	2	1	13	0	154	0
DIPP1_NoIndex_L004_B_130	2	4	2	0	1	1	122	0	6	1026	0	0	7	0	0	2	0	80	0	29	16	0	1	0	230	2092	2	11304	1	221	123	74	468	0	0	31	29	294	2153	0	7	10	0	0	2	14	25	113	0
DIPP1_NoIndex_L004_B_131	1	6	0	0	0	1	346	0	9	327	0	2	7	0	0	7	2	9	150	54	28	0	59	0	6	367	8	8008	9	1211	185	39	5	1	0	13	34	772	5	0	14	22	0	1	1	16	2	293	0
DIPP1_NoIndex_L004_B_132	0	4	1	0	0	1	14	0	21	3386	0	0	0	0	0	0	0	11	25	12	11	0	0	1	15	293	3	10006	2	572	235	17	3	2	0	13	10	6	188	0	0	2	0	1	0	7	11	229	0
DIPP1_NoIndex_L004_B_133	1	2	1	0	0	1	82	0	0	723	0	1	1	0	0	3	0	7	8	30	33	0	1	1	15	201	4	7331	0	1076	88	26	0	0	0	35	16	11	757	0	4	6	0	0	0	7	10	373	0
DIPP1_NoIndex_L004_B_134	1	1	0	0	0	5	6	0	33	1570	0	4	0	0	0	18	0	7	8	0	15	0	0	2	0	0	29	43	0	19	2	8	0	0	0	3	6	5	1	0	2	4	0	1	0	11	3	55	0
DIPP1_NoIndex_L004_B_135	1	0	0	0	0	1	6	0	2	210	0	3	0	0	0	1	0	9	45	1	58	0	0	0	1	0	5	798	0	1635	4	214	1	0	1	4	11	3	1	0	9	5	0	0	2	17	5	92	0
DIPP1_NoIndex_L004_B_136	0	3	0	0	0	3	3	0	2	346	0	7	0	0	0	25	0	5	37	0	19	0	0	0	0	0	44	326	0	2646	7	203	0	0	0	0	6	4	1	0	4	2	0	3	0	5	8	52	0
DIPP1_NoIndex_L004_B_137	0	6	2	0	0	1	9	0	4	459	0	10	0	0	0	18	0	25	60	0	10	0	0	1	0	9	34	3258	0	20452	41	681	0	1	0	1	15	7	319	0	5	8	0	96	2	6	20	43	0
DIPP1_NoIndex_L004_B_138	0	10	1	0	0	1	35	0	5	318	0	6	0	0	0	7	0	308	4	0	17	0	0	1	1	19	11	2029	0	8137	26	99	0	7	0	1	6	11	36	0	1	9	0	25	2	22	16	34	0
DIPP1_NoIndex_L004_B_139	0	3	1	0	0	2	3	0	4	176	0	0	0	0	0	0	0	13	1	0	18	0	0	0	1	3	6	1335	0	1386	32	30	0	15	1	1	3	5	47	0	5	4	0	992	0	5	7	44	1
DIPP1_NoIndex_L004_B_14	0	4	6	0	0	5	9	0	0	102	0	0	0	0	0	0	0	8	0	0	6	0	1	0	0	78	0	3063	0	52	38	2	0	0	0	0	2	5	3	0	1	3	0	0	2	2	3	183	0
DIPP1_NoIndex_L004_B_140	2	4	3	0	0	3	12	0	3	116	0	1	2	0	0	10	0	10	14	0	12	0	1	0	0	0	12	2947	0	2287	31	157	0	1	0	0	3	19	785	0	3	2	0	3285	1	5	6	48	0
DIPP1_NoIndex_L004_B_141	2	18	0	0	0	4	43	0	1	26	0	0	0	0	0	7	0	33	4	0	7	0	0	0	2	19	2	890	0	1387	284	88	0	1	0	0	5	25	1841	0	0	0	0	75	0	47	30	19	0
DIPP1_NoIndex_L004_B_142	2	7	1	0	0	0	37	0	1	101	0	0	0	0	0	7	0	116	7	1	4	0	1	0	1	16	10	2557	1	205	36	72	0	7	0	1	5	65	1777	0	0	0	0	4	1	7	123	12	0
DIPP1_NoIndex_L004_B_143	0	29	0	0	0	3	91	0	0	63	0	4	0	0	0	1	0	32	29	1	14	0	1	1	0	33	4	3262	0	755	299	101	0	15	0	4	8	20	3553	0	2	3	0	80	3	14	85	28	0
DIPP1_NoIndex_L004_B_144	3	19	0	0	0	4	113	0	5	179	0	4	0	0	0	14	0	115	9	0	9	0	0	0	4	42	17	7513	0	548	29	301	0	2	0	2	5	304	830	0	3	8	0	1166	4	6	127	29	0
DIPP1_NoIndex_L004_B_145	2	9	1	0	0	3	46	0	4	803	0	13	0	0	0	67	0	95	4	2	8	0	1	0	2	8	106	6563	0	302	46	98	0	0	0	0	5	43	2472	0	5	10	0	73	1	11	16	17	0
DIPP1_NoIndex_L004_B_146	4	7	2	0	0	6	11	0	10	720	0	5	0	0	0	17	0	19	22	0	30	0	7	0	2	2	28	13137	0	4496	238	71	0	0	0	2	11	35	1122	0	4	7	0	1543	1	12	16	74	0
DIPP1_NoIndex_L004_B_147	0	0	0	0	0	1	12	0	0	6	0	5	0	0	0	75	0	5	3	0	4	0	0	2	22	0	164	315	7	15	8	4	1	0	0	0	6	4	3	0	3	5	0	0	0	6	1	32	0
DIPP1_NoIndex_L004_B_148	0	0	0	0	0	741	11	0	0	7	0	5	2	0	1	29	0	1	10	0	17	0	2	0	11	1	45	501	3	12	1	2	0	0	0	2	4	1	1	0	0	3	0	1	0	14	0	38	3
DIPP1_NoIndex_L004_B_149	3	6	0	0	0	0	17	0	18	828	0	46	2	0	0	37	0	8	42	0	10	0	60	1	8	1	70	303	8	23	1	25	0	0	0	6	15	8	0	0	2	7	0	1	0	13	11	39	4
DIPP1_NoIndex_L004_B_15	0	1	1	0	0	1	10	0	0	23	0	0	0	0	0	0	0	20	14	0	21	0	0	0	0	184	1	13074	1	54	48	1	0	0	1	2	11	2	1	0	3	8	0	2	0	5	3	273	0
DIPP1_NoIndex_L004_B_150	0	0	0	0	0	3	8	0	6	308	0	5	1	0	0	7	0	2	31	0	11	0	0	1	1	0	14	44	0	113	2	1	1	0	0	4	5	6	0	0	3	3	0	2	0	9	0	56	0
DIPP1_NoIndex_L004_B_151	0	1	0	0	0	3	2	0	1	56	0	2	0	0	0	1	0	2	7	0	10	0	3	0	1	0	12	152	1	689	12	0	0	0	0	0	2	1	1	0	3	2	0	1	0	3	0	30	0
DIPP1_NoIndex_L004_B_152	0	0	1	0	0	0	6	0	8	317	0	4	0	0	0	13	0	2	35	0	29	0	0	1	0	1	19	369	1	422	6	5	0	1	1	0	11	1	1	0	4	2	0	0	1	14	2	80	2
DIPP1_NoIndex_L004_B_153	0	0	0	0	0	4	6	0	2	87	0	7	1	0	0	9	0	2	41	0	19	0	1	2	3	0	20	398	2	2555	6	52	0	0	0	3	8	1	0	0	4	7	0	1	0	11	1	55	1
DIPP1_NoIndex_L004_B_154	0	1	0	0	0	0	9	0	3	215	0	7	0	0	0	6	0	9	10	0	14	0	5	2	2	1	7	624	0	805	5	157	0	0	0	1	6	4	3	0	7	11	0	0	1	6	3	47	0
DIPP1_NoIndex_L004_B_155	3	0	28	0	0	1	4	0	6	77	0	8	0	0	0	15	0	6	78	0	13	0	12	2	7	1	33	260	4	381	5	14	0	2	1	0	51	8	1	0	11	6	0	2	3	8	2	34	2
DIPP1_NoIndex_L004_B_156	0	2	4	0	0	0	1	0	0	8	0	2	0	0	0	8	0	7	5	0	27	0	1	1	0	2	4	1839	0	1657	37	26	0	7	0	2	3	4	1	0	5	6	0	1	1	17	3	52	0
DIPP1_NoIndex_L004_B_157	0	4	4	0	0	0	3	0	0	7	0	0	0	0	0	1	0	8	1	12	27	0	1	0	0	53	1	5433	0	478	1121	8	2	1	0	1	25	23	1	0	2	3	0	0	0	2	6	341	0
DIPP1_NoIndex_L004_B_158	44	4	1	0	0	14	9	0	61	2310	0	0	5	0	0	4	0	9	2	0	2	0	0	0	2	0	1	98	0	18	9	10615	0	0	0	2	2	3	2	0	2	0	0	0	27	14	11	11	0
DIPP1_NoIndex_L004_B_159	7	1	3	0	0	0	50	0	47	3298	0	0	5	0	0	1	0	11	1	0	262	0	0	0	2	0	0	70	0	37	30	3421	0	0	0	6	5	17	1	0	4	1	0	0	3	12	4	124	0
DIPP1_NoIndex_L004_B_16	0	1	0	0	0	0	10	0	0	26	0	0	1	0	0	0	0	2	54	0	31	0	0	0	0	62	0	1378	0	21	10	85	0	0	0	1	15	1	1	0	4	6	0	0	0	10	2	86	0
DIPP1_NoIndex_L004_B_160	5	4	4	0	0	0	9	0	8	435	0	0	1	0	0	1	0	11	4	0	452	0	0	0	0	1	2	176	0	33	53	3572	1	0	0	1	1	9	0	0	3	7	0	0	17	21	12	288	0
DIPP1_NoIndex_L004_B_161	0	5	0	0	0	0	20	0	9	650	0	0	0	0	0	0	0	7	16	0	297	0	0	0	0	0	0	111	0	17	13	820	0	2	0	2	6	6	0	0	4	2	0	0	8	10	5	164	0
DIPP1_NoIndex_L004_B_162	0	1	0	0	0	0	1	0	27	908	0	0	1	0	0	10	0	6	8	0	123	0	0	0	2	0	8	95	0	5	4	1878	0	0	0	0	0	1	18	0	1	4	0	0	1	1	2	75	0
DIPP1_NoIndex_L004_B_163	2	0	0	0	0	0	0	0	6	1109	0	0	0	0	0	0	0	3	2	0	193	0	0	0	0	0	1	63	0	7	4	1056	0	1	0	2	4	1	1	0	1	3	0	0	7	5	2	111	0
DIPP1_NoIndex_L004_B_164	0	1	1	0	0	0	2	0	5	345	0	0	0	0	0	0	0	5	9	0	185	0	1	0	0	0	0	213	0	16	21	487	0	0	0	0	1	1	3	0	0	1	0	0	1	7	10	110	0
DIPP1_NoIndex_L004_B_165	1	6	4	0	0	0	13	0	25	1595	0	0	0	0	0	1	0	16	12	0	147	0	0	0	1	0	0	2363	0	18	16	2510	0	0	0	0	3	7	10	0	2	2	0	0	22	19	20	81	0
DIPP1_NoIndex_L004_B_166	4	1	21	0	0	2	18	0	11	626	0	0	2	0	0	0	0	24	12	0	100	0	1	0	2	2	0	18390	1	37	43	2437	0	0	0	2	6	11	386	0	4	3	0	0	59	8	6	70	0
DIPP1_NoIndex_L004_B_167	0	0	16	0	0	0	5	0	4	193	0	0	0	0	0	3	0	9	11	0	304	0	0	1	0	0	11	5092	0	1048	56	1684	0	8	0	2	10	11	31	0	5	11	0	0	4	6	10	170	0
DIPP1_NoIndex_L004_B_168	3	1	0	0	0	0	36	0	9	2971	0	0	0	0	0	11	0	17	23	0	79	0	0	0	0	3	11	8749	0	16	15	1914	43	0	0	7	9	11	175	0	3	2	0	1	6	4	13	41	0
DIPP1_NoIndex_L004_B_169	19	1	2	0	0	3	181	0	6	343	0	1	0	0	0	15	0	14	9	3	108	0	0	0	2	1	11	9171	0	146	17	1224	453	1	0	0	8	14	577	0	4	6	0	0	12	2	9	81	0
DIPP1_NoIndex_L004_B_17	0	1	0	0	0	1	5	0	6	322	0	0	0	0	0	0	0	5	24	0	37	0	0	0	0	47	1	688	0	36	12	53	0	0	0	2	5	8	3	0	2	9	0	1	0	7	1	142	0
DIPP1_NoIndex_L004_B_170	1	3	0	0	0	0	5	0	2	1441	0	2	0	0	0	6	0	7	19	1	166	0	0	0	1	5	16	1902	0	184	10	358	207	0	0	4	6	7	624	0	4	5	0	0	5	3	10	103	0
DIPP1_NoIndex_L004_B_171	3	2	4	0	0	0	11	0	6	1823	0	0	0	0	0	3	0	12	10	23	59	0	0	0	45	1	8	4017	0	1060	20	167	215	3	0	5	10	30	106	0	2	2	0	0	0	5	2	50	0
DIPP1_NoIndex_L004_B_172	0	0	9	0	0	0	3	0	8	872	0	1	0	0	0	3	0	13	12	90	71	0	0	0	7	1	6	2051	0	101	81	130	21	2	0	1	2	3	2	0	1	3	0	0	6	14	1	77	0
DIPP1_NoIndex_L004_B_173	0	0	0	0	0	0	3	0	2	1479	0	0	0	0	0	0	0	0	7	0	24	0	0	1	1	0	1	42	0	16	0	15	1	0	0	4	1	4	5	0	3	8	0	1	1	11	1	71	0
DIPP1_NoIndex_L004_B_174	4	0	1	0	0	2	5	0	6	562	0	0	1	0	0	0	0	1	9	0	11	0	3	1	0	1	1	723	0	16	4	2	0	0	0	5	3	9	3	0	2	7	0	0	0	5	1	51	0
DIPP1_NoIndex_L004_B_175	1	0	0	0	0	0	3	0	1	506	0	0	2	0	0	2	0	10	6	0	18	0	23	1	0	1	1	1887	1	6064	16	0	0	1	0	2	5	5	1	0	2	2	0	2	1	7	8	31	0
DIPP1_NoIndex_L004_B_176	1	0	1	0	0	0	3	0	0	177	0	0	1	0	0	0	0	7	16	0	16	0	19	0	0	1	1	1458	4	2060	11	2	0	0	0	1	2	7	0	0	2	6	0	0	0	6	8	19	0
DIPP1_NoIndex_L004_B_177	0	4	0	0	0	0	4	0	1	1514	0	0	1	0	0	0	0	9	9	0	18	0	9	0	1	0	2	67	5	21	6	453	0	0	0	1	0	8	2	0	1	2	0	0	4	11	18	43	0
DIPP1_NoIndex_L004_B_178	3	0	3	0	0	0	401	0	3	336	0	1	0	0	0	7	0	9	4	0	19	0	1	0	4	1	5	1981	0	13	15	1	0	0	0	0	0	26	0	0	0	6	0	0	0	10	2	48	0
DIPP1_NoIndex_L004_B_179	0	2	0	0	0	5	48	0	0	958	0	0	5	0	0	0	0	6	11	0	10	0	0	0	0	0	0	1419	0	17	7	3	0	0	0	4	2	11	0	0	3	4	0	0	0	5	1	89	0
DIPP1_NoIndex_L004_B_18	0	2	24	0	1	1	15	0	1	74	0	0	1	0	0	0	0	11	104	0	6	0	63	0	2	2	0	8987	1	54	92	6	0	2	0	1	19	9	6	0	1	9	0	0	2	6	10	20	0
DIPP1_NoIndex_L004_B_180	0	1	13	0	0	3	226	0	21	2210	0	0	29	0	0	35	0	27	9	0	32	0	11	0	0	8	73	7440	0	35	29	4	1	0	0	1	6	47	5	0	8	14	0	0	2	15	3	142	0
DIPP1_NoIndex_L004_B_181	0	3	1	0	0	3	323	0	10	1089	0	1	0	0	0	6	0	5	26	0	34	0	17	0	7	1	10	754	0	15	10	80	0	1	0	4	10	15	17	0	4	3	0	0	1	8	2	74	0
DIPP1_NoIndex_L004_B_182	0	0	17	0	0	0	609	0	0	21	0	4	0	0	0	22	0	32	1	0	38	0	30	0	15	0	48	4566	4	1584	34	265	0	0	0	2	1	49	17	0	5	10	0	0	2	14	5	65	0
DIPP1_NoIndex_L004_B_183	2	1	4	0	0	0	11	0	12	400	0	0	0	0	0	8	1	2	3	0	10	0	94	0	18	2	8	1890	0	727	33	101	0	19	0	4	2	10	0	0	2	2	0	0	0	4	2	28	0
DIPP1_NoIndex_L004_B_184	0	1	6	0	0	0	59	0	15	509	0	8	0	0	0	10	0	19	9	0	15	0	1	1	20	2	13	5545	1	1713	33	148	1	2	0	1	5	12	60	0	1	2	0	0	1	13	1	33	0
DIPP1_NoIndex_L004_B_185	0	3	18	0	0	0	1	0	0	4	0	0	0	0	0	0	0	4	1	0	10	0	1	0	2	0	0	1705	0	2983	20	45	0	0	0	1	1	3	0	0	2	4	0	0	0	8	1	29	0
DIPP1_NoIndex_L004_B_19	0	0	0	0	0	1	14	0	5	272	0	103	0	0	0	20	0	1	3	0	3	0	0	0	7	0	38	25	0	13	3	1	0	0	0	1	4	23	1	0	2	3	0	0	0	7	0	13	0
DIPP1_NoIndex_L004_B_2	1	0	2	0	0	0	113	0	1	2847	0	1	32	0	0	11	0	15	217	0	2	0	50	0	1	0	33	211	0	23	8	2	0	0	0	0	65	130	0	0	11	19	0	0	35	33	3	14	0
DIPP1_NoIndex_L004_B_20	0	16	0	0	0	0	62	0	0	53	0	9	1	0	0	9	0	1	266	0	6	0	0	0	0	8	13	302	0	45	8	1	3	4	0	1	59	115	10	0	4	15	0	0	0	5	63	7	0
DIPP1_NoIndex_L004_B_21	0	47	0	0	0	1	24	0	0	13	0	4	1	0	0	11	0	26	61	0	5	0	0	0	0	31	17	535	13	4286	20	4	0	0	0	3	13	33	1	0	4	10	0	0	4	14	206	8	0
DIPP1_NoIndex_L004_B_22	0	30	0	0	0	0	23	0	4	278	0	3	0	0	0	5	0	11	42	0	6	0	0	0	0	29	15	358	2	29402	41	1	0	1	0	3	10	21	3	0	3	4	0	2	3	10	140	8	0
DIPP1_NoIndex_L004_B_23	0	1	1	0	0	0	20	0	5	627	0	1	0	0	0	8	0	444	36	0	3	0	0	0	0	11	5	64	2	248	4	1	2	0	0	1	12	11	2730	0	0	5	0	0	1	6	4	7	0
DIPP1_NoIndex_L004_B_24	0	6	1	0	0	0	28	0	0	56	0	17	0	0	0	18	0	71	13	0	19	0	4	0	0	4	19	298	6	528	43	27	0	20	0	1	3	36	926	0	4	4	0	0	0	11	16	31	0
DIPP1_NoIndex_L004_B_25	0	12	2	0	0	1	27	0	0	69	0	7	0	0	0	20	0	579	31	0	21	0	33	0	2	13	25	1395	21	4323	55	14	0	6	0	2	26	12	835	0	6	8	0	1	1	8	11	33	0
DIPP1_NoIndex_L004_B_26	0	0	0	0	0	0	3	0	0	15	0	1	0	0	0	1	0	10	23	0	3	0	5	0	0	0	9	429	3	1614	8	1	0	0	0	1	5	2	16	0	1	3	0	0	0	3	0	9	0
DIPP1_NoIndex_L004_B_27	0	10	1	0	0	0	5	0	0	57	0	2	0	0	0	8	0	25	46	1	10	0	6	0	0	14	12	822	31	5302	21	5	0	2	0	1	13	8	27	0	7	11	0	1	2	8	50	30	0
DIPP1_NoIndex_L004_B_28	0	5	1	0	0	0	71	0	0	51	0	1	1	0	0	6	0	21	18	0	31	0	4	0	19	2	8	4645	15	619	14	29	0	2	0	1	8	6	12	0	8	11	0	1	0	12	2	35	0
DIPP1_NoIndex_L004_B_29	0	0	9	0	0	0	44	0	0	9	0	2	0	0	0	1	0	8	2	0	19	0	6	0	20	99	7	2402	1	2876	23	630	0	1	0	2	5	8	305	0	1821	2697	0	505	0	6	11	265	0
DIPP1_NoIndex_L004_B_3	0	7	2	0	0	0	11	0	0	123	0	1	1	0	0	2	0	15	184	0	5	0	57	0	0	1	2	313	0	23	14	0	0	1	0	0	79	19	1	0	12	11	0	0	4	12	35	13	0
DIPP1_NoIndex_L004_B_30	0	12	7	0	0	0	523	0	0	40	0	3	0	0	0	8	0	13	119	0	2	0	18	0	0	12	11	441	2	67	14	8	0	5	0	4	12	28	0	0	3	12	0	0	2	7	46	8	0
DIPP1_NoIndex_L004_B_31	0	0	4	0	0	1	178	0	0	25	0	0	0	0	0	2	0	6	4	18	35	0	0	0	0	0	2	1411	1	1740	16	9	0	1	0	4	1	8	53	0	3	12	0	0	0	21	0	44	0
DIPP1_NoIndex_L004_B_32	0	83	5	0	2	0	38	0	0	43	0	0	0	0	0	2	0	27	4	13	32	0	18	0	0	102	3	10400	6	4639	48	55	0	13	0	10	5	1943	25	0	5	9	0	1	0	15	436	41	0
DIPP1_NoIndex_L004_B_33	0	2	4	0	0	1	19	0	0	18	0	0	0	0	0	0	0	5	5	9	28	0	0	0	1	1	0	4994	0	5140	27	3	0	0	0	2	2	7	9	0	3	9	0	1	0	7	293	52	0
DIPP1_NoIndex_L004_B_34	0	6	5	0	1	0	47	0	0	23	0	0	0	0	0	2	0	42	7	48	22	0	4	0	0	2	2	7294	1	3634	625	5	0	12	0	2	3	2	34	0	2	5	0	0	1	9	17	27	0
DIPP1_NoIndex_L004_B_35	0	0	0	0	0	0	6	0	0	267	0	0	0	0	0	4	0	2	46	0	8	0	14	1	0	0	6	24	0	20	1	1	0	0	0	0	11	5	5	0	2	4	0	0	0	304	1	20	0
DIPP1_NoIndex_L004_B_36	0	10	0	0	0	0	30	0	0	732	0	9	2	0	0	22	0	44	176	0	41	0	52	0	2	3	26	81	0	37	5	1	3	1	0	0	40	22	16	0	7	24	0	1	0	21	17	90	0
DIPP1_NoIndex_L004_B_37	1	0	1	0	0	0	8	0	0	302	0	0	0	0	0	3	0	4	45	0	14	0	4	0	1	1	9	28	0	9	3	1	1	0	0	1	10	4	0	0	2	2	0	0	2	9	4	28	0
DIPP1_NoIndex_L004_B_38	1	3	0	0	0	0	10	0	0	30	0	2	0	0	0	2	0	14	3	0	7	0	0	0	0	2	0	222	0	1619	6	1	2	0	0	0	0	7	0	0	0	3	0	0	2	10	17	15	0
DIPP1_NoIndex_L004_B_39	0	0	0	0	0	0	1	0	0	26	0	0	0	0	0	0	0	3	18	0	12	0	0	0	0	1	0	3885	0	634	3	135	0	1	0	2	2	2	1	0	1	1	0	1	0	6	1	36	0
DIPP1_NoIndex_L004_B_4	1	9	2	0	0	8	34	0	3	208	0	0	8	0	0	14	0	22	17	0	1	0	619	0	1	6	32	902	0	52	21	85	0	0	0	0	2	81	26	0	1	3	0	0	13	13	33	15	0
DIPP1_NoIndex_L004_B_40	0	1	2	0	0	0	1	0	5	435	0	2	0	0	0	6	0	1	3	0	3	0	0	0	0	40	5	649	0	143	9	80	0	0	0	1	2	0	2	0	1	3	0	0	0	2	0	10	0
DIPP1_NoIndex_L004_B_41	0	4	3	0	0	0	7	0	0	27	0	0	0	0	0	1	0	5	13	0	9	0	0	0	0	30	0	551	0	86	10	91	0	1	0	1	2	3	102	0	3	2	0	0	0	7	22	42	0
DIPP1_NoIndex_L004_B_42	0	2	0	0	0	0	0	0	0	3	0	0	0	0	0	0	0	4	4	0	11	0	0	0	0	9	2	1333	0	177	96	23	0	0	0	2	1	0	2	0	4	2	0	0	0	7	3	17	0
DIPP1_NoIndex_L004_B_43	0	2	1	0	0	0	338	0	0	16	0	0	0	0	0	1	0	6	6	0	4	0	0	0	0	35	3	1360	0	71	132	190	0	0	0	0	4	1	64	0	2	7	0	0	0	4	4	24	0
DIPP1_NoIndex_L004_B_44	0	1	1	0	0	0	3	0	0	3	0	0	0	0	0	1	0	17	7	0	2	0	0	0	0	10	1	1294	0	490	1446	70	0	0	0	0	3	6	210	0	1	2	0	0	0	2	5	8	0
DIPP1_NoIndex_L004_B_45	3	1	0	0	0	1	72	0	4	71	0	0	2	0	0	2	0	18	54	0	11	0	1	0	1	302	2	6698	0	542	728	674	0	6	0	1	10	6	8	0	2	8	0	0	2	8	8	46	0
DIPP1_NoIndex_L004_B_46	0	2	15	0	0	0	11	0	0	24	0	0	0	0	0	4	0	10	67	0	22	0	3	0	1	182	5	8342	0	1019	91	115	0	16	0	2	18	16	31	0	3	8	0	0	1	19	6	75	0
DIPP1_NoIndex_L004_B_47	0	1	2	0	0	0	213	0	0	23	0	0	0	0	0	7	0	32	2	0	31	0	2	1	4	123	9	3258	0	3380	38	67	0	3	0	3	4	3	2	0	0	7	0	0	2	22	0	131	0
DIPP1_NoIndex_L004_B_48	0	1	0	0	0	0	1	0	0	6	0	0	0	0	0	0	0	2	6	0	13	0	1	0	0	3	0	311	0	1919	8	14	0	2	0	1	3	2	1	0	0	2	0	0	0	5	0	20	0
DIPP1_NoIndex_L004_B_49	0	2	2	0	0	1	12	0	0	20	0	0	0	0	0	3	0	13	13	0	36	1	3	0	0	39	10	2436	1	4179	39	146	0	17	0	4	3	32	4	0	5	4	0	1	0	17	5	155	0
DIPP1_NoIndex_L004_B_5	2	17	2	0	0	7	44	0	8	283	0	0	6	0	0	18	0	75	29	1	5	0	47	0	0	15	19	1103	0	35	29	26	0	0	0	1	16	57	281	0	5	3	0	0	64	22	56	26	0
DIPP1_NoIndex_L004_B_50	0	1	3	0	0	2	17	0	0	71	0	3	0	0	0	10	0	19	38	0	13	0	0	0	4	195	14	3745	0	4922	56	245	0	10	0	2	14	1	68	0	3	2	0	0	0	7	3	32	0
DIPP1_NoIndex_L004_B_51	0	6	1	0	0	0	2	0	0	4	0	0	0	0	0	0	0	2	4	0	23	0	0	0	0	2	1	263	1	516	10	9	0	0	0	0	2	0	3	0	0	5	0	0	0	6	0	69	0
DIPP1_NoIndex_L004_B_52	0	3	0	0	0	0	5	0	0	4	0	1	0	0	0	0	0	10	1	0	26	0	0	0	1	16	4	813	0	2177	19	20	0	8	0	0	0	2	33	0	4	6	0	0	0	9	18	49	0
DIPP1_NoIndex_L004_B_53	0	8	1	0	0	0	31	0	0	10	0	2	0	0	0	3	3	21	7	0	18	0	0	2	2	53	3	3667	0	1703	38	14	0	10	0	2	2	16	447	0	4	4	0	7	0	8	16	111	0
DIPP1_NoIndex_L004_B_6	1	15	0	0	1	0	32	0	6	203	0	1	5	0	0	14	0	26	138	0	1	0	13	0	1	15	16	732	1	36	23	3	0	0	0	1	32	39	1	0	3	7	0	0	16	12	39	29	0
DIPP1_NoIndex_L004_B_7	0	2	1	0	0	0	8	0	35	1492	0	0	0	0	0	1	0	4	30	0	24	0	0	1	15	13	5	467	4	19	4	98	0	0	0	2	5	7	2	0	5	5	0	1	1	13	3	65	0
DIPP1_NoIndex_L004_B_71	1	1	0	0	0	71	32	0	7	456	0	90	1	0	0	2	0	4	35	0	12	0	1	0	9	1	4	59	0	21	6	2	0	0	0	1	8	17	1	0	2	2	0	0	0	15	3	26	0
DIPP1_NoIndex_L004_B_72	0	0	0	0	0	11	36	0	9	392	0	24	1	0	0	1	0	2	91	0	6	0	2	0	1	1	2	1417	0	1032	7	1	0	0	0	0	10	3	1	0	3	8	0	0	0	5	0	33	0
DIPP1_NoIndex_L004_B_73	1	10	1	0	0	0	5	0	0	50	0	7	0	0	0	0	0	12	6	0	12	0	0	0	0	0	1	8859	0	12569	75	29	0	29	0	1	3	6	17	0	0	5	0	0	0	5	5	22	0
DIPP1_NoIndex_L004_B_74	0	7	0	0	0	0	8	0	0	22	0	2	0	0	0	4	0	15	26	0	8	0	0	0	0	4	6	2173	0	4651	116	174	0	61	0	1	7	12	0	0	2	8	0	0	0	10	9	21	0
DIPP1_NoIndex_L004_B_75	0	8	1	0	1	1	9	0	0	33	0	0	0	0	0	6	0	10	1	0	15	0	0	0	0	0	7	3794	0	2764	630	101	0	61	0	6	0	10	17	0	3	7	0	2	1	9	6	44	1
DIPP1_NoIndex_L004_B_76	0	8	0	0	0	0	4	0	0	35	0	0	0	0	0	4	0	14	3	0	16	0	10	0	0	2	7	3186	3	5747	476	86	0	137	0	0	4	13	48	0	2	8	0	0	0	2	12	38	0
DIPP1_NoIndex_L004_B_77	0	1	0	0	0	1	4	0	0	21	0	0	0	0	0	3	0	10	2	0	26	0	0	1	0	1	10	1040	1	2299	110	62	1	8	0	1	0	14	80	0	3	6	0	1	0	6	5	65	0
DIPP1_NoIndex_L004_B_78	1	2	3	0	0	0	34	0	0	14	0	0	0	0	0	6	0	9	1	0	31	0	0	0	1	1	13	8122	0	2866	244	68	0	5	1	0	0	92	56	0	0	4	0	6	0	12	5	302	0
DIPP1_NoIndex_L004_B_79	0	0	2	0	0	0	3	0	1	9	0	1	0	0	0	0	0	4	7	0	25	0	1	0	1	2	1	9094	0	1228	145	58	0	14	0	7	1	19	129	0	3	0	0	6	0	7	5	174	0
DIPP1_NoIndex_L004_B_8	1	0	0	0	0	0	6	0	0	16	0	2	0	0	0	11	0	6	28	1	16	0	1	1	37	26	17	1839	10	2527	11	124	1	1	0	0	7	3	2	0	0	3	0	0	0	6	2	42	0
DIPP1_NoIndex_L004_B_80	0	0	20	0	0	0	4	0	4	67	0	4	0	0	0	4	1	12	9	1	33	0	1	0	1	2	1	6018	2	1653	258	48	0	2	0	45	2	141	774	0	2	5	0	0	4	10	12	381	0
DIPP1_NoIndex_L004_B_81	0	16	1	0	0	0	11	0	0	31	0	1	0	0	0	6	0	80	3	21	25	0	0	0	0	17	10	20744	0	3284	279	84	1	51	0	24	8	17	602	0	6	5	0	2	0	21	49	409	0
DIPP1_NoIndex_L004_B_82	0	25	2	1	0	0	8	0	0	16	0	0	1	0	0	2	0	46	2	15	36	1	1	0	0	38	2	6341	9	11337	120	15	1	143	0	17	4	45	203	0	1	12	0	3	1	18	24	272	0
DIPP1_NoIndex_L004_B_83	0	8	0	0	0	2	10	0	0	24	0	0	0	0	0	0	0	21	1	12	21	0	1	0	1	7	6	4447	16	6962	332	326	0	290	0	13	5	33	9630	0	4	5	0	1	8	14	86	98	0
DIPP1_NoIndex_L004_B_84	0	0	0	0	0	104	10	0	3	300	0	1	0	0	0	12	0	2	5	0	13	1	0	0	1	0	20	23	0	8	1	0	0	0	0	1	2	5	3	0	2	6	0	0	0	3	1	32	0
DIPP1_NoIndex_L004_B_85	0	2	1	0	0	0	10	0	9	212	0	0	1	0	0	16	0	5	184	0	24	0	10	0	0	0	13	211	0	21	4	4	0	0	0	1	55	7	84	0	6	15	0	1	2	16	11	78	0
DIPP1_NoIndex_L004_B_86	3	0	1	0	0	0	39	0	1	224	0	0	0	0	0	12	0	28	81	0	7	0	36	0	0	1	10	739	0	20	9	0	0	0	0	1	20	15	38	0	6	4	0	0	3	6	2	40	0
DIPP1_NoIndex_L004_B_87	1	0	0	0	0	0	10	0	1	29	0	3	0	0	0	8	0	9	74	0	3	0	0	0	1	0	7	199	0	228	2	2	0	0	0	1	36	10	6	0	6	1	0	0	3	4	4	14	0
DIPP1_NoIndex_L004_B_88	1	3	0	0	0	0	233	0	1	123	0	1	0	0	0	22	1	12	63	0	3	0	0	1	7	4	23	1414	1	1113	20	7	1	1	0	0	24	6	3	0	12	16	0	0	0	6	9	26	0
DIPP1_NoIndex_L004_B_89	0	2	1	0	0	2	4570	0	1	95	0	0	0	0	0	1	0	14	16	0	25	0	1	0	4	2	9	1390	0	989	14	11	0	2	0	1	8	8	17	0	6	6	0	0	0	9	1	62	0
DIPP1_NoIndex_L004_B_9	0	1	7	0	0	0	5	0	1	112	0	1	0	0	0	9	0	14	20	50	3	0	0	0	52	51	23	271	3	3536	11	724	0	0	0	2	4	6	17	0	2	1	0	0	1	4	1	70	0
DIPP1_NoIndex_L004_B_90	1	3	1	0	0	1	1040	0	0	22	0	0	0	0	0	9	0	16	5	0	24	0	1	1	0	4	17	864	2	1472	13	8	1	0	0	2	3	38	13	0	2	4	0	0	1	14	6	66	0
DIPP1_NoIndex_L004_B_91	1	0	2	0	0	0	21	0	0	27	0	4	0	0	0	48	0	77	7	0	2	0	3	1	5	6	59	1447	3	78	13	1	0	0	0	0	6	20	111	0	3	3	0	1	0	8	82	14	0
DIPP1_NoIndex_L004_B_92	1	5	3	0	0	1	9	0	0	13	0	0	0	0	0	8	0	22	0	0	19	0	2	0	2	0	10	3217	11	2677	77	21	0	0	0	2	3	13	220	0	2	8	0	0	1	23	5	42	0
DIPP1_NoIndex_L004_B_93	58	11	4	0	0	0	66	0	0	10	0	0	51	0	0	0	0	44	9	0	2	0	0	0	0	6	1	4963	1	122	384	0	0	0	0	1	5	18	3	0	4	15	0	0	315	12	76	33	0
DIPP1_NoIndex_L004_B_94	0	1	1	0	0	0	5	0	0	6	0	0	0	0	0	0	0	14	0	0	1	0	0	0	0	0	0	206	0	37	53	10	0	0	0	2	2	146	3	0	1	2	0	0	14	1	3	9	0
DIPP1_NoIndex_L004_B_95	0	0	0	0	0	0	4	0	0	4	0	0	2	0	0	1	0	8	2	0	6	0	0	0	2	0	0	1104	0	169	25	5	0	0	0	0	1	9	2	0	7	3	0	0	0	12	6	13	0
DIPP1_NoIndex_L004_B_96	0	0	2	0	0	0	4	0	0	4	0	0	2	0	0	0	0	46	4	2	9	0	0	0	3	3	0	10276	0	99	44	430	1	0	0	0	2	36	3	0	7	11	0	0	0	10	3	22	0
DIPP1_NoIndex_L004_B_97	0	4	3	0	0	0	12	0	0	9	0	1	2	0	0	1	0	16	0	0	11	0	2	0	1	0	0	4663	0	406	45	442	0	0	0	0	1	6	1	0	7	7	0	0	1	6	4	17	0
DIPP1_NoIndex_L004_B_98	0	0	0	0	0	83	6	0	3	188	0	2	0	0	0	23	0	4	4	0	15	0	1	0	5	0	29	141	1	16	4	3	1	0	0	2	5	3	2	0	3	4	0	0	66	16	1	59	0
DIPP1_NoIndex_L004_B_99	0	0	0	0	0	503	11	0	15	501	0	2	0	0	0	57	0	6	96	0	22	0	1	1	5	0	91	237	0	21	4	1	0	0	0	2	21	1	2	0	5	12	0	2	539	10	4	48	0
DIPP5_NoIndex_L001_B_1	2	1	0	0	0	0	80	0	0	131	0	1	27	0	0	38	0	9	55	0	2	0	15	0	0	0	37	175	0	17	4	1	1	0	0	0	28	13	2	0	2	6	0	0	0	1	2	5	0
DIPP5_NoIndex_L001_B_10	0	0	8	0	0	0	7	0	0	162	0	0	0	0	0	1	0	4	4	13	7	0	0	1	6	19	12	641	3	969	5	25	0	0	0	0	0	2	0	0	0	0	0	0	4	4	2	63	0
DIPP5_NoIndex_L001_B_100	2	0	0	0	0	1	614	0	0	11	0	1	4	0	0	65	0	132	0	0	1	0	0	1	1422	2	61	948	1	27	133	905	0	1	0	0	11	8	473	0	0	0	0	0	3	10	6	2	0
DIPP5_NoIndex_L001_B_103	0	2	0	0	0	1	94	0	5	213	0	9	0	0	0	7	0	63	112	0	5	0	0	0	81	1	2	1036	0	42	55	25511	0	0	1	0	33	74	1787	0	3	4	0	0	26	8	16	26	0
DIPP5_NoIndex_L001_B_105	0	5	0	0	0	2	214	0	3	225	0	40	19	0	0	97	0	173	2	0	2	0	1	0	4	17	101	103	0	28	5	1406	0	0	2	2	5	153	496	0	0	5	0	0	25	6	24	6	0
DIPP5_NoIndex_L001_B_106	2	0	0	0	0	0	5	0	0	35	0	36	0	0	0	19	0	21	0	11	21	1	2	1	7	159	8	6622	0	787	74	18	0	5	3	2	3	8	600	0	1	0	0	0	0	2	10	93	0
DIPP5_NoIndex_L001_B_107	8	1	6	0	0	2	97	0	9	584	0	16	4	0	0	20	2	78	3	1	9	0	2	0	22	3	22	4561	0	79	71	1143	1	0	1	10	5	196	43	0	2	2	0	1	6	4	5	28	0
DIPP5_NoIndex_L001_B_108	4	0	7	0	0	0	46	0	1	20	0	29	0	0	0	22	2	7	0	0	1	0	4	1	24	0	6	187	0	181	3	75	0	0	5	0	2	18	25	0	0	0	0	0	14	1	3	11	0
DIPP5_NoIndex_L001_B_11	1	0	3	0	0	0	6	0	0	18	0	0	0	0	0	4	0	4	8	18	11	0	0	1	14	16	7	654	0	341	2	26	1	0	0	0	4	0	19	0	1	1	0	0	1	6	0	30	0
DIPP5_NoIndex_L001_B_110	4	0	0	0	0	0	815	0	0	569	0	28	2	1	0	40	0	33	16	0	5	0	0	0	23	1	33	2103	3	101	32	143	0	1	2	2	12	4	237	0	1	4	0	2	36	6	4	36	0
DIPP5_NoIndex_L001_B_111	0	1	2	0	0	0	3	0	0	14	0	11	0	0	0	20	0	40	5	48	19	0	11	2	32	4	36	6972	0	2108	75	77	0	89	0	1	4	5	49	0	1	5	0	0	3	8	2	92	0
DIPP5_NoIndex_L001_B_112	3	0	1	0	0	0	17	0	0	3	0	0	2	0	0	6	0	11	3	0	1	2	0	0	105	1	6	2667	1	180	44	398	0	0	0	3	1	9	8	0	1	2	0	0	3	2	0	5	0
DIPP5_NoIndex_L001_B_113	0	1	0	0	0	0	36	0	6	485	0	28	3	0	0	38	0	33	95	0	3	0	46	1	119	5	32	404	1	18	3	33	0	1	0	2	46	17	2132	0	1	6	0	0	0	10	9	15	0
DIPP5_NoIndex_L001_B_114	0	0	0	0	0	0	7	0	0	9	0	0	0	0	0	17	0	2	6	0	6	2	0	1	6	2	15	403	0	5	3	0	0	0	0	1	2	7	0	0	0	1	0	2	2	1	1	7	0
DIPP5_NoIndex_L001_B_115	0	0	0	0	0	0	9	0	0	7	0	0	0	0	0	3	0	4	0	0	7	0	22	1	0	3	3	280	0	1653	8	7	0	0	0	2	5	11	0	0	1	0	0	1	0	2	3	15	0
DIPP5_NoIndex_L001_B_116	0	0	0	0	0	0	2	0	2	82	0	2	1	0	0	6	0	6	0	9	4	0	0	1	2	3	3	519	0	141	15	133	0	1	0	0	3	2	122	0	0	2	0	0	0	0	1	10	0
DIPP5_NoIndex_L001_B_117	3	1	9	0	0	0	91	0	0	32	0	0	1	0	0	0	0	42	2	0	3	0	0	0	1	6	0	1689	0	11	11	2124	0	0	0	0	2	22	15	0	0	0	0	0	3	1	9	7	0
DIPP5_NoIndex_L001_B_118	0	0	0	0	0	0	4	0	0	9	0	1	0	0	0	14	0	14	1	34	3	0	0	0	4	1	13	1177	0	6	11	140	0	0	0	0	4	8	265	0	1	1	0	0	6	0	4	9	0
DIPP5_NoIndex_L001_B_12	0	0	6	0	0	0	4	0	0	13	0	0	0	0	0	1	0	2	0	4	11	0	1	0	8	49	3	462	1	613	6	12	0	0	0	2	3	3	2	0	1045	1856	0	0	2	7	0	38	0
DIPP5_NoIndex_L001_B_120	0	0	20	0	0	0	12	0	1	254	0	0	0	0	0	31	0	16	40	0	44	0	33	3	2	4	42	147	0	23	1	26	1	0	0	4	14	2	16	0	2	2	0	0	11	6	2	66	0
DIPP5_NoIndex_L001_B_121	4	0	1	0	0	0	5	0	13	412	0	27	3	0	0	30	0	28	2	81	7	0	0	2	57	2	37	1513	4	318	28	100	0	2	0	1	2	4	13	0	0	2	0	0	8	2	18	9	0
DIPP5_NoIndex_L001_B_123	3	1	1	0	0	0	20	0	1	1253	0	1	5	0	0	6	0	10	4	0	29	0	11	0	19	2	6	322	13	12	8	1042	0	0	0	5	2	14	3	0	0	1	0	0	13	4	4	37	0
DIPP5_NoIndex_L001_B_124	3	3	7	0	0	0	4	0	6	60	0	0	0	0	0	5	0	95	1	2	59	0	0	0	16	7	2	838	0	999	15	218	1	0	0	1	7	7	368	0	296	561	0	0	1	5	28	16	0
DIPP5_NoIndex_L001_B_127	6	1	0	0	0	0	146	0	19	560	0	2	2	0	0	65	0	7	3	0	14	0	0	2	1	1	75	331	0	19	6	5	0	0	0	3	8	7	0	0	0	3	0	0	0	9	11	45	0
DIPP5_NoIndex_L001_B_129	0	0	0	0	0	0	155	0	12	662	0	0	1	0	0	3	0	1	42	0	25	0	0	2	3	0	2	112	0	16	3	6	0	0	0	2	12	1	2	0	2	5	0	7	2	6	3	45	0
DIPP5_NoIndex_L001_B_13	0	0	9	0	0	0	19	0	0	5	0	0	0	0	0	3	0	0	1	10	11	0	0	1	10	34	1	377	0	276	7	6	0	9	0	0	1	4	2	0	1040	1893	0	0	1	0	1	60	0
DIPP5_NoIndex_L001_B_130	5	0	0	0	0	0	11	0	2	107	0	1	0	0	0	48	0	69	4	0	0	0	1	0	128	2	42	621	0	8	1	659	0	0	0	1	0	11	121	0	2	3	0	0	14	3	1	7	0
DIPP5_NoIndex_L001_B_131	1	4	0	0	0	0	12	0	0	32	0	1	1	0	0	47	0	29	2	0	22	0	8	0	3	4	68	1332	1	2482	47	105	0	78	1	1	2	17	326	0	5	5	0	1	7	7	31	10	0
DIPP5_NoIndex_L001_B_132	0	1	1	0	0	4	21	0	1	2739	0	0	0	0	0	45	0	18	15	0	15	0	81	2	4	0	65	478	0	33227	56	7	0	0	0	1	10	14	0	0	1	3	0	0	8	7	6	82	0
DIPP5_NoIndex_L001_B_133	0	0	0	0	0	0	13	0	0	15	0	2	0	0	0	12	0	8	4	0	25	0	22	0	4	1	14	145	0	3137	11	228	0	0	0	101	6	1	13	0	1	5	0	1	8	5	12	61	0
DIPP5_NoIndex_L001_B_134	4	7	0	0	0	4	36	0	1	79	0	0	3	0	0	19	0	41	6	0	10	0	0	0	153	21	13	1678	1	51	6	698	0	0	0	1	4	16	836	0	0	1	0	0	7	6	46	22	0
DIPP5_NoIndex_L001_B_135	14	1	2	0	0	4	13	0	21	3108	0	3	0	0	0	83	0	8	3	0	2	0	64	1	38	2	104	136	0	51	32	626	2	0	0	2	7	13	86	0	1	0	0	0	30	2	13	6	0
DIPP5_NoIndex_L001_B_136	0	2	20	0	0	0	281	0	3	121	0	2	0	0	0	14	0	10	4	47	14	0	8	2	24	2	11	1109	1	39	40	92	0	55	1	2	5	18	54	0	1	1	0	0	8	5	5	33	0
DIPP5_NoIndex_L001_B_138	0	1	8	0	0	0	8	0	0	10	0	5	0	0	2	4	0	20	0	67	26	0	3	1	37	281	10	6684	1	589	64	63	0	0	0	3	2	25	2684	0	4	3	0	1	5	8	5	229	0
DIPP5_NoIndex_L001_B_139	0	1	138	0	0	5	21	0	6	268	0	15	0	0	0	61	0	45	20	41	20	0	20	2	12	2	65	4843	2	1297	44	308	0	33	1	58	13	28	26	0	2	2	0	1	3	9	7	77	0
DIPP5_NoIndex_L001_B_14	0	3	10	0	0	8	53	0	1	285	0	0	1	0	0	2	0	24	0	0	22	0	3	0	14	232	0	9348	0	39	118	9	0	0	1	0	0	8	0	0	1	0	0	0	11	5	7	566	0
DIPP5_NoIndex_L001_B_140	1	1	6	0	0	0	2	0	0	3	0	3	0	0	0	4	0	9	0	0	1	0	0	0	0	1	6	1274	0	80	16	64	0	0	0	3	0	12	17	0	1	1	0	0	5	2	10	6	0
DIPP5_NoIndex_L001_B_142	0	0	2	0	0	0	4	0	1	167	0	0	0	0	0	2	0	4	5	0	11	0	0	0	1	0	3	117	2	6	2	13	0	0	0	0	6	6	24	0	1	0	0	0	4	0	2	16	0
DIPP5_NoIndex_L001_B_143	8	0	0	0	0	2	21	0	0	9	0	105	7	0	0	0	0	2	17	0	0	0	0	0	2	0	3	21	0	56	0	1	0	0	0	0	5	4	0	0	0	1	0	0	0	0	0	2	0
DIPP5_NoIndex_L001_B_144	0	0	3	0	0	0	4	0	0	72	0	0	0	0	0	2	0	3	0	0	6	0	2	0	1	0	2	402	1	4	3	2	0	0	0	2	1	2	2	0	1	0	0	0	4	0	1	14	0
DIPP5_NoIndex_L001_B_145	1	3	0	1	0	0	17	0	0	40	0	4	1	0	0	59	0	7	61	0	3	0	4	0	2	0	69	95	0	9	4	6	0	1	0	4	21	11	2	0	2	4	0	0	1	2	7	11	0
DIPP5_NoIndex_L001_B_146	0	2	19	0	0	0	5	0	0	8	0	0	0	0	0	18	0	15	0	5	19	0	1	3	17	0	10	3530	3	1643	30	35	0	6	3	41	0	9	5	0	1	0	0	1	0	6	1	52	3
DIPP5_NoIndex_L001_B_147	1	0	1	0	0	0	4	0	1	768	0	0	0	0	0	1	0	0	12	0	12	0	0	0	1	2	3	38	0	5	1	10	1	0	0	1	2	0	0	0	1	0	0	0	0	5	1	35	0
DIPP5_NoIndex_L001_B_148	0	0	1	0	0	0	42	0	6	243	0	6	0	0	0	268	0	47	58	0	1	0	1	1	30	3	214	4162	0	30	40	35405	0	0	1	0	30	28	3	0	1	2	0	0	108	4	10	9	0
DIPP5_NoIndex_L001_B_149	1	1	18	0	0	0	15	0	7	303	0	2	1	0	0	46	0	78	5	0	19	0	0	3	6	3	41	966	2	1424	102	183	0	1	1	2	1	4	648	0	4	2	0	0	21	3	7	120	0
DIPP5_NoIndex_L001_B_15	0	1	1	0	0	2	0	0	0	20	0	0	0	0	0	0	0	9	9	0	8	0	0	0	3	83	1	5948	1	10	16	1	0	1	0	2	6	2	0	0	1	3	0	0	0	2	3	109	0
DIPP5_NoIndex_L001_B_151	0	8	13	0	0	0	6186	0	0	70	0	0	0	0	0	17	0	59	2	1	8	0	0	1	24	26	26	6823	0	183	27	2396	0	1	0	1	3	55	488	0	0	7	0	1	21	9	178	19	0
DIPP5_NoIndex_L001_B_152	0	0	3	0	0	0	68	0	0	13	0	4	0	0	0	9	0	4	5	7	17	0	0	1	12	2	10	1440	0	38	5	70	0	0	0	62	1	556	56	0	1	2	0	2	1	3	2	67	0
DIPP5_NoIndex_L001_B_153	1	7	0	0	0	0	28	0	0	15	0	2	0	0	0	3	1	55	1	1	3	2	16	1	471	88	2	3839	0	254	14	200	1	6	0	0	4	43	2546	0	2	5	0	24	8	0	60	7	0
DIPP5_NoIndex_L001_B_154	0	1	3	0	0	1	708	0	0	10	0	1	0	0	1	64	0	15	1	0	14	0	12	0	20	4	74	3428	5	22	66	44	0	86	0	80	2	31	23	0	2	3	0	1	5	5	4	49	0
DIPP5_NoIndex_L001_B_157	0	1	1	0	0	1	3	0	0	145	0	5	0	0	0	29	0	3	12	0	20	0	6	1	13	3	23	768	0	7	10	583	0	0	0	1	6	1	1	0	1	1	0	0	10	3	1	30	0
DIPP5_NoIndex_L001_B_158	4	2	4	0	0	1	6404	0	0	27	0	22	10	0	0	104	0	36	16	0	6	0	1	2	81	8	137	3148	0	29	37	197	1	0	0	0	7	57	13	0	2	2	0	0	5	6	14	12	0
DIPP5_NoIndex_L001_B_159	1	1	1	0	0	0	14	0	0	48	0	6	0	0	0	12	0	30	2	0	29	1	1	2	30	2	23	3314	1	2211	35	163	0	5	0	0	4	5	1877	0	0	2	0	0	7	10	13	123	0
DIPP5_NoIndex_L001_B_16	2	0	10	0	0	0	6	0	0	11	0	0	0	0	0	12	0	6	15	14	23	0	0	1	52	34	13	1427	1	718	6	54	0	0	0	0	4	1	48	0	0	2	0	0	5	4	1	63	1
DIPP5_NoIndex_L001_B_160	0	0	18	0	0	0	31	0	1	53	0	14	1	0	0	49	0	28	109	17	16	0	0	1	65	6	51	13261	2	1238	16	504	0	1	0	35	39	7	411	0	3	3	0	0	1	7	7	95	0
DIPP5_NoIndex_L001_B_161	8	1	0	0	0	0	49	0	21	655	0	4	3	0	0	215	0	18	163	2	4	0	1	0	2	1	233	227	0	25	12	4	1	0	0	0	227	34	12	0	13	10	0	14	84	7	2	4	0
DIPP5_NoIndex_L001_B_163	1	0	3	1	0	0	11	0	0	15	0	8	1	0	0	81	0	4	24	22	79	0	181	0	12	2	80	787	5	1230	27	41	0	58	0	1	11	14	4	0	0	6	0	0	6	6	5	9	0
DIPP5_NoIndex_L001_B_164	0	0	26	0	0	0	15	0	0	31	0	7	0	0	0	14	0	12	0	0	8	0	1	3	1	0	28	2658	1	3649	91	477	0	0	0	1	5	2	5	0	0	2	0	1	7	5	1	43	0
DIPP5_NoIndex_L001_B_165	0	1	0	0	0	5	10	0	2	114	0	16	4	0	0	43	0	10	43	0	8	0	0	1	0	2	45	1600	0	95	11	1119	1	0	0	3	25	4	3	0	0	2	0	0	0	9	4	18	0
DIPP5_NoIndex_L001_B_166	0	2	3	0	0	2	103	0	3	107	0	8	2	0	0	20	0	17	19	29	69	0	2	0	9	3	12	5504	0	1705	29	141	0	26	0	0	8	5	58	0	3	8	0	0	5	5	6	52	0
DIPP5_NoIndex_L001_B_167	0	1	0	0	0	1	42	0	0	9	0	3	5	0	0	70	0	15	1	0	16	0	6	1	28	17	87	2687	3	354	58	47	0	28	0	4	5	23	3	0	2	2	0	0	2	4	2	44	0
DIPP5_NoIndex_L001_B_168	2	5	11	0	0	0	1533	0	0	24	0	3	0	0	1	29	1	42	47	78	6	858	0	0	141	26	42	8840	0	137	928	522	2	16	0	0	17	6	3011	0	6	2	0	0	7	5	14	478	0
DIPP5_NoIndex_L001_B_169	1	1	10	0	0	3	7	0	0	93	0	2	0	0	0	7	0	15	6	0	22	0	0	1	8	3	18	9937	2	2769	1321	543	107	1	0	4	1	3	2	0	1	2	0	1	5	9	9	45	0
DIPP5_NoIndex_L001_B_17	0	0	8	0	0	0	23	0	0	6	0	0	0	0	0	3	0	5	0	11	14	0	0	0	24	94	3	778	0	1125	6	13	0	0	0	2	4	5	3	0	1998	3594	0	1	2	6	4	42	1
DIPP5_NoIndex_L001_B_171	0	0	7	0	0	3	16	0	1	30	0	7	0	0	0	21	0	15	1	0	5	0	1	0	10	3	20	4011	0	528	77	536	298	1	0	1	3	12	49	0	0	1	0	0	13	2	6	15	0
DIPP5_NoIndex_L001_B_172	0	4	1	0	1	0	3	0	0	10	0	0	0	0	0	1	0	21	2	0	14	0	0	0	6	0	4	1375	1	5832	4292	2	0	0	0	0	0	3	27	0	0	4	0	0	6	3	14	35	0
DIPP5_NoIndex_L001_B_173	2	1	13	0	0	0	8	0	1	34	0	0	0	0	0	0	0	3	1	0	19	0	2	0	5	0	3	902	1	191	8	38	0	0	0	1	0	1	4	0	2	1	0	0	8	4	0	41	0
DIPP5_NoIndex_L001_B_175	3	0	4	0	0	0	6	0	0	6	0	4	0	0	0	37	0	22	1	25	19	0	1	1	124	1	44	9293	1	1319	370	126	248	5	0	0	6	3	122	0	2	0	0	0	16	3	6	49	0
DIPP5_NoIndex_L001_B_176	1	0	3	0	0	2	7	0	0	10	0	5	1	0	0	29	0	13	0	16	9	0	0	2	66	1	46	3151	0	1626	498	23	7	5	0	1	25	7	2064	0	0	0	0	14	2	1	2	23	0
DIPP5_NoIndex_L001_B_177	0	0	4	0	0	0	12	0	3	154	0	0	0	0	0	3	0	3	0	0	19	0	2	1	1	1	13	291	0	42	8	68	0	2	0	0	0	14	0	0	1	0	0	0	1	4	1	24	0
DIPP5_NoIndex_L001_B_178	0	2	1	1	0	0	29	0	0	52	0	2	0	0	0	2	0	14	5	0	12	0	0	0	613	4	3	7658	0	4012	60	26	0	4	0	0	7	8	13	0	1	5	0	21	3	2	22	51	0
DIPP5_NoIndex_L001_B_179	1	1	2	0	0	4	7	0	0	8	0	2	0	6	0	8	0	13	1	5	18	0	0	0	39	2	5	3383	0	190	103	51	67	1	0	1	10	3	109	0	1	0	0	0	3	6	1	278	0
DIPP5_NoIndex_L001_B_18	0	0	26	0	0	0	45	0	0	24	0	0	0	0	0	4	0	3	1	10	27	0	0	2	27	73	7	613	0	562	17	19	0	11	0	3	1	5	0	0	2008	3545	0	0	4	2	0	88	0
DIPP5_NoIndex_L001_B_180	0	2	5	0	0	1	168	0	1	54	0	0	0	0	0	8	0	10	2	103	15	0	0	0	7	1	13	12453	3	841	18	64	0	0	0	0	3	16	33	0	0	0	0	0	5	3	4	90	0
DIPP5_NoIndex_L001_B_181	1	0	0	0	1	0	16	0	3	71	0	0	0	0	0	1	0	9	4	22	28	0	0	1	0	4	8	3494	0	16	109	44	0	1	0	0	3	11	354	0	27	59	0	0	11	4	5	170	0
DIPP5_NoIndex_L001_B_182	0	0	13	0	0	0	11	0	0	235	0	2	0	0	0	18	0	0	4	0	6	0	0	0	17	0	13	25	0	0	2	69	795	0	0	0	3	2	0	0	1	0	0	2	0	6	1	24	0
DIPP5_NoIndex_L001_B_183	0	1	0	0	0	1	154	0	0	27080	0	23	1	0	0	38	0	1	15	0	0	0	0	0	1	1	44	39	0	6	0	1	1	0	0	0	14	40	0	0	1	3	0	0	0	3	6	0	0
DIPP5_NoIndex_L001_B_184	0	0	0	0	0	0	21	0	15	1103	0	0	0	0	0	0	0	0	0	0	20	0	0	1	0	0	2	7	0	2	1	3	0	0	0	0	1	0	2	0	1	0	0	0	0	6	0	38	0
DIPP5_NoIndex_L001_B_185	0	0	4	0	0	0	6	0	0	20	0	0	0	0	0	6	0	2	5	0	14	0	0	0	0	2	8	449	0	10	43	211	39	0	0	1	3	5	1	0	1	2	0	1	3	4	0	53	0
DIPP5_NoIndex_L001_B_186	0	1	13	0	0	0	3	0	1	13	0	0	0	0	0	1	0	1	6	0	10	0	2	1	0	0	1	203	1	427	14	35	0	0	0	0	3	2	0	0	3	3	0	0	12	4	0	31	0
DIPP5_NoIndex_L001_B_187	0	0	2	0	0	0	16	0	0	5	0	0	0	0	0	1	0	10	2	26	25	0	0	1	5	32	4	768	3	10	139	108	29	2	0	2	0	1	1	0	3	4	0	5	6	4	0	72	2
DIPP5_NoIndex_L001_B_188	1	0	19	0	0	1	5	0	8	133	0	0	0	0	0	10	0	2	11	0	22	0	3	3	3	1	10	343	0	5	22	194	0	19	0	2	7	1	12	0	1	2	0	0	4	4	1	62	0
DIPP5_NoIndex_L001_B_189	32	1	0	0	0	0	33	0	0	1996	0	0	0	0	0	7	0	4	0	0	2	0	2	0	17	0	1	728	0	19	3	7	2	0	0	2	7	2	0	0	0	3	0	0	3	3	1	6	0
DIPP5_NoIndex_L001_B_19	0	0	0	0	0	1	9	0	5	326	0	87	0	0	0	49	0	4	5	0	5	0	0	0	2	0	45	31	0	3	0	2	0	0	0	0	6	13	1	0	2	2	0	0	0	5	1	9	0
DIPP5_NoIndex_L001_B_190	253	7	5	0	0	0	103	0	72	2992	0	208	21	0	0	819	0	41	24	0	4	5	8	6	167	2	860	624	10	182	25	74	7	4	34	4	91	75	33	0	8	23	0	168	39	47	44	34	0
DIPP5_NoIndex_L001_B_191	0	1	102	0	0	13	9	0	0	179	0	0	1	0	0	1	0	23	16	0	22	0	0	1	2	2	1	3349	0	16	28	359	0	1	0	0	38	11	529	0	0	3	0	0	7	3	4	15	0
DIPP5_NoIndex_L001_B_192	0	0	20	0	0	0	5	0	0	11	0	0	0	0	0	11	0	8	1	35	24	0	2	1	2	70	16	1614	4	1777	714	177	2	0	0	3	2	2	6	0	1	0	0	0	25	3	2	81	0
DIPP5_NoIndex_L001_B_193	1	3	8	0	0	0	100	0	0	290	0	1	0	0	0	3	0	28	4	0	28	0	2	0	3	8	4	2166	2	666	19	302	0	0	0	0	2	5	30	0	0	1	0	0	6	3	37	37	2
DIPP5_NoIndex_L001_B_194	0	0	26	0	0	0	6	0	0	48	0	0	1	0	0	1	0	7	3	91	9	0	0	0	6	143	1	1245	0	1094	21	256	64	0	0	0	2	3	2	0	1	1	0	0	9	4	7	88	0
DIPP5_NoIndex_L001_B_2	1	0	0	0	0	2	52	0	0	1157	0	0	9	0	0	22	0	5	67	0	0	0	29	0	0	0	23	85	0	7	2	4	1	0	0	0	31	42	1	0	3	7	0	0	70	5	2	4	0
DIPP5_NoIndex_L001_B_20	0	3	0	0	0	0	17	0	0	24	0	3	0	0	0	12	0	1	100	0	1	0	0	0	1	4	14	239	0	12	0	2	0	1	0	0	34	45	7	0	3	5	0	0	2	3	34	4	0
DIPP5_NoIndex_L001_B_21	0	1	9	0	0	9	54	0	0	257	0	0	0	0	0	0	0	15	1	0	22	0	0	0	14	163	0	5892	0	27	78	4	0	0	0	0	3	4	0	0	2	3	0	0	13	3	17	203	0
DIPP5_NoIndex_L001_B_22	0	0	0	0	0	0	3	0	0	26	0	0	0	0	0	0	0	21	8	0	32	0	4	1	5	196	3	10849	1	8	42	6	0	0	0	0	6	3	2	0	3	7	0	0	1	4	4	154	1
DIPP5_NoIndex_L001_B_23	0	5	0	0	0	0	18	0	4	500	0	1	1	0	0	9	0	455	26	1	4	0	2	0	0	11	13	67	0	218	13	4	0	0	0	0	18	10	2553	0	1	4	0	0	3	6	4	5	0
DIPP5_NoIndex_L001_B_24	0	2	0	0	0	0	4	0	0	31	0	7	1	0	0	6	0	40	4	0	7	0	1	0	0	5	14	209	6	209	17	18	0	9	0	2	2	14	358	0	0	4	0	0	1	4	6	7	0
DIPP5_NoIndex_L001_B_25	0	2	0	0	0	0	6	0	0	46	0	2	1	0	0	15	0	244	10	0	5	0	8	0	0	2	8	581	5	1499	20	9	0	0	0	0	8	4	238	0	0	5	0	0	0	2	2	3	0
DIPP5_NoIndex_L001_B_26	0	1	1	0	0	0	10	0	0	60	0	2	0	0	0	13	0	19	30	0	9	0	36	0	0	1	14	904	12	3420	6	1	0	2	0	0	9	5	25	0	1	1	0	1	0	3	0	9	0
DIPP5_NoIndex_L001_B_27	0	3	0	0	0	0	3	0	0	60	0	1	0	0	0	5	0	19	9	0	4	0	6	0	0	5	9	335	21	1749	9	7	0	0	0	2	2	3	7	0	1	1	0	0	1	3	19	8	1
DIPP5_NoIndex_L001_B_28	1	1	9	0	1	0	36	0	0	39	0	2	1	0	0	2	0	7	7	0	13	0	4	1	16	0	11	2650	18	404	7	15	0	0	0	3	3	10	5	0	0	0	0	0	1	3	4	30	0
DIPP5_NoIndex_L001_B_29	0	0	1	0	0	0	20	0	0	6	0	2	0	0	0	1	0	6	0	0	13	0	0	0	7	39	3	1017	0	1166	10	291	0	0	0	0	1	6	123	0	716	1291	0	186	0	1	6	105	0
DIPP5_NoIndex_L001_B_3	7	3	2	0	0	11	427	0	0	424	0	10	102	0	0	160	0	26	88	0	4	0	111	0	0	2	209	632	0	22	18	12	2	0	0	3	123	63	5	0	12	19	0	0	0	10	17	16	0
DIPP5_NoIndex_L001_B_30	0	7	17	0	0	0	318	0	0	39	0	0	0	0	0	12	0	5	43	2	2	0	17	0	0	11	8	279	3	52	12	2	0	6	0	0	19	22	0	0	0	0	0	0	0	1	28	2	0
DIPP5_NoIndex_L001_B_31	0	0	0	0	0	0	23	0	10	384	0	135	0	0	0	55	0	0	1	0	2	0	0	0	0	2	72	34	0	11	4	2	0	0	0	0	0	15	2	0	0	0	0	0	0	6	1	13	0
DIPP5_NoIndex_L001_B_32	0	11	0	0	0	0	58	0	0	42	0	7	1	0	0	44	0	9	100	0	5	0	0	0	0	12	47	577	0	10	14	1	0	0	0	1	111	95	14	0	3	15	0	0	10	5	35	6	0
DIPP5_NoIndex_L001_B_33	0	3	0	0	0	0	25	0	4	637	0	2	2	0	0	15	0	644	22	0	3	0	2	1	0	12	18	121	0	175	16	7	0	1	0	0	51	10	3178	0	1	3	0	0	7	4	6	4	0
DIPP5_NoIndex_L001_B_34	0	3	0	1	0	1	11	0	1	59	0	12	2	0	0	22	0	60	7	1	16	0	2	1	0	2	25	360	5	238	24	23	0	19	0	0	5	15	608	0	1	3	0	0	1	6	5	20	0
DIPP5_NoIndex_L001_B_35	0	0	0	0	0	0	6	0	0	433	0	0	1	0	0	10	0	0	36	0	8	0	21	1	1	1	11	31	0	11	1	7	0	0	0	0	12	5	1	0	4	4	0	0	1	91	1	22	0
DIPP5_NoIndex_L001_B_36	0	1	0	0	0	0	12	0	0	235	0	0	0	0	0	14	0	13	37	0	7	0	22	0	1	0	20	28	0	14	2	0	0	0	0	1	23	9	8	0	1	1	0	0	0	4	5	20	0
DIPP5_NoIndex_L001_B_37	0	2	0	0	0	0	17	0	0	49	0	9	1	0	0	26	0	356	6	0	11	0	13	0	0	6	20	805	15	1537	30	16	0	8	0	0	18	6	476	0	1	3	0	0	0	2	9	6	0
DIPP5_NoIndex_L001_B_38	0	0	3	0	0	0	11	0	1	115	0	3	0	0	0	37	0	34	24	0	20	0	54	0	0	1	47	1647	32	3673	31	10	0	1	1	0	35	11	48	0	1	6	0	0	1	3	1	17	0
DIPP5_NoIndex_L001_B_39	0	1	0	0	0	0	4	0	1	56	0	0	0	0	0	1	0	4	32	0	29	0	0	0	2	2	2	8629	0	1330	22	300	0	0	0	3	9	0	2	0	1	5	0	0	10	7	6	56	0
DIPP5_NoIndex_L001_B_4	6	0	0	0	0	0	102	0	0	1154	0	1	2	0	0	21	0	1	27	0	2	0	19	0	0	0	19	133	0	6	4	120	0	0	1	0	53	66	0	0	4	9	0	0	76	2	1	2	0
DIPP5_NoIndex_L001_B_40	0	1	12	0	0	0	5	0	24	816	0	8	0	0	0	22	0	2	2	0	8	0	1	0	17	54	20	1205	0	325	10	183	0	1	0	1	2	1	0	0	0	3	0	0	0	3	0	7	0
DIPP5_NoIndex_L001_B_41	0	1	10	0	0	0	2	0	0	21	0	0	0	0	0	2	0	8	8	0	16	0	3	2	3	31	1	539	0	88	12	68	0	1	0	2	9	0	61	0	0	0	0	0	0	4	22	36	0
DIPP5_NoIndex_L001_B_42	0	1	2	0	0	0	5	0	0	5	0	0	0	0	0	0	0	2	3	0	10	1	0	0	0	5	2	1691	0	204	66	43	0	1	0	0	0	2	0	0	1	2	0	0	0	6	2	21	0
DIPP5_NoIndex_L001_B_43	0	0	6	0	0	0	767	0	0	24	0	0	0	0	0	4	0	19	15	0	19	1	0	1	6	76	10	2283	0	91	135	351	0	1	0	1	7	2	178	0	0	1	0	0	0	10	3	28	0
DIPP5_NoIndex_L001_B_44	0	0	0	0	0	0	5	0	0	1	0	0	0	0	0	2	0	19	5	0	1	0	0	0	2	9	0	933	0	363	493	65	0	0	0	0	5	3	153	0	0	0	0	0	0	0	5	5	0
DIPP5_NoIndex_L001_B_45	1	0	2	0	0	2	39	0	0	48	0	0	0	0	0	5	0	8	15	0	4	0	1	0	3	148	0	2812	0	234	268	289	0	3	0	1	7	1	2	0	1	2	0	0	1	4	0	22	0
DIPP5_NoIndex_L001_B_46	0	0	21	0	0	0	2	0	0	7	0	0	0	0	0	4	0	10	18	0	6	0	2	4	3	65	2	2322	0	324	28	19	0	6	0	0	8	4	12	0	0	2	0	0	1	2	2	18	0
DIPP5_NoIndex_L001_B_47	0	11	6	0	0	0	11	0	0	130	0	2	1	0	0	16	0	45	14	0	25	0	10	0	0	7	21	730	77	3955	30	13	0	2	0	0	25	12	15	0	1	4	0	0	3	8	57	21	0
DIPP5_NoIndex_L001_B_48	0	2	7	0	0	0	58	0	1	54	0	1	0	0	0	7	0	3	5	0	11	0	0	1	12	0	5	3408	18	458	8	26	0	3	0	0	3	5	2	0	3	5	0	0	0	1	3	20	0
DIPP5_NoIndex_L001_B_49	0	0	11	0	0	0	177	0	0	15	0	1	1	0	0	3	0	22	0	0	15	0	1	0	60	1	3	778	6	208	18	3	1	2	0	0	1	8	155	0	0	0	0	0	1	1	4	33	0
DIPP5_NoIndex_L001_B_5	3	0	1	0	0	0	8	0	0	31	0	0	1	0	0	24	0	8	11	0	14	0	3	2	57	39	46	1802	43	2445	7	123	1	0	0	0	15	2	2	0	0	1	0	0	7	2	3	26	1
DIPP5_NoIndex_L001_B_50	1	7	42	0	0	0	543	0	1	57	0	0	2	0	0	17	0	10	31	0	3	0	20	0	0	21	17	429	1	53	14	2	2	4	0	0	29	33	0	0	1	3	0	0	1	4	56	5	0
DIPP5_NoIndex_L001_B_51	0	0	0	0	0	0	14	0	0	595	0	0	1	0	0	20	0	0	27	0	13	0	23	0	0	1	11	26	0	3	3	4	0	0	0	1	31	9	0	0	1	8	0	0	0	8	0	26	0
DIPP5_NoIndex_L001_B_52	1	2	0	0	0	0	29	0	0	398	0	3	0	0	0	17	0	34	44	0	21	0	25	1	0	2	22	39	0	8	1	6	1	1	0	0	28	7	8	0	1	7	0	0	0	8	2	34	0
DIPP5_NoIndex_L001_B_53	0	0	0	0	0	0	13	0	2	36	0	1	0	0	0	1	0	6	11	0	18	0	2	1	3	1	4	5322	0	557	11	151	0	0	0	0	6	4	1	0	0	2	0	1	3	4	1	46	0
DIPP5_NoIndex_L001_B_54	0	0	17	0	0	0	14	0	22	903	0	8	0	0	0	32	0	5	0	1	3	0	0	0	26	81	31	1856	0	341	9	142	0	1	0	0	1	3	0	0	2	0	0	0	0	4	0	12	0
DIPP5_NoIndex_L001_B_55	0	5	13	0	0	0	12	0	0	31	0	0	0	0	0	2	0	11	14	0	14	0	0	6	4	50	4	1096	0	129	15	112	0	0	0	3	12	0	124	0	3	2	0	0	0	1	48	54	0
DIPP5_NoIndex_L001_B_56	0	1	5	0	0	0	7	0	0	14	0	0	0	0	0	2	0	10	7	0	30	0	0	2	0	24	1	3243	1	446	123	46	0	0	0	1	3	2	9	0	0	1	0	0	0	10	7	48	0
DIPP5_NoIndex_L001_B_57	0	3	6	0	0	0	1086	0	0	23	0	0	0	0	0	4	0	24	16	0	12	0	0	1	5	102	14	3146	0	116	220	482	0	1	0	1	12	1	235	0	1	1	0	0	0	3	2	41	0
DIPP5_NoIndex_L001_B_58	0	2	2	1	0	1	12	0	0	9	0	0	0	0	0	4	0	40	3	0	5	0	1	1	2	16	3	2321	0	898	1264	152	0	0	0	0	9	10	392	0	0	1	0	0	0	0	9	11	0
DIPP5_NoIndex_L001_B_59	4	3	8	0	0	0	76	0	1	90	0	1	4	0	0	5	0	16	26	0	8	0	0	3	13	306	6	6652	0	478	609	447	0	2	0	3	26	6	22	0	0	8	0	0	7	7	4	34	0
DIPP5_NoIndex_L001_B_6	2	0	19	0	0	0	7	0	5	311	0	4	3	0	0	78	0	64	20	175	12	0	2	0	87	138	74	401	16	5952	30	2858	0	0	0	1	17	18	33	0	3	5	0	0	33	6	5	96	0
DIPP5_NoIndex_L001_B_60	1	0	55	0	0	1	11	0	0	19	0	2	0	0	0	14	0	24	33	0	11	0	2	2	7	140	8	5476	0	728	93	91	2	3	0	1	29	6	9	0	2	3	0	1	3	5	5	39	0
DIPP5_NoIndex_L001_B_61	11	0	1	0	0	26	575	0	0	92	0	5	108	0	0	151	0	11	41	0	3	0	16	0	0	1	186	444	0	18	10	7	0	0	0	3	56	76	0	0	8	15	0	0	0	4	15	14	0
DIPP5_NoIndex_L001_B_62	8	0	0	0	0	4	162	0	0	1291	0	1	24	0	0	34	0	3	48	0	1	0	35	0	0	0	35	155	0	10	7	1	0	0	0	1	78	88	1	0	3	9	0	1	86	1	3	4	0
DIPP5_NoIndex_L001_B_63	4	1	0	0	0	0	16	0	0	18	0	2	0	0	0	36	0	3	29	0	9	0	0	3	193	27	40	1761	3	281	10	202	0	1	0	0	38	1	1	0	2	4	0	0	3	1	6	31	0
DIPP5_NoIndex_L001_B_64	4	0	19	0	0	0	7	0	7	124	0	2	0	0	0	100	0	14	16	152	1	0	0	1	101	38	108	444	4	10444	24	1492	1	0	0	0	19	6	56	0	1	2	0	0	81	5	3	18	0
DIPP5_NoIndex_L001_B_65	2	0	9	0	0	0	4	0	3	492	0	2	0	0	0	34	0	16	5	23	4	0	1	0	95	55	38	3922	5	3108	18	122	0	0	0	0	4	3	8	0	2	4	0	0	4	4	4	55	0
DIPP5_NoIndex_L001_B_66	21	2	17	0	0	0	14	0	0	21	0	3	1	0	0	48	0	28	12	70	11	0	0	1	1065	799	47	7968	0	134	32	762	0	1	0	0	23	7	274	0	3	7	0	0	9	6	13	34	0
DIPP5_NoIndex_L001_B_67	0	0	5	0	0	0	224	0	0	6	0	1	0	0	0	36	0	19	0	12	5	0	0	0	136	22	44	2187	0	75	24	85	1	0	0	0	10	36	2	0	8703	15434	0	0	4	4	3	19	0
DIPP5_NoIndex_L001_B_68	0	2	11	0	0	1	431	0	0	13	0	0	1	0	0	14	0	19	2	36	8	0	1	0	807	637	17	2777	0	342	39	77	0	44	0	0	14	38	0	0	11156	19999	0	0	16	9	6	16	0
DIPP5_NoIndex_L001_B_69	0	1	2	0	1	62	251	0	0	276	0	0	3	0	0	1	1	11	2	0	16	0	1	0	27	827	0	19953	0	19	42	2	0	0	0	0	5	13	1	0	0	0	0	0	7	3	9	96	0
DIPP5_NoIndex_L001_B_7	0	2	20	0	0	0	9	0	11	646	0	1	0	0	0	19	0	7	11	65	24	0	0	7	25	70	27	2487	8	3593	23	138	0	0	0	4	8	2	11	0	0	5	0	0	7	9	4	167	0
DIPP5_NoIndex_L001_B_70	0	1	1	0	0	30	14	0	0	16	0	0	3	0	0	4	0	14	11	0	7	0	1	1	51	444	0	5681	0	12	28	4	1	0	0	0	20	6	0	0	1	4	0	0	2	4	8	32	0
DIPP5_NoIndex_L001_B_71	0	1	0	0	0	0	18	0	6	174	0	147	0	0	0	254	0	8	1	0	4	0	0	0	3	0	301	44	0	6	0	4	0	0	0	1	13	14	0	0	1	3	0	0	1	6	2	13	0
DIPP5_NoIndex_L001_B_72	0	7	0	0	1	1	45	0	1	54	0	11	0	0	0	42	0	5	37	0	2	0	0	1	0	10	61	305	0	22	9	8	0	0	0	0	49	99	48	0	1	7	0	0	14	2	42	3	0
DIPP5_NoIndex_L001_B_73	1	8	0	0	0	0	42	0	1	246	0	4	2	0	0	18	0	332	13	0	0	0	0	0	0	10	19	196	1	196	5	4	0	0	0	1	16	52	1798	0	3	4	0	0	6	5	17	4	0
DIPP5_NoIndex_L001_B_74	1	1	0	0	0	1	17	0	1	44	0	15	1	3	0	24	0	30	4	0	6	0	2	0	0	4	35	376	9	102	10	13	0	10	0	1	3	29	529	0	1	0	0	0	0	3	13	12	0
DIPP5_NoIndex_L001_B_75	0	1	0	0	0	0	6	0	0	45	0	6	1	0	0	30	0	138	2	0	4	0	14	0	0	10	22	854	17	898	17	19	1	3	0	0	3	4	224	0	9	9	0	0	0	1	3	6	0
DIPP5_NoIndex_L001_B_76	1	1	1	0	0	0	21	0	0	30	0	11	2	0	0	71	0	61	14	0	3	0	13	0	6	1	98	1009	5	586	13	9	1	0	0	0	20	14	42	0	1	1	0	0	0	3	3	5	0
DIPP5_NoIndex_L001_B_77	0	8	7	1	0	0	17	0	0	40	0	8	2	0	0	91	0	89	9	0	3	0	2	0	6	5	83	776	16	708	16	12	0	1	0	1	22	19	30	0	1	1	0	0	0	2	45	4	0
DIPP5_NoIndex_L001_B_78	7	1	5	0	0	1	996	0	1	15	0	7	0	0	0	74	0	42	10	0	1	0	1	1	1381	3	88	1224	3	84	59	125	0	0	0	0	8	123	106	0	0	1	0	0	2	1	1	6	0
DIPP5_NoIndex_L001_B_79	11	1	2	0	0	0	904	0	0	7	0	1	0	0	0	4	0	29	0	1	4	0	0	1	1284	4	6	649	0	65	6	15	0	3	0	1	2	21	250	0	1	0	0	1	0	0	10	8	0
DIPP5_NoIndex_L001_B_8	0	0	0	0	0	0	7	0	0	13	0	1	2	0	0	24	0	3	14	0	11	0	0	1	25	27	10	1090	10	1609	5	95	0	0	0	0	7	2	0	0	3	1	0	0	0	5	3	21	0
DIPP5_NoIndex_L001_B_80	14	2	110	0	0	1	3496	0	1	45	0	4	1	0	0	98	0	12	34	0	4	0	1	0	0	6	107	899	1	24	29	49	0	18	1	0	29	28	1	0	2	7	0	0	0	5	49	7	0
DIPP5_NoIndex_L001_B_81	0	0	0	0	0	1	18	0	0	664	0	4	5	0	0	24	0	1	35	0	10	0	32	1	6	1	28	42	1	6	1	7	0	0	0	1	27	13	3	0	2	3	0	0	0	2	0	31	0
DIPP5_NoIndex_L001_B_82	2	2	0	0	0	1	170	0	0	492	0	8	2	0	0	55	0	32	14	0	9	0	13	1	8	2	59	40	0	3	0	4	0	2	0	0	18	11	16	0	2	3	0	0	0	3	9	27	0
DIPP5_NoIndex_L001_B_83	5	1	0	0	0	0	13	0	9	147	0	2	1	0	0	0	0	15	0	0	9	0	5	1	15	9	5	8799	1	165	38	1944	0	0	0	2	3	2	1	0	2	1	0	0	24	9	8	23	0
DIPP5_NoIndex_L001_B_84	0	0	0	0	0	1	24	0	60	1928	0	3	0	0	0	34	0	6	0	0	3	0	0	0	9	27	21	449	0	18	26	129	1	0	0	3	3	7	2	0	0	0	0	0	0	2	3	4	0
DIPP5_NoIndex_L001_B_85	0	11	3	0	0	0	16	0	0	30	0	3	0	0	0	44	0	180	7	0	9	0	0	0	11	1235	28	4774	0	152	191	4220	0	0	0	0	11	5	479	0	2	2	0	0	5	1	154	16	0
DIPP5_NoIndex_L001_B_86	2	5	21	0	1	0	23	0	0	5	0	0	6	0	0	8	0	55	17	0	16	0	0	2	7	541	12	3635	0	296	125	1037	1	0	0	2	10	8	20	0	1	3	0	0	2	3	11	15	0
DIPP5_NoIndex_L001_B_87	0	9	8	0	0	0	4136	0	0	21	0	0	2	0	0	25	0	51	6	0	7	0	6	0	31	690	23	6500	0	125	456	941	1	2	0	0	11	6	472	0	2	3	0	0	3	9	13	16	0
DIPP5_NoIndex_L001_B_88	1	1	0	0	0	1	18	0	0	3	0	1	1	0	0	13	0	48	4	0	1	0	0	0	30	360	20	4108	0	314	714	242	0	1	0	1	5	16	182	0	1	1	0	0	0	4	2	4	0
DIPP5_NoIndex_L001_B_89	2	3	4	0	0	0	400	0	3	36	0	0	1	0	0	7	0	68	5	0	8	0	0	0	42	1226	14	5707	0	384	1278	1374	0	6	0	0	11	12	64	0	3	1	0	0	2	2	7	16	0
DIPP5_NoIndex_L001_B_9	0	1	13	0	0	0	14	0	5	198	0	3	0	0	0	35	0	33	23	55	7	0	0	0	76	84	41	312	10	5038	22	1058	0	0	0	1	8	7	29	0	0	3	0	0	11	1	3	113	0
DIPP5_NoIndex_L001_B_90	1	1	7	0	0	0	28	0	0	6	0	0	1	0	0	25	0	45	2	0	10	0	1	0	23	367	29	12265	0	223	210	200	0	9	0	1	14	25	9	0	3	3	0	0	0	7	2	14	0
DIPP5_NoIndex_L001_B_91	1	0	3	0	0	0	7	0	0	81	0	21	1	0	0	20	0	10	10	0	25	0	0	1	1	2	19	376	0	3253	8	300	1	0	0	1	11	2	3	0	1	4	0	2	0	5	4	20	0
DIPP5_NoIndex_L001_B_92	1	0	2	0	0	2	2	0	0	82	0	31	0	0	0	13	0	22	12	0	6	0	0	1	7	2	2	197	0	8	10	894	0	0	4	0	3	2	0	0	0	2	0	0	39	0	2	10	0
DIPP5_NoIndex_L001_B_93	0	0	1	0	0	0	5	0	0	64	0	25	0	0	0	19	0	23	11	0	3	0	0	0	7	5	6	2920	0	14	28	758	0	0	2	3	7	2	0	0	1	0	0	1	0	4	9	14	0
DIPP5_NoIndex_L001_B_94	0	0	0	0	0	0	31	0	0	228	0	61	0	0	0	24	0	30	0	0	5	2	0	1	1	6	0	3574	0	15	30	33	1	0	4	1	4	16	0	0	1	1	0	1	0	1	5	12	0
DIPP5_NoIndex_L001_B_95	0	6	14	0	0	0	65	0	0	40	0	12	0	0	0	19	0	40	1	15	30	0	2	1	253	7	13	1274	0	950	34	200	0	0	4	14	2	143	142	0	2	4	0	0	5	6	42	85	0
DIPP5_NoIndex_L001_B_96	1	1	127	0	0	0	5	0	0	17	0	10	1	0	1	4	0	13	1	0	17	1	1	0	2	1	3	2877	41	19	72	52	0	0	1	3	0	5	4	0	0	1	0	0	12	6	0	51	0
DIPP5_NoIndex_L001_B_98	0	0	0	0	0	0	2	0	3	64	0	13	0	0	0	24	0	23	16	0	12	0	2	1	22	4	24	1062	1	4209	22	114	0	0	1	1	14	5	1	0	1	2	0	0	8	6	12	26	0
DIPP6_NoIndex_L002_B_1	16	0	0	0	0	1	26	0	0	2336	0	10	13	0	0	11	0	3	49	0	14	0	0	2	1	2	6	60	1	26	2	5	1	0	1	5	16	19	3	0	3	2	0	0	0	9	15	23	0
DIPP6_NoIndex_L002_B_10	0	1	10	0	0	2	7	0	12	381	0	7	0	0	0	9	0	18	5	11	28	0	0	0	339	0	4	378	0	20	18	67	0	0	1	30	1	234	196	0	2	0	0	1	16	7	3	124	0
DIPP6_NoIndex_L002_B_100	4	1	0	0	0	78	92	0	0	5	0	98	7	0	0	1	0	0	0	0	0	0	1	0	0	2	3	32	0	6	1	1	0	0	0	1	2	4	1	0	1	1	0	0	0	6	2	5	0
DIPP6_NoIndex_L002_B_101	4	0	4	0	0	0	38	0	0	21	0	1	1	0	0	4	0	12	5	19	15	0	0	0	2	1	6	1449	7	943	5	15	0	7	0	0	0	14	103	0	0	1	0	1	1	5	1	19	0
DIPP6_NoIndex_L002_B_102	12	0	0	0	0	1	15	0	6	201	0	11	3	0	0	18	0	2	40	0	3	0	96	0	0	0	10	88	0	5	0	0	1	0	0	1	16	6	0	0	0	1	0	0	1	0	1	6	0
DIPP6_NoIndex_L002_B_103	0	0	0	0	0	0	2	0	0	20	0	0	0	0	0	0	0	3	2	0	10	0	1	0	0	0	1	117	0	2	1	0	0	0	0	0	1	1	11	0	1	0	0	0	0	4	0	11	0
DIPP6_NoIndex_L002_B_104	0	3	1	0	0	0	23	0	1	8	0	6	0	0	0	10	0	4	6	0	10	0	0	0	1	3	11	307	3	3	2	83	0	0	0	0	6	88	3	0	0	3	0	0	6	1	15	6	0
DIPP6_NoIndex_L002_B_105	0	1	34	0	0	0	11	0	0	4	0	2	0	0	0	2	0	41	0	2	5	0	0	0	18	2	8	2276	0	210	14	130	0	2	0	1	1	47	220	0	0	0	0	1	0	2	11	7	0
DIPP6_NoIndex_L002_B_107	0	0	0	0	0	2	7	0	2	137	0	46	0	0	0	15	0	5	8	0	5	0	3	0	0	1	3	1490	0	500	9	1	0	0	0	0	3	3	9	0	0	0	0	0	0	6	0	8	0
DIPP6_NoIndex_L002_B_108	1	3	0	0	0	0	7	0	0	23	0	0	0	0	0	4	0	38	6	0	5	0	0	1	3	5	4	558	0	299	3	38	0	2	0	1	2	2	2	0	0	0	0	0	2	1	8	18	0
DIPP6_NoIndex_L002_B_11	0	0	24	0	0	0	2059	0	0	39	0	14	2	0	0	9	0	13	0	71	12	0	0	0	19	414	3	6673	0	41	25	1419	0	1	1	0	3	5	0	0	0	0	0	0	38	5	3	103	0
DIPP6_NoIndex_L002_B_110	0	2	0	0	0	0	1	0	3	185	0	1	0	0	0	33	0	14	10	0	1	0	0	0	31	1	27	174	0	12	70	746	0	10	0	2	6	2	5	0	0	1	0	0	14	5	0	8	0
DIPP6_NoIndex_L002_B_112	0	4	2	0	0	3	19	0	0	6	0	0	0	0	0	15	0	10	2	0	56	0	5	1	0	0	17	1405	0	1388	38	181	0	34	0	9	2	20	6	0	0	1	0	0	0	17	3	78	0
DIPP6_NoIndex_L002_B_113	0	0	4	0	0	0	55	0	12	336	0	0	0	0	0	8	0	18	2	0	25	0	1	1	1	0	5	1049	4	31	44	64	0	31	0	156	2	7	16	0	1	0	0	3	14	7	5	162	2
DIPP6_NoIndex_L002_B_114	1	1	15	0	0	1	1966	0	1	61	0	24	5	0	0	73	0	77	3	119	14	1	1	1	174	15	47	5981	0	1976	37	1396	1	0	0	2	5	408	1192	0	2	2	0	1	2	7	17	69	0
DIPP6_NoIndex_L002_B_116	2	0	1	0	0	4	108	0	0	14	0	24	0	0	0	61	0	18	3	0	25	0	2	0	18	6	32	4340	2	58	14	1217	0	12	0	3	5	55	16	0	1	2	0	0	1	8	5	21	0
DIPP6_NoIndex_L002_B_117	2	0	0	0	0	0	381	0	0	23	0	1	0	0	0	2	0	16	19	21	35	0	0	1	16	1	3	1392	1	11	25	705	0	0	0	6	2	3	29	0	0	1	0	0	19	8	9	59	1
DIPP6_NoIndex_L002_B_118	6	2	28	0	0	0	6	0	7	311	0	3	1	0	0	84	0	27	4	0	22	0	0	0	12	11	47	1426	0	1993	103	98	1	14	0	4	0	15	1413	0	0	0	0	0	13	15	15	34	0
DIPP6_NoIndex_L002_B_119	10	7	0	0	0	0	57	0	0	31	0	0	0	0	0	4	3	213	3	0	26	0	23	1	556	613	7	1919	2	1931	25	472	1	58	2	3	2	17	9921	0	6	12	0	48	3	11	42	161	0
DIPP6_NoIndex_L002_B_12	2	0	0	0	0	1	27	0	13	670	0	36	5	0	0	114	0	10	3	0	1	1	0	0	31	1	75	170	1	14	3	6	0	1	0	0	13	23	1	0	0	1	0	0	0	5	5	10	0
DIPP6_NoIndex_L002_B_122	2	0	5	0	0	9	25	0	0	23	0	0	0	0	0	9	1	32	3	0	24	2	10	0	3	1	13	1682	4	36	25	279	0	0	1	115	1	8	66	0	1	0	0	32	7	16	0	111	0
DIPP6_NoIndex_L002_B_123	0	2	2	0	0	0	9	0	0	23	0	0	0	0	0	4	0	24	2	0	11	0	0	0	1	1	3	2121	11	3519	18	56	0	2	0	0	0	11	337	0	0	0	0	0	4	3	14	30	0
DIPP6_NoIndex_L002_B_124	0	0	0	0	0	0	9	0	0	6	0	1	0	0	0	0	0	2	4	16	5	0	1	0	1	0	0	248	0	3897	95	6	0	0	0	1	5	2	115	0	0	2	0	0	0	8	1	6	1
DIPP6_NoIndex_L002_B_125	4	23	0	0	0	2	6953	0	1	2	0	2	0	0	0	18	0	11	0	0	0	0	0	0	3	31	10	891	0	17	5	19	0	2	0	1	1	81	5	0	0	0	0	0	1	1	196	2	0
DIPP6_NoIndex_L002_B_127	3	4	2	0	0	0	42	0	0	51	0	10	1	0	0	10	0	19	3	56	14	0	0	0	2418	954	11	7959	0	124	102	151	0	15	0	0	6	9	376	0	0	0	0	0	4	5	4	61	0
DIPP6_NoIndex_L002_B_128	3	31	3	0	0	1	138	0	0	4	0	13	2	0	0	26	0	62	2	8	9	1	0	0	107	42	16	3598	0	38	40	417	0	0	0	11	0	188	22	0	0	0	0	0	5	8	225	21	0
DIPP6_NoIndex_L002_B_129	1	0	7	0	0	1	5	0	1	20	0	14	0	0	0	22	0	14	0	0	31	0	0	3	8	0	21	2716	3	47	19	64	0	5	0	3	1	2	101	0	0	0	0	1	7	13	2	210	0
DIPP6_NoIndex_L002_B_13	11	0	27	0	0	1	70	0	0	47	0	26	1	0	0	7	0	41	13	2	46	1	0	2	4	3	2	7181	1	469	130	223	0	5	4	6	15	26	302	0	1	1	0	0	8	18	11	75	0
DIPP6_NoIndex_L002_B_130	1	0	0	0	0	49	110	0	3	714	0	132	26	0	0	164	0	10	10	0	16	0	1	0	18	0	134	143	0	24	1	7079	0	0	1	7	12	93	3	0	4	2	0	1	0	16	5	38	0
DIPP6_NoIndex_L002_B_132	0	0	0	0	0	0	12	0	26	1026	0	2	0	0	0	67	0	2	21	0	3	1	0	0	1	1	45	36	1	4	13	6	0	1	0	5	5	8	0	0	0	2	0	0	0	4	2	5	0
DIPP6_NoIndex_L002_B_134	0	0	3	0	0	0	20	0	0	7	0	0	1	0	0	10	0	34	0	0	33	0	20	1	8	1	3	2915	4	355	30	136	0	1	0	127	1	7	18	0	0	0	0	3	5	13	0	155	0
DIPP6_NoIndex_L002_B_135	1	16	1	0	0	0	22	0	2	15	0	0	0	0	0	5	0	50	9	46	14	0	9	0	585	861	7	9050	0	266	79	123	0	7	0	3	5	11	375	0	0	2	0	0	0	10	77	64	0
DIPP6_NoIndex_L002_B_136	3	0	7	0	0	3	6475	0	2	28	0	6	1	0	0	19	0	27	7	0	11	0	7	0	5	0	10	2726	3	26	15	39	0	0	0	3	5	123	1	0	2	2	0	0	13	7	10	12	0
DIPP6_NoIndex_L002_B_138	4	0	1	0	0	15	7	0	0	304	0	1	0	0	0	30	0	19	16	0	35	2	0	1	7	3	19	2567	0	15	16	2000	1	1	0	1	9	6	0	0	0	1	0	0	14	8	6	40	0
DIPP6_NoIndex_L002_B_139	0	0	26	0	0	0	14	0	0	14	0	0	0	0	0	3	0	5	4	43	33	0	8	2	0	0	2	365	0	97	15	35	12	2	0	7	2	26	7	0	0	2	0	9	11	7	2	67	0
DIPP6_NoIndex_L002_B_140	2	3	22	0	0	0	31	0	0	10	0	0	1	0	0	0	0	50	42	1	2	0	0	0	54	7	1	102	0	16	13	136	0	0	0	1	13	32	956	0	0	1	0	0	2	0	24	13	0
DIPP6_NoIndex_L002_B_141	4	1	0	0	0	0	56	0	0	28	0	0	0	0	0	0	0	0	2	4	1	4	18	0	3	2	0	260	1	105	4	14	2	0	3	0	1	9	20	0	3	7	0	87	1	79	4	1	0
DIPP6_NoIndex_L002_B_142	1	1	14	0	0	0	14	0	1	110	0	1	0	0	0	17	0	18	2	0	28	0	8	2	3	2	17	2842	2	12	10	631	0	0	0	5	1	6	4	0	0	2	0	0	13	11	7	50	0
DIPP6_NoIndex_L002_B_143	2	1	0	0	0	2	146	0	0	7	0	17	0	0	0	59	0	54	10	3	2	0	0	0	28	4	30	2264	0	159	6	67	0	0	0	1	2	54	40	0	0	0	0	0	2	5	8	4	0
DIPP6_NoIndex_L002_B_145	1	3	60	1	0	13	191	0	0	34	0	18	0	0	0	42	0	55	0	9	17	0	0	0	104	9	21	14147	0	61	201	1335	0	80	0	10	4	261	140	0	0	0	0	0	1	12	30	65	0
DIPP6_NoIndex_L002_B_146	0	0	2	0	0	1	59	0	8	179	0	12	6	0	0	55	0	8	23	0	9	0	1	0	52	12	38	2453	0	14	43	666	0	0	0	18	15	11	6	0	3	2	0	0	2	3	4	11	0
DIPP6_NoIndex_L002_B_147	1	2	0	0	0	44	55	0	2	157	0	39	0	0	0	18	0	5	50	0	49	1	0	6	1	2	22	957	0	1834	11	370	0	11	0	4	20	5	4	0	0	3	0	0	1	9	4	77	0
DIPP6_NoIndex_L002_B_148	2	6	1	0	0	0	12	0	0	16	0	4	0	0	0	13	0	42	7	43	10	0	1	0	68	9	2	1660	0	1516	17	224	0	13	0	0	1	5	1685	0	0	1	0	0	0	4	45	7	0
DIPP6_NoIndex_L002_B_149	1	2	47	0	0	7	41	0	1	51	0	13	0	0	0	12	0	39	10	45	50	0	6	0	99	3	15	6155	9	469	115	545	0	132	1	64	5	69	30	0	1	1	0	2	3	14	8	308	8
DIPP6_NoIndex_L002_B_15	0	2	0	0	0	0	4	0	2	58	0	30	0	0	0	34	0	5	22	0	5	0	4	0	4	4	22	90	2	1162	8	889	0	0	2	1	8	2	0	0	1	2	0	0	5	4	7	12	0
DIPP6_NoIndex_L002_B_150	1	1	0	0	0	0	14	0	0	28	0	18	4	0	0	109	0	22	1	0	17	0	11	1	32	4	75	1437	0	2819	68	408	0	51	0	4	3	7	17	0	0	0	0	0	1	8	6	49	0
DIPP6_NoIndex_L002_B_152	1	0	16	0	0	0	23	0	0	723	0	33	0	0	0	27	0	42	1	0	19	0	9	1	2	1	16	5305	0	274	258	1403	1	2	0	0	3	5	3	0	0	2	0	0	19	5	8	16	0
DIPP6_NoIndex_L002_B_154	2	2	9	0	0	0	131	0	0	13	0	11	0	0	0	24	0	30	2	0	55	0	5	2	8	4	16	6617	5	1365	150	719	332	0	0	0	4	6	52	0	0	1	0	0	4	3	21	26	0
DIPP6_NoIndex_L002_B_155	0	5	33	0	0	41	18	0	4	151	0	16	1	0	0	24	0	17	25	0	28	0	0	2	0	2	18	2294	0	996	17	442	0	2	0	1	14	5	18	0	1	0	0	0	20	8	2	43	0
DIPP6_NoIndex_L002_B_157	1	1	0	0	0	1	3	0	0	6	0	6	0	0	0	13	0	13	1	0	32	0	2	0	112	2	10	1864	0	22	181	31	0	403	0	2	1	2	33	0	0	0	0	1	1	3	19	23	0
DIPP6_NoIndex_L002_B_158	0	2	13	0	0	10	185	0	0	102	0	0	1	0	0	3	0	2	9	0	19	1	1	1	0	0	0	540	0	645	3	228	0	0	0	1	1	4	2	0	1	0	0	0	3	3	3	21	0
DIPP6_NoIndex_L002_B_159	2	5	52	0	0	0	24	0	0	15	0	4	1	0	0	16	0	17	1	16	21	1787	1	0	21	1	9	4247	6	2296	3031	58	0	58	1	12	1	27	515	0	0	0	0	4	2	11	8	951	6
DIPP6_NoIndex_L002_B_160	3	0	14	0	0	0	125	0	0	169	0	38	0	0	0	75	0	209	1	0	18	0	3	1	8	6	64	12716	0	3052	541	1040	61	4	0	3	4	33	116	0	0	0	0	0	6	8	5	34	0
DIPP6_NoIndex_L002_B_161	0	1	5	1	0	0	9	0	1	27	0	6	0	0	0	27	0	17	2	5	38	2924	13	1	14	0	28	3022	0	196	362	18	0	6	1	9	1	6	6	0	0	0	0	5	0	5	2	1712	0
DIPP6_NoIndex_L002_B_163	0	0	0	0	0	0	5	0	0	3	0	0	0	0	0	1	1	2	0	0	13	0	0	0	2	3	0	387	2	1	10	14	0	1	0	1	0	3	43	0	0	0	0	0	1	4	2	26	0
DIPP6_NoIndex_L002_B_164	0	0	1	0	0	0	4	0	0	20	0	2	1	0	0	7	0	7	1	0	6	0	2	1	1	0	4	4425	2	755	154	309	12	0	0	0	3	0	4	0	1	1	0	0	0	2	4	30	0
DIPP6_NoIndex_L002_B_165	0	0	10	0	0	0	5	0	1	36	0	0	1	0	0	0	0	5	0	0	9	0	0	3	1	0	2	141	0	174	0	7	0	0	0	2	0	0	1	0	0	1	0	0	1	7	0	18	0
DIPP6_NoIndex_L002_B_166	0	2	9	1	0	0	2	0	0	1	0	5	0	0	0	8	0	16	1	19	6	0	0	1	154	1	9	6928	0	612	362	224	15	1	1	1	3	7	265	0	0	0	0	1	3	1	0	31	0
DIPP6_NoIndex_L002_B_167	10	0	15	0	0	11	14	0	0	6	0	0	0	0	0	13	0	12	0	0	8	0	0	2	23	0	7	2828	0	26	52	219	0	0	0	0	0	13	2	0	0	0	0	0	8	4	1	41	0
DIPP6_NoIndex_L002_B_168	0	3	7	0	0	1	51	0	0	99	0	0	0	0	0	7	0	5	2	0	19	0	0	2	3	0	3	686	0	1824	10	81	0	2	0	2	1	5	15	0	0	0	0	8	4	4	5	33	0
DIPP6_NoIndex_L002_B_169	2	1	8	0	0	0	982	0	0	45	0	0	1	0	0	15	0	44	4	0	23	0	0	1	17	4	15	2182	0	97	14	96	0	0	0	3	0	55	10	0	0	0	0	0	21	8	6	46	0
DIPP6_NoIndex_L002_B_17	1	2	0	0	0	0	13	0	2	51	0	18	0	0	0	46	0	42	11	0	7	0	1	1	15	6	15	1549	0	1428	19	364	0	3	0	0	7	14	22	0	1	1	0	1	1	9	12	16	0
DIPP6_NoIndex_L002_B_170	0	0	0	0	0	5	11	0	2	84	0	8	0	0	0	60	0	26	0	14	36	0	3	0	63	2	42	6982	3	1734	383	128	47	1	0	0	43	30	35	0	1	0	0	0	7	4	5	94	0
DIPP6_NoIndex_L002_B_171	0	0	32	0	0	2	953	0	0	116	0	3	0	0	0	17	0	23	13	0	18	0	0	0	11	1	23	1853	0	768	54	148	0	2	0	0	1	46	45	0	0	2	0	0	18	5	4	24	0
DIPP6_NoIndex_L002_B_172	1	0	0	0	0	2	5	0	6	197	0	0	0	0	0	20	0	14	1	19	15	3	0	0	68	2	20	5150	0	160	126	107	49	0	0	3	2	3	38	0	1	3	0	32	1	2	5	15	0
DIPP6_NoIndex_L002_B_173	0	2	10	0	0	3	17	0	1	44	0	1	1	0	0	14	0	24	2	0	29	0	1	0	28	3	13	3265	1	235	25	67	0	0	0	1	4	6	15	0	1	1	0	0	0	8	9	278	0
DIPP6_NoIndex_L002_B_174	1	0	13	0	0	0	8	0	10	328	0	7	0	0	0	24	0	13	0	33	14	0	0	0	120	1	16	7543	1	1418	178	106	37	5	0	1	13	14	165	0	0	0	0	4	2	5	1	51	0
DIPP6_NoIndex_L002_B_175	1	4	5	0	0	0	2895	0	13	462	0	0	0	0	0	19	0	37	1	0	11	0	0	0	9	2	15	887	0	733	64	54	0	2	0	2	2	5	58	0	0	0	0	0	8	4	6	35	0
DIPP6_NoIndex_L002_B_176	1	0	4	0	0	3	6	0	0	29	0	0	0	0	0	18	0	5	0	12	11	0	0	0	25	0	9	3329	0	930	65	90	64	0	0	0	5	6	63	0	0	0	0	0	5	3	1	49	0
DIPP6_NoIndex_L002_B_177	0	1	16	0	0	0	109	0	2	30	0	1	0	0	0	10	0	36	3	0	7	0	0	0	12	1	5	551	0	208	22	111	0	1	0	0	3	25	13	0	0	0	0	0	2	3	1	13	0
DIPP6_NoIndex_L002_B_178	0	0	8	0	0	0	47	0	0	15	0	0	0	0	0	15	0	28	4	0	21	0	0	1	69	163	7	7738	0	396	248	41	0	0	0	1	1	2	33	0	2	1	0	0	2	5	0	95	0
DIPP6_NoIndex_L002_B_179	4	0	17	0	0	1	33	0	0	4	0	3	0	0	0	19	0	18	1	10	9	0	0	1	610	2	18	7881	0	926	102	59	19	2	0	1	21	9	26	0	0	0	0	2	0	3	5	104	0
DIPP6_NoIndex_L002_B_180	2	1	1	0	0	0	746	0	7	288	0	14	1	0	0	38	0	2	29	0	13	0	0	2	16	1	20	141	0	2	1	1385	0	0	0	3	15	19	2	0	10	11	0	0	1	4	14	26	0
DIPP6_NoIndex_L002_B_181	0	2	0	0	1	0	8	0	3	2556	0	0	0	0	0	0	0	6	13	0	12	0	74	0	2	1	0	126	0	11	13	18	5	1	0	2	16	11	181	0	1	1	0	0	0	3	55	2	0
DIPP6_NoIndex_L002_B_182	1	0	0	0	0	0	33	0	0	52	0	5	1	0	0	4	0	2	22	0	14	0	0	0	2	1	3	31	0	5	3	4	0	0	0	0	17	14	1	0	1	2	0	1	0	2	1	44	0
DIPP6_NoIndex_L002_B_183	0	3	17	0	0	0	19	0	0	8	0	0	0	0	0	9	0	7	1	2	12	0	5	0	1	1	8	432	0	2706	31	0	0	0	0	0	6	19	0	0	0	0	0	1	3	3	2	18	0
DIPP6_NoIndex_L002_B_184	1	0	2	0	0	0	61	0	0	80	0	0	1	0	0	8	0	15	7	0	12	0	0	1	3	0	4	2230	3	395	29	21	0	1	0	35	8	15	47	0	1	2	0	0	2	2	2	24	0
DIPP6_NoIndex_L002_B_185	5	0	2	0	0	34	9	0	0	7605	0	0	0	0	0	0	0	15	13	1	1	0	0	0	0	1	0	383	0	37	16	4	0	0	0	0	11	6	7666	0	2	2	0	0	100	2	5	4	0
DIPP6_NoIndex_L002_B_186	1	1	0	0	0	3	14	0	0	713	0	0	1	0	0	0	0	4	23	0	2	0	2	0	0	1	1	388	1	5	8	3	0	0	0	0	37	8	1248	0	2	6	0	0	47	0	8	3	0
DIPP6_NoIndex_L002_B_187	141	0	2	0	0	14	37	0	19	720	0	0	0	0	0	0	0	3	4	0	2	0	0	0	0	8	0	609	13	18	4	180	0	0	0	2	1	22	1	0	1	1	0	0	0	2	3	2	1
DIPP6_NoIndex_L002_B_188	7	0	0	0	4	0	6	0	1	143	0	0	1	0	0	2	0	0	17	0	0	0	3	0	1	1	0	255	9	1039	6	45	0	1	11	0	8	9	15	0	0	1	0	4	0	1	11	0	0
DIPP6_NoIndex_L002_B_189	2	0	0	0	0	4	0	0	0	76	0	0	0	0	0	0	0	6	0	0	0	0	0	0	0	1	0	295	9	858	4	43	0	2	0	0	1	1	6	0	0	1	0	0	0	0	0	0	0
DIPP6_NoIndex_L002_B_190	1	0	0	0	0	0	2	0	5	438	0	0	2	0	0	7	0	0	7	0	22	0	8	0	0	0	4	5	0	3	0	2	0	0	0	0	10	0	0	0	0	2	0	0	1	24	0	41	0
DIPP6_NoIndex_L002_B_191	1	1	17	0	0	0	2	0	0	70	0	0	0	0	0	1	0	17	5	0	9	1	2	1	2	1	0	239	1	6	22	107	0	10	0	0	3	8	65	0	1	2	0	0	8	7	4	17	0
DIPP6_NoIndex_L002_B_192	0	0	5	0	0	0	3	0	0	185	0	15	0	0	0	10	0	21	1	0	9	0	0	2	2	1	8	1195	1	23	11	46	0	0	0	0	3	0	45	0	1	0	0	0	3	9	1	14	0
DIPP6_NoIndex_L002_B_2	142	0	3	0	0	0	26	0	40	1081	0	61	8	0	0	258	0	14	8	0	0	0	0	0	58	1	122	97	1	12	2	3710	0	0	6	8	9	24	8	0	0	0	0	0	18	15	0	8	0
DIPP6_NoIndex_L002_B_20	2	1	2	0	0	1	63	0	2	87	0	20	5	0	0	12	0	16	3	0	5	0	0	0	7	0	4	644	1	189	115	80	0	7	3	1	5	126	1	2	0	0	0	0	1	7	4	29	0
DIPP6_NoIndex_L002_B_22	12	0	0	0	0	2	687	0	0	9	0	1	1	0	0	56	0	138	0	0	2	0	0	0	3640	4	34	2014	0	67	110	1156	0	0	0	0	6	45	424	0	1	0	0	0	1	1	15	3	0
DIPP6_NoIndex_L002_B_24	5	0	0	0	0	2	17	0	1	234	0	28	4	0	0	81	0	40	34	0	9	0	1	1	145	3	58	2696	6	1617	49	958	0	2	5	4	16	9	7	0	5	1	0	1	21	11	4	38	0
DIPP6_NoIndex_L002_B_26	0	0	2	0	0	0	8	0	0	111	0	19	0	0	0	98	0	35	66	0	2	0	2	0	6	1	40	531	0	7	24	1327	1	0	1	0	14	5	7	0	1	5	0	0	5	6	11	11	0
DIPP6_NoIndex_L002_B_27	1	3	0	0	0	0	5	0	0	33	0	35	1	0	0	26	0	3	6	0	3	0	0	0	0	1	1	233	0	3	8	239	0	0	0	13	4	5	3	0	1	2	0	0	1	1	5	23	0
DIPP6_NoIndex_L002_B_28	0	0	0	0	0	0	33	0	12	593	0	44	2	0	0	52	0	9	15	0	14	0	1	0	4	0	20	50	0	10	1	687	1	0	7	2	8	14	6	0	1	1	0	0	1	2	2	15	0
DIPP6_NoIndex_L002_B_29	1	4	5	0	0	0	253	0	4	92	0	28	1	0	0	53	0	50	0	0	8	0	0	1	17	0	20	2753	0	396	19	455	0	1	1	1	0	5	21	0	0	0	0	0	1	5	44	28	0
DIPP6_NoIndex_L002_B_3	1	0	2	0	0	0	7	0	1	199	0	73	0	0	0	107	0	11	26	0	1	0	0	0	13	1	61	57	1	8	10	5785	1	0	4	0	20	9	2	0	1	2	0	1	0	9	4	9	0
DIPP6_NoIndex_L002_B_30	2	0	0	0	0	0	7	0	6	88	0	11	0	0	0	48	0	14	0	0	0	0	1	0	28	0	28	65	0	18	12	24337	0	0	1	0	9	5	1	0	0	1	0	0	25	2	2	8	0
DIPP6_NoIndex_L002_B_31	0	4	0	0	0	1	81	0	0	21	0	36	3	0	0	28	0	87	1	8	19	0	2	0	6	146	4	5977	0	1089	63	40	0	11	2	4	3	43	6952	0	0	0	0	0	0	9	31	162	0
DIPP6_NoIndex_L002_B_32	1	3	0	0	0	0	278	0	0	69	0	51	9	1	0	17	0	293	5	0	6	0	0	1	31	7	5	3359	2	94	41	306	0	6	7	1	145	193	2319	0	0	1	0	0	9	5	2	8	0
DIPP6_NoIndex_L002_B_33	1	3	0	0	0	3	19691	0	42	1793	0	22	2	0	0	83	0	36	3	0	8	3	3	0	5	6	61	2080	0	63	137	886	0	2	2	31	9	57	7	0	0	0	0	0	21	9	12	55	1
DIPP6_NoIndex_L002_B_34	0	0	8	0	0	15	149	0	0	17	0	28	0	0	0	20	0	11	4	0	30	0	8	1	15	0	11	292	0	662	6	94	1	0	8	1	1	19	10	0	0	3	0	0	9	5	1	32	0
DIPP6_NoIndex_L002_B_37	1	28	14	0	0	0	286	0	4	243	0	10	3	0	0	58	1	146	10	1	370	5	13	0	23	20	48	3128	12	453	60	1628	3	81	3	4	15	52	4605	0	5	5	0	49	19	24	339	41	0
DIPP6_NoIndex_L002_B_39	0	2	1	0	0	2	26	0	0	169	0	1	0	0	0	16	0	48	0	4	29	2	0	5	65	3	14	1551	5	684	59	296	0	0	0	2	1	14	2171	0	0	0	0	0	30	1	5	116	0
DIPP6_NoIndex_L002_B_4	1	0	1	0	0	0	8	0	1	71	0	9	0	0	0	26	0	40	23	1	4	0	152	0	1	1	12	135	0	15461	29	18	0	0	2	0	8	4	0	0	0	0	0	0	4	4	2	2	0
DIPP6_NoIndex_L002_B_40	0	3	0	0	0	0	10	0	1	22	0	2	1	0	0	38	0	23	22	43	40	0	2	5	4	5	21	378	0	604	6	474	0	0	0	6	6	7	122	0	1	2	0	1	12	9	11	92	0
DIPP6_NoIndex_L002_B_42	36	3	0	0	0	7	583	0	25	1117	0	10	53	0	0	92	0	216	1	0	10	0	0	1	1252	39	62	16141	1	208	815	2329	3	1	0	13	8	470	405	0	0	1	0	0	16	20	16	32	0
DIPP6_NoIndex_L002_B_44	0	0	0	0	0	0	10	0	5	166	0	24	0	0	0	16	0	2	3	0	0	0	1	0	0	0	5	37	0	2	3	3	1	0	0	2	4	2	0	0	0	1	0	0	0	4	4	2	0
DIPP6_NoIndex_L002_B_45	0	1	1	0	0	0	3	0	0	446	0	0	0	0	0	25	0	1	0	0	33	1	1	2	2	0	23	22	0	8	0	5	0	1	0	4	1	1	1	0	0	1	0	0	0	8	0	63	0
DIPP6_NoIndex_L002_B_46	0	0	0	0	0	0	2	0	0	16	0	0	0	0	0	3	0	5	1	0	5	0	0	3	0	0	2	105	0	1	3	0	0	0	0	1	0	0	2	0	0	0	0	0	0	4	0	23	0
DIPP6_NoIndex_L002_B_47	0	1	1	0	0	9	17	0	1	58	0	2	3	0	0	2	2	160	38	44	6	1	16	0	0	8	1	351	0	71	5	9	0	2	1	1	11	3	145	0	5	14	0	66	1	2	0	18	0
DIPP6_NoIndex_L002_B_48	0	0	7	0	0	0	6	0	0	10	0	0	0	0	0	0	0	13	0	0	4	0	0	0	8	0	3	386	0	31	4	86	0	0	0	0	1	2	19	0	0	0	0	0	2	0	0	3	0
DIPP6_NoIndex_L002_B_49	0	1	0	0	0	0	5	0	0	14	0	0	0	0	0	2	0	26	1	12	4	0	0	0	0	3	1	1003	0	328	70	166	0	1	0	1	4	10	120	0	0	0	0	0	3	2	7	6	0
DIPP6_NoIndex_L002_B_5	4	3	50	0	0	42	14	0	7	234	0	72	0	0	0	87	0	25	1	102	18	0	0	0	29	1	38	2535	0	24	43	4440	0	0	0	25	4	9	3	0	0	0	0	2	6	13	12	68	0
DIPP6_NoIndex_L002_B_50	0	0	31	0	0	0	2	0	0	15	0	0	0	0	0	1	0	11	1	0	11	0	0	0	5	1	2	426	0	23	8	11	0	0	0	0	2	3	335	0	0	0	0	0	3	4	0	4	0
DIPP6_NoIndex_L002_B_51	2	1	1	0	0	0	3	0	0	3	0	0	0	0	0	0	0	4	4	17	10	0	0	1	0	2	1	770	0	295	42	19	0	3	0	0	4	6	1479	0	0	0	0	0	1	3	0	24	0
DIPP6_NoIndex_L002_B_52	0	0	17	0	0	0	9	0	0	4	0	0	0	0	0	0	1	20	0	0	2	0	0	0	2	9	0	1987	0	4	11	166	0	0	0	1	1	3	0	0	0	0	0	0	0	1	26	12	0
DIPP6_NoIndex_L002_B_53	2	10	0	0	0	0	120	0	0	35	0	1	0	0	0	2	0	127	0	0	0	0	0	0	5	38	3	948	1	21	12	36	60	2	0	0	0	137	2	0	0	0	0	0	7	3	72	3	0
DIPP6_NoIndex_L002_B_54	2	1	1	0	0	0	2	0	0	17	0	1	0	0	0	22	0	8	5	25	6	0	0	0	8	0	12	2907	0	26	41	246	0	0	0	0	8	3	66	0	0	0	0	0	5	3	3	8	0
DIPP6_NoIndex_L002_B_55	0	0	9	0	0	0	61	0	0	2	0	0	1	0	0	7	0	16	7	16	7	0	0	1	5	0	2	1182	0	12	5	113	0	3	0	1	4	1	139	0	1	2	0	0	2	5	1	8	0
DIPP6_NoIndex_L002_B_56	0	0	9	0	0	0	14	0	0	0	0	0	0	0	0	2	0	20	2	0	8	0	0	3	7	1	3	834	0	8	10	52	367	0	0	2	1	2	188	0	1	0	0	0	2	3	2	13	0
DIPP6_NoIndex_L002_B_58	1	1	0	0	0	0	25	0	16	426	0	70	2	0	0	69	0	4	0	0	2	0	0	0	14	0	35	236	0	6	1	2	0	0	0	3	1	9	5	0	0	0	0	0	0	5	0	10	0
DIPP6_NoIndex_L002_B_59	52	1	0	0	0	3	37	0	0	2	0	1	30	0	0	2	7	7	0	0	2	0	2	0	0	0	1	51	0	6	29	0	1	0	0	0	5	8	0	0	0	1	0	0	0	2	0	1	0
DIPP6_NoIndex_L002_B_6	1	2	14	0	0	0	6	0	0	52	0	24	0	0	0	10	0	20	24	0	15	0	5	2	1	1	1	2182	0	10	20	28	0	0	8	1	6	6	17	0	0	1	0	0	0	10	5	25	0
DIPP6_NoIndex_L002_B_60	12	8	0	0	0	3	30	0	1	75	0	46	4	0	0	101	0	21	25	0	2	0	7	0	28	18	44	1984	5	788	10	81	0	0	0	0	13	34	56	0	0	1	0	0	0	8	124	2	0
DIPP6_NoIndex_L002_B_63	1	24	0	0	0	0	19	0	1	1510	0	0	1	0	0	2	0	981	3	0	3	0	18	0	2	48	4	184	0	116	19	87	1	2	0	5	2	13	2218	0	0	0	0	0	3	4	168	8	0
DIPP6_NoIndex_L002_B_64	7	1	0	0	0	0	995	0	0	22	0	2	0	0	0	34	1	22	2	97	44	0	0	3	76	2	44	4549	8	1978	280	256	0	2	0	3	3	36	3	0	0	0	0	0	0	21	14	83	0
DIPP6_NoIndex_L002_B_66	0	1	0	0	0	1	5	0	0	22	0	0	0	0	0	2	1	8	3	0	31	5	16	2	0	2	4	718	5	55	10	111	2	0	2	0	1	14	155	0	2	3	0	56	4	1	8	18	0
DIPP6_NoIndex_L002_B_68	1	1	8	0	0	0	17	0	0	4	0	0	0	0	0	3	0	28	8	16	940	0	2	0	8	205	2	1782	2	892	176	1301	0	5	0	5	11	6	15	0	6974	10976	0	1	0	11	6	72	5
DIPP6_NoIndex_L002_B_7	0	2	21	0	0	0	11	0	1	78	0	25	0	0	0	107	0	109	1	0	9	0	2	0	24	6	55	2014	0	41	27	670	0	0	1	2	3	3	52	0	0	1	0	0	4	9	12	21	0
DIPP6_NoIndex_L002_B_70	4	1	0	0	0	1	60	0	29	831	0	4	1	0	0	169	0	14	0	0	28	0	0	1	1	3	85	3387	2	14	20	8	0	1	0	5	5	5	4	0	0	0	0	0	0	14	4	56	0
DIPP6_NoIndex_L002_B_72	0	3	8	0	0	1	16	0	0	14	0	1	1	0	0	15	0	7	3	0	945	0	1	0	12	6	10	2847	2	2403	1018	30	0	2	0	2	6	7	10	0	111	132	0	0	1	6	1	114	0
DIPP6_NoIndex_L002_B_74	2	0	0	0	0	0	45	0	6	255	0	2	1	0	0	62	0	8	87	0	7	0	2	1	0	1	28	696	1	16	11	3	0	1	0	3	26	16	211	0	3	5	0	1	0	6	3	16	0
DIPP6_NoIndex_L002_B_75	1	3	0	0	0	0	20	0	3	139	0	2	0	0	0	23	0	39	4	0	46	0	0	4	17	0	16	149	0	24	15	9897	0	1	0	6	4	22	47	0	0	1	0	0	64	18	9	103	0
DIPP6_NoIndex_L002_B_77	0	1	0	0	0	2	25	0	2	166	0	1	0	0	0	17	0	5	8	1	30	0	1	5	0	1	18	151	0	10192	17	154	0	2	0	3	6	3	143	0	0	0	0	1	2	5	4	63	0
DIPP6_NoIndex_L002_B_78	11	0	0	0	0	1	69	0	10	204	0	1	0	0	0	24	0	2	32	2	11	0	0	1	6	1	14	101	0	9	7	0	0	0	0	2	22	14	207	0	0	0	0	0	5	5	1	27	0
DIPP6_NoIndex_L002_B_79	7	0	0	0	1	535	318	0	0	9805	0	5	2	0	0	149	0	9	73	0	9	0	38	0	62	1	93	66	0	7	5	5	0	1	0	2	24	1	4	0	3	10	0	0	75	6	7	40	0
DIPP6_NoIndex_L002_B_8	0	2	0	0	0	0	0	0	0	5	0	3	0	0	0	2	0	7	0	0	0	0	0	0	0	4	0	31	0	4	0	0	0	0	0	0	0	2	0	0	0	0	0	0	1	1	22	0	0
DIPP6_NoIndex_L002_B_81	0	0	1	0	0	0	8	0	8	281	0	2	0	0	0	5	0	58	0	0	7	0	0	1	9	0	2	960	2	5528	23	260	0	25	0	0	3	11	107	0	4	4	0	0	6	7	5	15	0
DIPP6_NoIndex_L002_B_82	0	1	0	0	0	82	16	0	0	21	0	1	0	0	0	22	0	6	32	0	24	0	12	1	3	1	14	145	5	950	8	255	0	0	1	118	14	5	5	0	1	4	0	1	6	11	5	85	0
DIPP6_NoIndex_L002_B_83	1	8	0	0	0	0	46	0	2	67	0	5	0	0	0	41	0	9	51	0	23	0	15	2	29	9	24	266	0	72	20	11	0	0	0	5	18	11	1	0	1	1	0	1	30	3	125	39	0
DIPP6_NoIndex_L002_B_85	0	1	0	0	0	0	11	0	3	110	0	4	0	0	0	51	0	13	74	0	3	0	0	0	21	3	37	1511	0	9	13	437	0	0	0	0	23	7	2	0	0	3	0	3	12	6	7	5	0
DIPP6_NoIndex_L002_B_86	0	0	0	0	0	388	56	0	2	65	0	1	3	0	0	102	0	12	37	0	14	0	0	0	18	0	75	632	0	3060	16	7	1	3	1	2	29	28	3	0	1	0	0	0	1	3	12	40	0
DIPP6_NoIndex_L002_B_87	2	1	0	0	0	12	7	0	1	3897	0	2	1	0	0	37	0	33	49	0	13	0	16	1	9	1	39	1941	0	16402	34	2	0	0	0	3	14	7	162	0	0	3	0	0	45	6	9	42	0
DIPP6_NoIndex_L002_B_88	0	0	0	0	0	335	14	0	27	823	0	0	5	0	0	18	0	0	85	0	19	0	0	2	1	1	8	46	0	16	0	6	0	1	0	6	19	1	0	0	5	2	0	0	1	13	0	44	0
DIPP6_NoIndex_L002_B_89	0	3	0	0	0	0	79	0	0	11	0	0	0	0	0	14	0	45	1	76	40	0	0	0	3	27	17	2246	2	3844	37	118	1	7	0	4	3	12	212	0	0	2	0	0	0	3	3	35	0
DIPP6_NoIndex_L002_B_9	11	0	124	0	0	0	28	0	0	32	0	19	4	0	0	32	0	44	18	31	15	1	1	1	28	3	5	5549	6	1862	39	239	0	10	0	0	17	27	58	0	9	1	0	0	27	7	8	47	0
DIPP6_NoIndex_L002_B_92	1	2	85	0	0	1	31	0	1	32	0	14	1	0	0	21	0	60	18	17	22	0	0	0	149	3	8	4585	0	459	46	459	0	23	0	43	6	49	89	0	2	1	0	2	1	3	3	116	0
DIPP6_NoIndex_L002_B_93	2	0	12	0	0	0	6852	0	24	933	0	20	1	0	0	17	0	76	1	0	20	1	5	1	4	7	10	4368	2	1419	60	40	0	5	0	70	2	40	8	0	0	2	0	0	14	18	4	60	0
DIPP6_NoIndex_L002_B_94	2	1	0	0	0	1	21	0	3	165	0	3	2	0	0	122	0	58	185	0	4	0	5	0	14	5	71	428	0	23	41	10069	0	0	0	1	102	17	2	0	4	3	0	0	146	8	24	12	0
DIPP6_NoIndex_L002_B_96	2	6	7	0	0	0	70	0	0	12	0	0	0	0	0	15	0	89	2	56	34	0	1	0	96	290	14	1700	1	3857	39	194	0	0	1	3	1	7	1787	0	1	0	0	0	3	4	20	97	0
DIPP6_NoIndex_L002_B_97	0	1	0	0	0	0	0	0	0	171	0	0	1	0	0	1	0	6	0	0	11	0	0	0	0	1	2	382	0	7	4	41	0	0	0	0	0	0	0	0	0	0	0	0	0	1	2	43	0
DIPP6_NoIndex_L002_B_98	0	2	7	0	0	1	50	0	0	1	0	4	0	0	0	1	0	22	2	0	5	0	0	0	7	8	1	1639	0	14	15	87	0	0	0	2	0	109	750	0	0	0	0	0	0	2	21	5	0
DIPP6_NoIndex_L002_B_99	0	0	1	0	0	0	2	0	0	2	0	1	0	0	0	2	0	7	0	0	6	0	3	1	1	1	8	431	2	8	5	20	0	0	0	25	0	1	0	0	0	0	0	2	2	3	2	14	0
DIPP7_NoIndex_L003_B_1	21	1	0	0	0	0	37	0	34	1172	0	67	18	0	0	165	0	15	2	0	3	0	0	0	10	0	117	114	0	14	7	16	1	0	2	6	8	23	6	0	0	1	0	0	1	8	3	9	0
DIPP7_NoIndex_L003_B_10	1	0	7	0	0	0	8	0	0	16	0	3	1	0	0	4	0	17	3	10	14	0	0	1	4	535	3	5719	0	11	14	286	0	1	1	0	1	10	410	0	1	2	0	1	8	5	4	28	0
DIPP7_NoIndex_L003_B_100	0	0	6	0	0	2	6	0	0	6	0	8	1	0	0	12	0	8	1	8	6	0	0	0	16	0	17	1583	0	198	5	118	0	1	0	4	0	18	27	0	0	0	0	0	0	4	0	19	0
DIPP7_NoIndex_L003_B_101	0	2	0	0	0	2	12	0	2	139	0	0	5	0	0	10	0	1	11	0	3	0	24	0	0	2	10	159	0	8	2	5	0	0	0	1	2	1	0	0	1	0	0	0	2	0	9	9	0
DIPP7_NoIndex_L003_B_102	0	0	10	0	0	0	71	0	0	2	0	3	0	0	0	6	0	19	0	1	13	1	0	0	30	1	9	3755	0	126	12	72	0	2	0	7	3	26	213	0	0	0	0	1	0	1	2	32	0
DIPP7_NoIndex_L003_B_103	0	1	0	0	0	0	8	0	1	120	0	19	0	0	0	1	0	4	5	0	5	0	0	0	1	0	4	1022	0	236	4	7	0	0	0	0	2	0	6	0	0	0	0	0	0	4	0	11	0
DIPP7_NoIndex_L003_B_104	0	1	21	0	0	0	10	0	0	1804	0	1	0	0	0	8	0	13	0	0	33	0	4	0	4	3	8	5430	1	23	12	1003	1	0	0	1	0	15	13	0	1	0	0	0	4	14	5	56	0
DIPP7_NoIndex_L003_B_105	14	2	5	0	0	0	25	0	0	9	0	3	0	0	0	8	0	71	37	0	21	0	0	1	13	4	11	1442	1	23	16	612	0	2	0	2	13	54	25	0	1	2	0	0	25	10	5	22	0
DIPP7_NoIndex_L003_B_108	0	0	0	0	0	0	4	0	0	12	0	0	1	0	0	4	0	2	6	0	10	0	1	1	0	0	1	670	0	5706	39	3	0	29	0	1	0	7	5	0	0	0	0	0	9	6	4	21	0
DIPP7_NoIndex_L003_B_11	1	1	0	0	0	1	11	0	5	234	0	16	0	0	0	20	0	8	68	0	9	0	0	0	5	0	4	223	0	8	5	4296	0	0	5	3	16	10	0	0	1	1	0	0	31	5	1	25	0
DIPP7_NoIndex_L003_B_110	2	1	0	0	0	0	12	0	0	166	0	2	1	0	0	37	0	24	112	0	25	0	0	5	77	6	28	3259	0	104	38	2335	1	2	0	1	24	10	35	0	0	1	0	0	37	6	1	52	0
DIPP7_NoIndex_L003_B_111	4	1	1	0	0	0	6	0	1	44	0	0	2	0	0	8	0	150	9	0	19	0	0	0	91	2	10	2418	0	67	44	1000	0	31	0	3	6	176	12876	0	1	1	0	0	2	9	12	35	0
DIPP7_NoIndex_L003_B_112	6	1	4	0	2	2	10134	0	1	92	0	3	2	0	0	35	0	12	4	1	62	5	33	3	9	3	17	1661	0	210	47	581	0	2	4	30	8	52	25	0	5	6	0	60	16	22	7	228	0
DIPP7_NoIndex_L003_B_113	0	7	1	0	0	0	82	0	0	7	0	0	0	0	0	1	0	35	2	8	16	0	0	0	3	329	1	9189	2	1199	31	48	0	4	0	1	2	8	4947	0	0	0	0	0	0	5	39	174	0
DIPP7_NoIndex_L003_B_115	6	1	0	0	0	0	7	0	1	123	0	1	0	0	0	9	0	10	47	0	8	0	0	0	4	0	5	53	3	13	2	6	0	0	0	2	16	7	635	0	0	1	0	0	0	5	3	21	0
DIPP7_NoIndex_L003_B_116	0	2	33	0	0	0	2192	0	0	31	0	0	0	0	0	0	0	24	7	0	6	1	4	0	10	1	0	303	0	6	9	2539	0	0	0	3	2	19	67	0	0	6	0	2	8	3	16	25	0
DIPP7_NoIndex_L003_B_117	1	2	3	0	0	0	33	0	0	3	0	4	0	1	0	2	0	19	8	1	184	1	3	0	10	2	4	3080	0	11	703	429	0	0	0	0	4	12	38	0	0	0	0	0	4	8	8	20	0
DIPP7_NoIndex_L003_B_118	1	2	1	0	0	1	35033	0	5	1454	0	1	0	0	0	33	0	23	0	0	16	1	1	0	4	9	32	4373	0	38	47	476	0	3	0	23	3	13	14	0	1	2	0	0	4	10	1	41	0
DIPP7_NoIndex_L003_B_119	1	1	0	0	0	1	26	0	0	11	0	2	0	0	0	19	0	19	2	3	11	0	3	0	15	5	9	2057	0	1809	21	18	0	0	0	0	1	35	133	0	1	0	0	0	1	2	20	16	0
DIPP7_NoIndex_L003_B_121	4	1	0	0	0	0	26	0	0	61	0	1	1	0	0	7	0	9	43	169	9	0	0	0	2	7	8	1052	0	8645	22	145	0	0	0	2	11	62	1089	0	0	3	0	0	4	3	9	23	1
DIPP7_NoIndex_L003_B_122	1	0	0	0	0	1	142	0	1	38	0	4	5	0	0	6	0	14	1	0	5	1	0	1	4	3	11	789	1	29	0	321	0	1	0	1	2	26	10	0	0	0	0	0	0	12	3	3	0
DIPP7_NoIndex_L003_B_123	6	2	0	0	0	0	56	0	0	24	0	0	0	0	0	18	0	19	51	0	9	0	1	0	638	424	4	4865	0	46	9	59	0	0	0	1	7	92	2115	0	1	1	0	0	2	5	6	33	0
DIPP7_NoIndex_L003_B_124	0	0	0	0	0	0	30	0	0	11	0	0	1	0	0	4	0	4	0	0	2	0	1	0	2	2	4	265	1	30	23	17	1	0	1	0	0	2	66	0	0	3	0	19	2	4	2	2	0
DIPP7_NoIndex_L003_B_126	0	3	1	0	0	2	2	0	0	33	0	3	0	0	0	4	0	17	0	1	13	0	6	2	5	6	2	852	3	374	13	178	2	33	1	0	0	4	643	0	0	2	0	30	5	1	10	41	0
DIPP7_NoIndex_L003_B_129	0	0	3	0	0	0	37	0	0	7	0	7	0	0	0	80	0	33	1	0	23	0	5	0	6	2	54	3852	11	40	25	73	0	6	0	63	1	47	1	0	2	2	0	1	6	20	2	67	2
DIPP7_NoIndex_L003_B_130	3	3	1	0	0	1	473	0	0	5	0	22	1	0	0	88	0	101	3	0	10	0	0	0	12	8	43	3231	2	106	24	168	0	7	0	2	3	8	20	0	2	1	0	0	1	6	7	18	0
DIPP7_NoIndex_L003_B_131	0	1	1	0	0	0	7	0	1	15	0	2	0	0	0	7	0	33	7	10	15	0	0	2	114	222	5	2131	0	532	48	60	0	8	1	1	5	4	88	0	0	0	0	2	3	8	11	159	0
DIPP7_NoIndex_L003_B_132	2	1	340	0	0	3	78	0	3	71	0	2	2	0	0	11	1	28	4	28	15	0	49	0	21	4	12	4506	2	220	26	217	0	0	0	6	1	239	5	0	3	2	0	2	0	6	3	26	0
DIPP7_NoIndex_L003_B_133	1	1	0	0	0	13	67	0	9	499	0	58	7	0	0	165	0	13	45	0	12	0	0	0	27	1	146	1044	0	16	6	7463	1	0	0	1	15	156	5	0	0	3	0	0	0	7	5	27	0
DIPP7_NoIndex_L003_B_134	0	0	5	0	0	0	38	0	0	26	0	15	1	0	0	50	0	13	4	0	54	0	3	2	6	3	36	4540	4	1671	95	180	0	170	0	1	3	2	686	0	1	3	0	0	11	16	8	200	0
DIPP7_NoIndex_L003_B_136	0	0	1	0	0	0	23	0	26	936	0	2	0	0	0	140	0	11	359	0	0	1	0	0	0	0	66	209	0	9	7	4	0	1	0	2	141	14	1	0	3	10	0	0	16	8	2	13	0
DIPP7_NoIndex_L003_B_137	2	1	6	0	0	0	192	0	0	20	0	26	1	0	0	45	0	30	1	0	23	0	0	1	13	4	38	4232	0	23	37	123	0	17	0	2	2	284	13	0	1	1	0	0	32	7	9	41	0
DIPP7_NoIndex_L003_B_138	4	0	1	0	0	0	9	0	0	4	0	9	0	0	0	34	0	24	0	0	13	0	0	1	7	5	18	4357	0	147	52	49	0	0	0	8	3	10	13	0	0	6	0	0	10	4	0	18	0
DIPP7_NoIndex_L003_B_14	0	2	1	0	0	0	5	0	1	92	0	25	1	0	0	17	0	30	49	0	6	0	0	0	3	0	7	1027	0	12	8	417	0	0	4	2	10	1	7	0	3	0	0	0	6	3	5	13	0
DIPP7_NoIndex_L003_B_140	1	1	0	0	0	0	9	0	0	64	0	1	0	0	0	10	0	7	1	0	26	0	4	1	4	2	14	818	0	3	4	866	0	0	0	3	0	1	1	0	8	10	0	1	10	8	0	71	0
DIPP7_NoIndex_L003_B_142	0	0	0	0	0	0	12	0	0	48	0	8	0	0	0	13	0	5	17	1	70	2	1	4	24	2	11	456	2	630	6	150	0	1	0	5	9	3	1849	0	1	2	0	0	18	13	2	56	0
DIPP7_NoIndex_L003_B_143	0	1	0	0	0	0	4	0	2	102	0	51	0	0	0	34	0	16	12	0	12	0	13	0	1	7	17	6195	0	561	29	7	0	0	0	2	2	6	1	0	0	0	0	0	0	6	2	18	0
DIPP7_NoIndex_L003_B_144	0	2	57	0	0	0	10	0	0	4	0	12	0	0	0	35	1	80	7	8	17	0	0	0	68	4	21	9160	0	169	68	1211	1	10	0	7	4	54	431	0	3	0	0	0	3	9	17	57	0
DIPP7_NoIndex_L003_B_145	0	0	0	1	0	3	21	0	3	150	0	5	2	0	0	58	0	4	4	0	37	1	3	0	6	3	32	757	0	302	11	200	0	0	0	7	3	6	4	0	0	4	0	0	21	10	0	76	0
DIPP7_NoIndex_L003_B_147	3	0	13	0	0	0	50	0	0	17	0	7	0	0	0	13	0	11	2	0	48	0	1	2	3	4	9	1879	3	1624	985	1059	0	2	0	7	0	3	1	0	0	3	0	1	9	12	0	35	0
DIPP7_NoIndex_L003_B_148	3	1	7	0	0	13	29	0	1	8	0	23	0	0	0	20	0	15	109	35	4	2786	2	0	269	3	7	13631	0	184	150	296	0	13	0	1	5	11	2057	0	1	2	0	3	4	6	7	1533	0
DIPP7_NoIndex_L003_B_149	0	1	14	0	0	0	39	0	0	57	0	15	0	0	0	22	0	17	2	0	86	0	1	1	2	4	26	3941	11	2164	558	822	242	0	0	4	1	2	0	0	1	1	0	0	11	12	11	52	0
DIPP7_NoIndex_L003_B_150	0	0	0	0	0	437	9	0	4	104	0	27	0	0	0	70	0	4	84	0	20	0	1	0	0	1	48	827	0	3436	10	1617	0	0	0	1	26	2	0	0	0	2	0	2	34	3	1	38	0
DIPP7_NoIndex_L003_B_152	0	0	0	0	1	0	21	0	36	904	0	9	0	0	0	30	0	1	0	0	28	1	36	0	11	1	21	3517	1	199	4	299	0	3	0	1	0	28	3	0	2	1	0	0	5	4	2	638	0
DIPP7_NoIndex_L003_B_153	0	3	11	0	1	27	4	0	14	395	0	6	1	0	0	3	0	5	15	0	17	0	0	1	0	0	8	1378	0	940	8	321	0	1	0	5	5	2	11	0	0	2	0	0	27	6	3	46	0
DIPP7_NoIndex_L003_B_154	3	1	10	0	0	0	3929	0	0	143	0	8	0	0	0	15	0	17	1	0	24	5	1	0	3	2	17	9428	1	1234	194	1911	14	3	0	1	1	6	1	0	1	0	0	0	9	5	6	32	0
DIPP7_NoIndex_L003_B_155	7	0	1	0	0	2	96	0	3	82	0	8	1	0	0	9	0	23	1	15	8	0	0	1	7	10	5	6354	0	374	32	180	1	0	0	0	3	176	171	0	1	1	0	0	10	9	3	15	0
DIPP7_NoIndex_L003_B_157	0	1	15	0	0	0	115	0	2	51	0	6	0	0	0	12	0	9	1	26	7	6902	0	0	56	4	8	5403	1	2208	339	77	0	30	0	25	0	16	606	0	1	0	0	7	2	1	3	3641	0
DIPP7_NoIndex_L003_B_158	0	3	0	0	0	0	4	0	0	3	0	1	0	0	0	2	0	7	4	0	9	0	1	0	14	1	4	916	1	513	80	4	0	0	0	0	0	5	70	0	0	0	0	0	2	3	5	25	0
DIPP7_NoIndex_L003_B_159	1	1	10	0	0	6	13	0	0	25	0	21	0	0	0	21	0	15	1	0	10	0	1	0	9	4	23	13211	1	352	350	855	40	1	0	1	5	20	0	0	1	0	0	1	24	4	1	15	1
DIPP7_NoIndex_L003_B_16	4	2	0	0	0	0	13	0	1	93	0	34	1	0	0	51	0	77	43	2	16	0	3	4	25	5	18	1760	7	7487	252	470	0	3	7	5	13	21	69	0	0	3	0	0	0	13	7	39	0
DIPP7_NoIndex_L003_B_160	1	1	6	0	0	0	6	0	2	121	0	3	0	0	0	1	0	3	2	0	9	0	0	1	9	0	4	848	0	453	5	233	0	0	0	0	0	4	2	0	0	0	0	0	8	1	1	22	0
DIPP7_NoIndex_L003_B_161	0	2	2	0	0	0	10	0	0	2	0	1	0	0	0	3	0	96	0	9	17	0	0	0	1	1	8	6680	0	2167	44	20	0	3	0	0	4	8	12	0	0	0	0	0	10	3	2	12	0
DIPP7_NoIndex_L003_B_163	0	0	2	0	0	0	7	0	0	243	0	4	0	0	0	19	0	10	1	35	33	2	0	1	11	2	11	21219	3	4027	430	320	44	11	0	1	7	6	61	0	0	0	0	0	9	3	2	236	0
DIPP7_NoIndex_L003_B_164	1	0	21	0	0	0	10	0	15	573	0	0	0	0	0	1	0	7	28	0	23	0	1	1	3	2	2	137	3	9	5	453	0	0	0	3	5	10	2	0	1	3	0	0	18	9	0	62	0
DIPP7_NoIndex_L003_B_165	1	1	6	0	0	0	3	0	0	31	0	0	0	0	0	1	0	7	4	0	30	1	1	0	10	0	1	333	0	1556	4	26	0	0	0	0	4	1	2	0	0	1	0	0	4	9	1	56	0
DIPP7_NoIndex_L003_B_166	1	5	1	0	0	3	85	0	2	137	0	2	1	0	0	10	0	25	3	0	14	1	0	1	11	2	12	4474	0	34	17	29	0	1	0	1	1	68	51	0	0	0	0	0	22	5	9	15	0
DIPP7_NoIndex_L003_B_167	0	1	4	0	0	0	11	0	4	82	0	6	0	0	0	7	0	11	0	48	32	0	1	0	99	1	5	38343	3	2698	502	165	15	15	0	2	10	25	32	0	0	1	0	1	5	3	0	125	0
DIPP7_NoIndex_L003_B_168	0	0	2	0	0	0	6	0	0	1	0	0	0	0	0	7	0	7	3	0	6	0	2	0	22	0	5	2010	1	1947	66	24	0	7	0	0	5	4	4	0	2	2	0	2	0	3	0	57	0
DIPP7_NoIndex_L003_B_169	0	2	20	0	0	5	51	0	2	67	0	0	1	0	0	3	0	9	2	0	23	0	0	0	4	1	11	999	0	846	15	146	0	1	0	1	1	26	1	0	0	4	0	0	14	12	3	49	0
DIPP7_NoIndex_L003_B_170	0	2	2	0	0	0	4	0	1	32	0	3	0	0	0	20	1	7	0	17	18	0	0	0	46	2	13	9074	0	635	318	21	3	10	0	1	7	5	64	0	2	0	0	4	2	4	4	59	0
DIPP7_NoIndex_L003_B_171	0	1	0	0	0	12	1	0	2	89	0	7	0	0	0	20	0	7	1	12	17	0	0	0	100	1	14	8625	2	600	107	57	50	1	0	1	4	5	38	0	0	0	0	10	3	5	10	33	0
DIPP7_NoIndex_L003_B_172	2	3	5	0	0	1	56	0	5	313	0	0	0	0	0	19	0	11	18	0	11	0	2	2	4	1	9	1043	0	656	21	51	0	2	1	3	3	6	19	0	1	2	0	0	12	13	3	26	0
DIPP7_NoIndex_L003_B_173	2	2	1	0	0	0	14	0	0	33	0	0	0	0	0	4	0	16	5	1	8	0	2	1	56	2	1	4803	0	2330	98	41	0	2	0	0	4	11	8	0	1	1	0	0	1	4	0	113	0
DIPP7_NoIndex_L003_B_174	0	0	0	0	0	0	0	0	0	0	0	0	0	0	0	0	0	0	0	0	0	0	0	0	0	0	0	1	0	0	0	0	0	0	0	0	0	0	0	0	0	0	0	0	0	0	0	0	0
DIPP7_NoIndex_L003_B_175	0	0	17	0	0	2	33	0	9	307	0	1	0	0	0	3	0	9	3	0	13	0	0	0	3	1	4	1115	0	117	20	72	0	3	0	0	0	15	1	0	1	0	0	0	5	4	2	21	0
DIPP7_NoIndex_L003_B_176	1	2	17	0	0	3	4	0	0	2	0	4	0	0	0	27	0	14	0	51	13	0	1	1	565	2	28	12455	1	213	240	218	28	6	0	1	12	5	626	0	0	0	0	0	4	5	0	46	0
DIPP7_NoIndex_L003_B_177	2	4	8	0	0	0	58	0	2	95	0	3	2	0	0	11	0	43	18	0	10	0	0	0	5	9	9	3363	0	421	32	153	0	7	0	3	3	3	4	0	0	0	0	0	7	7	2	22	0
DIPP7_NoIndex_L003_B_178	1	3	6	0	0	0	62	0	31	1081	0	16	0	0	0	24	1	37	1	70	7	0	0	1	1258	5	26	20175	0	320	307	154	152	2	0	5	71	43	433	0	0	0	0	4	8	10	10	9	0
DIPP7_NoIndex_L003_B_179	2	5	2	0	0	1	140	0	0	6	0	8	0	0	0	14	0	32	10	0	9	0	0	2	22	1323	13	6346	0	102	74	96	1	36	0	0	14	10	406	0	0	0	0	0	6	6	33	50	0
DIPP7_NoIndex_L003_B_180	0	12	0	0	0	0	24	0	0	1	0	0	0	0	0	6	0	27	6	23	3	0	0	0	12	13	5	3128	1	2383	88	45	0	2	0	0	0	22	1600	0	0	0	0	0	24	5	104	13	0
DIPP7_NoIndex_L003_B_181	0	1	0	0	0	0	1	0	4	232	0	3	0	0	0	5	0	10	0	0	0	0	1	0	4	0	3	164	2	73	6	8	0	0	0	0	1	1	0	0	1	0	0	0	0	0	3	1	0
DIPP7_NoIndex_L003_B_182	3	3	0	0	0	0	11	0	2	2100	0	3	0	0	0	16	0	2	14	0	3	0	10	0	3	6	7	41	0	3	5	1	0	0	1	0	19	10	0	0	0	2	0	0	1	1	7	3	0
DIPP7_NoIndex_L003_B_183	2	0	3	0	0	0	39	0	0	17	0	0	0	0	0	0	0	96	1	0	0	0	0	0	1	1	2	287	0	17	6	29	0	2	1	0	2	5	120	0	1	3	0	2	4	0	1	1	0
DIPP7_NoIndex_L003_B_184	1	1	0	0	0	0	155	0	0	13	0	0	0	0	0	1	0	0	4	0	976	0	0	0	0	0	0	31	0	5	1	17	0	0	0	0	2	10	25	0	0	0	0	0	1	2	2	1	0
DIPP7_NoIndex_L003_B_185	0	0	11	0	0	0	8	0	0	53	0	0	0	0	0	0	0	8	9	49	9	1	4	0	2	96	1	7875	0	86	25	223	0	0	0	0	1	10	385	0	0	2	0	0	17	4	0	6	0
DIPP7_NoIndex_L003_B_186	0	0	3	0	0	0	4	0	0	1	0	0	0	0	0	2	0	4	1	4	6	0	1	0	1	1	0	916	3	3505	91	5	5	12	0	1	2	6	20	0	1	0	0	0	0	0	0	13	0
DIPP7_NoIndex_L003_B_187	2	0	7	0	0	0	121	0	0	21	0	4	0	0	0	4	0	62	0	5	7	0	0	0	280	3	3	1287	0	45	456	15	0	0	0	0	2	1	127	0	0	0	0	0	2	3	6	9	0
DIPP7_NoIndex_L003_B_188	0	1	2	0	0	2	2	0	0	36	0	1	0	0	0	1	0	6	13	0	116	0	0	0	0	0	0	633	0	332	5	2	0	3	1	0	6	0	32	0	1	0	0	0	2	0	2	3	0
DIPP7_NoIndex_L003_B_189	1	1	1	0	0	1	25	0	0	89	0	0	0	0	0	2	0	19	1	0	22	0	3	1	0	4	1	2257	7	2162	40	10	0	36	0	0	2	6	425	0	0	0	0	0	4	8	7	37	0
DIPP7_NoIndex_L003_B_19	4	0	0	0	0	0	230	0	1	56	0	71	0	0	0	34	0	8	1	0	0	0	0	0	215	1	0	213	0	11	16	68	0	0	11	0	2	4	21	0	0	0	0	0	0	1	0	0	0
DIPP7_NoIndex_L003_B_190	1	0	7	0	0	0	2	0	0	13	0	0	0	0	0	0	0	49	7	0	0	0	1	0	0	1	0	744	0	469	8	78	0	0	0	0	2	2	2284	0	0	0	0	0	4	9	2	0	0
DIPP7_NoIndex_L003_B_191	0	0	1	0	0	0	0	0	0	2	0	1	0	0	0	0	0	0	1	0	2	0	1	0	2	1	1	151	1	791	3	52	1	1	1	0	1	1	4	0	1234	2154	1	0	2	0	0	2	0
DIPP7_NoIndex_L003_B_192	0	0	0	0	0	0	9	0	0	50	0	3	0	0	0	15	0	17	29	0	9	0	39	1	0	1	10	1360	27	3339	21	3	0	0	0	1	21	6	44	0	1	1	0	0	3	3	1	9	0
DIPP7_NoIndex_L003_B_2	4	1	12	0	0	4	7	0	1	115	0	13	0	0	0	72	0	24	3	0	8	0	0	0	17	5	40	5339	0	245	22	3459	0	0	0	1	3	6	4	0	1	2	0	0	39	24	5	18	0
DIPP7_NoIndex_L003_B_21	1	0	0	0	0	1	16	0	0	23	0	24	0	0	0	12	0	5	2	0	14	0	9	0	6	0	5	126	0	147	10	89	0	1	3	3	4	4	92	0	2	0	0	0	5	10	1	23	0
DIPP7_NoIndex_L003_B_22	1	3	2	0	1	8	63	0	0	23	0	1	0	0	0	3	0	54	3	19	31	1	2	0	20	307	5	14905	0	826	62	92	2	18	0	3	1	10	13887	0	7	17	0	15	3	7	14	354	0
DIPP7_NoIndex_L003_B_23	4	0	0	0	0	0	28	0	2	352	0	10	3	0	0	21	0	15	70	0	20	0	6	0	6	0	5	75	0	10	11	5	1	2	2	2	25	10	2	1	1	4	0	0	0	7	1	42	0
DIPP7_NoIndex_L003_B_24	1	13	7	0	0	0	632	0	1	67	0	30	2	0	0	53	0	64	24	0	9	0	3	0	44	38	31	9012	0	206	54	1327	0	3	0	5	11	51	244	0	0	4	0	0	5	10	97	42	0
DIPP7_NoIndex_L003_B_26	0	0	0	0	0	0	72	0	1	120	0	12	2	0	0	21	0	8	3	0	9	0	2	0	0	0	9	609	0	9	38	198	0	0	4	69	1	4	7	0	1	0	0	0	1	3	0	45	0
DIPP7_NoIndex_L003_B_27	0	1	1	0	0	0	84	0	13	463	0	6	5	0	0	36	0	37	37	0	4	0	0	0	24	3	22	3033	0	46	33	34539	0	1	2	2	13	198	28	0	0	1	0	0	20	6	10	8	0
DIPP7_NoIndex_L003_B_29	2	0	1	0	0	0	44	0	0	67	0	18	3	0	0	5	0	18	28	0	8	0	0	0	39	8	2	10000	1	32	31	952	1	4	1	2	376	40	33	0	4	3	0	0	17	9	2	17	0
DIPP7_NoIndex_L003_B_3	0	0	2	0	0	0	27	0	1	42	0	40	2	0	0	24	0	4	0	0	16	2	0	0	3	0	6	792	0	4	7	42	0	0	5	0	8	2	1	0	2	1	0	0	2	7	4	7	0
DIPP7_NoIndex_L003_B_30	0	0	5	0	0	0	19	0	3	56	0	31	1	0	0	6	0	8	18	0	142	0	0	0	0	0	0	14	0	4	5	40	0	0	3	1	8	10	0	0	0	2	0	0	1	2	1	5	0
DIPP7_NoIndex_L003_B_31	1	11	1	0	0	0	247	0	0	24	0	29	1	0	0	27	0	55	7	9	5	0	0	1	36	11	11	1353	0	82	13	274	0	3	0	2	2	6	28	0	2	1	0	0	0	6	6	18	0
DIPP7_NoIndex_L003_B_32	0	0	0	0	0	6	33	0	1	68	0	15	0	0	0	42	0	89	15	0	10	0	0	0	26	2	25	2053	0	24	16	378	0	0	2	0	4	6	123	0	0	2	0	2	65	8	4	42	0
DIPP7_NoIndex_L003_B_35	1	2	0	0	0	4	248	0	4	108	0	1	0	0	0	1	1	15	2	0	15	1	1	2	5	5	1	88	1	14	12	32	0	0	97	2	0	23	326	0	4	7	0	0	0	118	15	40	0
DIPP7_NoIndex_L003_B_36	0	4	0	0	0	0	209	0	28	833	0	1	3	0	0	41	0	4	85	0	25	0	1	1	0	0	34	214	8	14	1	12	0	0	1	3	18	107	5	0	1	2	0	0	2	11	7	46	0
DIPP7_NoIndex_L003_B_37	0	3	1	0	0	21	467	0	0	14	0	6	1	0	0	6	0	43	3	0	5	0	1	0	5	5	13	796	0	26	10	490	0	0	0	1	5	51	1731	0	1	0	0	0	2	5	20	8	0
DIPP7_NoIndex_L003_B_38	9	2	2	0	0	3	41	0	11	158	0	0	4	0	0	1	0	104	6	0	10	0	1	0	7933	12	1	7189	0	95	344	1509	0	0	0	1	0	79	73	0	2	5	0	0	54	19	38	23	0
DIPP7_NoIndex_L003_B_4	3	0	0	0	0	5	21	0	3	213	0	65	2	0	0	43	0	26	40	0	1	0	0	0	5	0	20	98	0	9	2	663	0	1	10	0	11	29	2	0	3	6	0	0	1	3	1	4	0
DIPP7_NoIndex_L003_B_41	0	0	0	0	0	2	6	0	5	133	0	8	0	0	0	28	0	1	0	0	3	0	0	1	2	0	10	120	0	0	1	6	0	0	0	2	2	0	2	0	0	0	0	0	1	1	0	6	0
DIPP7_NoIndex_L003_B_42	0	3	0	0	2	0	71	0	19	770	0	83	3	0	0	59	0	9	449	0	7	1	16	1	8	2	28	278	0	13	4	13	0	2	0	0	85	12	6	0	5	7	0	0	2	11	39	21	0
DIPP7_NoIndex_L003_B_43	10	2	1	0	0	4	34	0	0	166	0	4	0	0	0	94	0	20	90	1	29	1	2	0	30	5	49	2216	0	24	16	9	0	0	0	5	32	7	3	0	4	5	0	0	0	11	2	82	0
DIPP7_NoIndex_L003_B_44	0	0	1	0	0	0	13	0	1	18	0	0	0	0	0	0	2	10	4	0	2	0	0	0	0	1	0	310	0	7	15	1	0	0	0	0	5	27	1	0	1	1	0	0	4	1	6	14	0
DIPP7_NoIndex_L003_B_45	0	5	0	0	0	0	5	0	0	18	0	1	0	0	0	2	0	87	1	6	5	0	0	0	1	4	1	800	0	888	52	145	0	1	0	1	5	4	6839	0	0	0	0	0	0	5	30	9	0
DIPP7_NoIndex_L003_B_46	0	5	4	0	0	0	4	0	0	62	0	0	0	0	0	6	0	62	4	0	3	0	8	1	5	6	3	280	0	1304	16	2	0	0	0	0	0	2	2631	0	0	1	0	0	6	2	15	4	0
DIPP7_NoIndex_L003_B_47	0	0	1	0	0	0	3	0	0	13	0	0	0	0	0	0	0	1	0	21	7	1	0	0	0	2	2	620	0	630	26	17	0	1	0	2	2	4	44	0	1	0	0	0	1	5	0	24	0
DIPP7_NoIndex_L003_B_48	6	0	30	0	0	0	17	0	0	5	0	1	4	0	0	11	0	22	2	0	1	0	0	0	3	0	10	1885	0	130	18	131	0	1	0	1	3	14	9	0	0	0	0	0	0	2	3	6	0
DIPP7_NoIndex_L003_B_49	0	2	3	0	0	0	7	0	0	18	0	2	0	0	0	13	0	16	5	20	26	1	1	0	4	0	4	3856	0	754	48	53	0	9	0	2	3	10	50	0	1	2	0	1	3	6	2	49	0
DIPP7_NoIndex_L003_B_5	2	3	29	0	0	0	14	0	6	238	0	77	1	0	0	36	0	79	5	41	26	0	3	0	14	2	24	4697	0	2179	42	792	0	0	7	14	3	5	84	0	1	1	0	0	10	16	7	78	0
DIPP7_NoIndex_L003_B_50	0	1	10	0	0	0	8	0	0	7	0	0	0	0	0	1	0	20	1	0	6	0	0	0	1	0	0	2055	0	9	12	196	4	0	0	0	0	3	1	0	0	0	0	0	6	3	1	1	0
DIPP7_NoIndex_L003_B_51	0	0	0	0	0	0	10	0	0	4	0	3	0	0	0	4	0	10	0	21	4	0	0	1	4	0	5	2298	0	7	20	202	0	0	0	0	2	15	103	0	0	0	0	0	1	5	1	9	0
DIPP7_NoIndex_L003_B_52	2	1	4	0	0	0	2	0	11	241	0	0	0	0	0	3	0	11	2	0	8	0	0	0	6	2	1	1084	0	5	2	18	113	0	0	0	1	2	307	0	0	1	0	0	3	4	0	11	0
DIPP7_NoIndex_L003_B_53	0	0	6	0	0	0	5	0	0	2	0	0	0	0	0	8	0	17	12	21	9	0	0	1	4	1	4	2933	0	13	14	129	0	0	0	1	5	0	748	0	0	0	0	0	4	3	2	14	0
DIPP7_NoIndex_L003_B_54	0	0	9	0	0	2	14	0	5	158	0	1	1	0	0	38	0	3	12	0	1	0	0	0	244	0	32	73	0	1	5	59	0	1	0	0	2	27	2	0	0	1	0	1	17	3	0	2	0
DIPP7_NoIndex_L003_B_56	11	0	1	0	0	0	19	0	48	2197	0	56	4	0	0	62	0	8	62	0	14	3	1	0	5	0	37	222	38	12	6	9	0	0	0	5	14	14	5	0	0	0	0	0	0	17	29	24	0
DIPP7_NoIndex_L003_B_57	0	8	0	0	0	0	9	0	0	11	0	0	0	0	0	2	0	98	1	0	6	0	4	1	5	5	7	142	0	17	4	37	0	0	0	1	4	20	411	0	0	0	0	0	9	4	74	17	0
DIPP7_NoIndex_L003_B_59	8	1	0	0	0	0	23	0	5	261	0	0	2	0	0	0	0	14	0	44	9	1	0	0	237	0	3	2490	1	167	47	85	0	1	0	0	1	25	5	0	0	0	0	0	7	5	5	25	0
DIPP7_NoIndex_L003_B_6	1	4	33	0	0	0	32	0	0	47	0	6	0	0	0	7	0	55	49	0	15	0	1	1	6	3	0	4703	1	38	25	375	0	1	3	1	9	34	1397	0	4	4	0	0	21	7	12	31	0
DIPP7_NoIndex_L003_B_61	0	1	2	0	0	0	181	0	5	505	0	6	1	0	0	3	0	77	4	0	19	0	2	0	24	6	4	8316	0	174	43	4916	0	0	0	0	4	13	112	0	0	3	0	0	12	10	5	40	0
DIPP7_NoIndex_L003_B_63	0	3	29	0	0	0	9	0	0	30	0	0	0	0	0	0	0	19	2	1	35	0	10	2	1	7	2	1512	14	2494	704	12	0	16	0	1	12	19	59	0	1	4	0	0	0	9	6	81	0
DIPP7_NoIndex_L003_B_64	0	2	13	0	0	0	18	0	0	12	0	4	0	0	0	11	0	28	33	37	29	0	3	2	24	4	16	12727	0	4775	754	134	0	1	0	7	7	19	1470	0	5	2	0	0	3	18	13	98	0
DIPP7_NoIndex_L003_B_65	0	3	21	0	0	0	8	0	0	13	0	0	0	0	0	3	0	8	1	28	41	2	2	2	54	1	5	6193	4	1973	412	89	25	1	1	1	18	11	99	0	3	5	0	7	1	10	3	104	0
DIPP7_NoIndex_L003_B_67	1	2	0	0	0	0	228	0	0	163	0	1	2	0	0	3	0	17	0	16	54	0	1	0	13	352	8	1417	11	24	17	443	0	0	0	1	3	22	39	0	24771	36804	0	1	0	10	5	87	2
DIPP7_NoIndex_L003_B_7	0	1	27	0	0	0	24	0	0	214	0	16	0	0	0	8	0	81	0	55	11	0	3	0	7	6	6	7375	0	34	30	972	0	9	2	0	0	52	13	0	2	2	0	1	17	6	6	52	0
DIPP7_NoIndex_L003_B_70	2	5	0	0	0	0	82	0	1	90	0	6	0	0	0	130	0	5	45	0	10	0	0	1	7	7	69	391	2	11	2	1	0	0	0	1	10	23	2	0	2	3	0	2	1	2	46	18	0
DIPP7_NoIndex_L003_B_72	0	0	0	0	0	2	10	0	3	122	0	10	0	0	0	56	0	15	2	0	9	1	0	3	39	2	42	84	2	19	4	38399	0	1	0	3	5	8	0	0	0	2	0	0	123	10	7	28	0
DIPP7_NoIndex_L003_B_73	0	0	0	0	0	0	86	0	1	27	0	5	0	0	0	87	0	5	37	0	4	0	2	1	7	1	41	914	1	2253	9	0	0	1	0	1	17	7	1	0	2	3	0	0	1	4	3	17	0
DIPP7_NoIndex_L003_B_74	2	0	0	0	0	0	71	0	0	94	0	1	0	0	0	3	0	2	244	0	17	0	0	1	3	0	0	65	0	7	5	0	0	0	0	1	54	7	4	0	4	5	0	0	0	4	1	30	0
DIPP7_NoIndex_L003_B_75	8	0	0	0	0	10	65	0	4	153	0	4	0	0	0	65	0	4	10	1	11	0	7	1	5	0	41	128	0	8	7	56	1	0	0	24	2	4	3	0	16	23	0	1	0	8	1	37	0
DIPP7_NoIndex_L003_B_77	1	3	0	0	0	0	10	0	0	72	0	1	0	0	0	13	0	6	4	0	22	0	0	1	74	1	6	1117	1	66	9	2592	0	0	0	3	8	18	6	0	2	2	0	0	7	4	15	94	0
DIPP7_NoIndex_L003_B_78	0	0	0	0	0	4	11	0	1	2245	0	3	0	0	0	32	0	2	20	0	21	1	7	1	11	1	20	20	0	7	0	9	0	0	0	1	6	0	0	0	2	3	0	0	2	7	1	140	0
DIPP7_NoIndex_L003_B_79	1	3	0	0	0	2	3	0	0	76	0	0	1	0	0	7	0	2	38	0	8	0	4	0	2	1	5	409	0	4	25	3	0	0	0	1	7	3	6	0	1	0	0	4	11	0	13	22	0
DIPP7_NoIndex_L003_B_8	1	4	4	0	0	0	13	0	0	45	0	41	0	0	0	32	0	177	0	38	19	0	1	0	1910	10	13	3574	0	200	26	441	0	0	2	37	3	11	577	0	0	0	0	0	10	9	19	54	0
DIPP7_NoIndex_L003_B_80	0	4	0	0	0	2	37	0	0	11	0	3	0	0	0	119	0	7	1	0	23	0	0	0	0	1	100	4271	1	1024	66	119	0	69	0	0	4	7	57	0	0	2	0	0	0	4	2	17	0
DIPP7_NoIndex_L003_B_81	1	1	0	0	1	147	12	0	14	824	0	5	3	0	0	91	0	28	82	0	2	0	1	0	22	3	55	2450	0	22	21	3703	0	0	0	2	25	14	1	0	4	4	0	0	172	15	15	20	0
DIPP7_NoIndex_L003_B_84	5	4	3	0	0	0	4487	0	0	18	0	0	0	0	0	1	1	20	5	0	24	1	5	1	8	1	4	3873	0	224	29	876	0	3	0	4	3	19	214	0	0	1	0	1	9	6	5	87	0
DIPP7_NoIndex_L003_B_85	10	0	0	0	0	1	8	0	28	759	0	0	8	0	0	17	0	10	2	0	6	0	2	2	2	0	8	61	0	15	6	6	0	0	0	1	2	7	2	0	0	0	0	0	38	10	3	14	0
DIPP7_NoIndex_L003_B_86	2	0	0	0	0	198	30	0	0	61	0	2	1	0	0	6	0	9	5	0	26	0	20	3	2	0	9	1176	1	1635	33	749	0	0	0	104	6	11	2	0	0	0	0	3	7	13	4	58	0
DIPP7_NoIndex_L003_B_87	0	2	0	0	0	13	16	0	6	5409	0	5	0	0	0	177	0	20	179	0	9	0	2	0	8	1	129	3115	0	15035	28	9	0	0	0	1	58	184	10	0	3	3	0	1	31	15	6	34	0
DIPP7_NoIndex_L003_B_88	0	1	1	0	0	0	24	0	0	186	0	2	1	0	0	63	0	14	337	0	0	1	0	0	8	1	37	719	0	5	5	35	0	0	0	0	63	21	87	0	4	5	0	0	3	8	4	4	0
DIPP7_NoIndex_L003_B_89	2	0	0	0	0	0	37	0	0	7	0	2	0	0	0	27	0	30	2	78	25	1	0	0	8	552	25	4233	0	717	14	472	0	2	0	2	2	47	252	0	1	2	0	0	2	6	7	18	0
DIPP7_NoIndex_L003_B_9	1	11	2	0	0	0	24	0	2	39	0	13	2	0	0	12	0	25	0	10	21	0	0	0	1295	24	7	5324	1	2716	25	152	0	0	1	23	6	62	480	0	1	2	0	0	5	3	76	35	0
DIPP7_NoIndex_L003_B_90	0	0	1	0	0	0	12	0	0	17	0	0	1	0	0	31	0	22	3	0	16	0	12	0	6	3	35	5399	2	11	21	5280	0	0	0	0	2	2	1	0	1	2	0	0	0	12	1	44	0
DIPP7_NoIndex_L003_B_91	6	4	38	0	0	1	3392	0	2	189	0	3	0	0	0	19	0	10	3	15	7	0	2	0	45	0	19	944	0	16	12	426	0	0	0	2	4	861	0	0	0	0	0	0	22	7	2	10	0
DIPP7_NoIndex_L003_B_93	0	0	4	0	0	0	13	0	0	3	0	3	0	0	0	9	0	336	1	0	2	0	1	0	13	6	7	511	0	457	17	15	0	0	0	11	3	11	220	0	0	0	0	0	0	5	5	13	0
DIPP7_NoIndex_L003_B_94	3	0	3	0	0	0	92	0	0	3	0	10	0	0	0	9	0	15	0	0	5	0	1	2	7	1	0	663	0	39	15	64	0	0	0	6	1	1	27	0	1	1	0	0	9	1	0	8	0
DIPP7_NoIndex_L003_B_96	0	0	0	0	0	0	3	0	0	16	0	0	0	0	0	8	0	2	9	0	4	1	7	0	0	0	10	191	0	5	4	85	0	0	0	0	2	4	10	0	0	0	0	0	8	0	0	5	0
DIPP7_NoIndex_L003_B_97	0	0	1	0	0	2	20	0	0	5	0	159	4	0	0	0	0	2	6	0	3	0	0	0	2	0	6	140	0	3	2	2	0	0	0	1	2	8	0	0	2	3	0	1	0	6	0	9	0
DIPP7_NoIndex_L003_B_98	72	0	0	0	0	0	7	0	3	207	0	4	0	0	0	52	0	0	0	0	0	0	0	0	0	0	27	51	0	0	1	0	0	0	0	0	3	3	1	0	0	0	0	0	0	6	2	7	0
DIPP7_NoIndex_L003_B_99	0	1	0	0	0	0	1	0	0	2	0	0	0	0	0	0	0	4	0	0	5	0	0	0	3	1	1	910	0	6	10	834	0	0	0	0	1	0	0	0	1	0	0	0	0	4	2	7	0
[truncated: 220 more columns]

## Sheet: Species
	unclassified_bacteroides-102407	unclassified_bacteroides-102620	unclassified_bacteroides-103730	agalactiae	clarus	unclassified_bacteroides-1107758	costicola	stercorirosoris	acidilactici	SCA1170	unclassified_bacteroides-1146234	jenensis	bryophila	boronitolerans	gordonii	unclassified_bacteroides-1508541	oleae	unclassified_bacteroides-157970	hypermegale	unclassified_bacteroides-158393	unclassified_bacteroides-158711	unclassified_bacteroides-159668	unclassified_bacteroides-160178	callidus	unclassified_bacteroides-160830	unclassified_bacteroides-161007	subflava	dorei	unclassified_bacteroides-174036	unclassified_bacteroides-180045	unclassified_bacteroides-180141	unclassified_bacteroides-180421	unclassified_bacteroides-1809696	unclassified_bacteroides-181239	unclassified_bacteroides-181532	unclassified_bacteroides-182117	unclassified_bacteroides-182255	unclassified_bacteroides-182569	unclassified_bacteroides-183579	unclassified_bacteroides-183662	unclassified_bacteroides-184174	unclassified_bacteroides-184209	unclassified_bacteroides-184753	unclassified_bacteroides-185888	unclassified_bacteroides-186352	unclassified_bacteroides-187178	unclassified_bacteroides-1877831	unclassified_bacteroides-188158	unclassified_bacteroides-188735
DIPP1_NoIndex_L001_B_1	0	2	0	0	0	0	1	0	12	0	1	22	0	95	0	1	4	9	0	0	0	0	6	0	0	2	57	18	0	0	0	0	1	0	2	3	0	0	0	2	0	1	0	0	0	0	0	0	0
DIPP1_NoIndex_L001_B_10	0	12	0	0	4	3	4	1	0	0	46	4	0	13	0	339	110	295	0	2	1	0	990	0	2	370	4	3131	2	15	85	0	301	3	42	6	61	31	12	453	150	319	114	0	307	5	74	61	271
DIPP1_NoIndex_L001_B_100	15	7	0	136	3	0	0	2	1	0	9	5	0	19	0	68	6	56	0	1	1	0	175	0	0	49	0	530	0	0	16	0	47	2	27	5	8	2	0	66	15	62	13	0	36	2	8	4	90
DIPP1_NoIndex_L001_B_101	5	12	0	3	2	0	0	0	0	2	3	0	0	4	0	20	1	35	0	2	0	0	132	1	2	19	1	353	2	0	10	0	39	0	12	2	2	1	0	46	26	45	26	0	40	0	13	10	24
DIPP1_NoIndex_L001_B_102	10	14	3	0	6	0	10	29	6	0	20	7	0	47	0	96	219	196	0	21	11	0	277	1	1	106	0	900	13	0	31	0	106	10	29	153	24	33	0	160	33	244	43	70	108	8	20	8	96
DIPP1_NoIndex_L001_B_103	10	13	2	0	5	1	2	46	0	1	9	12	0	45	0	72	37	140	2	11	24	3	284	2	0	106	3	877	15	0	26	0	82	14	27	54	23	23	0	128	27	235	23	19	100	4	14	10	49
DIPP1_NoIndex_L001_B_104	10	19	1	0	9	3	1	24	0	0	13	15	0	55	0	120	57	119	0	10	13	0	367	1	0	127	12	1206	15	0	29	0	85	8	39	26	19	11	0	188	56	204	32	4	96	6	15	16	114
DIPP1_NoIndex_L001_B_105	1	18	0	0	9	0	1	44	0	0	7	12	0	9	1	36	38	95	0	15	9	1	103	0	1	37	0	347	27	0	28	0	21	7	22	56	11	23	1	64	5	110	7	19	37	1	8	3	35
DIPP1_NoIndex_L001_B_106	6	12	1	0	5	3	0	33	0	0	24	1	0	2	0	137	12	145	0	13	11	1	345	0	1	155	0	1132	8	0	46	0	111	10	32	39	20	14	1	168	51	165	41	10	141	3	19	13	118
DIPP1_NoIndex_L001_B_107	6	36	1	1	18	2	0	382	0	0	21	0	0	4	0	2	2	259	0	9	7	3	97	0	6	24	3	118	46	1	51	0	10	5	68	575	5	115	3	3	0	426	1	250	2	35	32	5	8
DIPP1_NoIndex_L001_B_108	34	16	0	0	1	1	0	57	0	0	4	0	0	2	0	0	5	60	0	14	10	1	13	1	1	8	0	60	6	2	11	0	3	6	11	121	1	22	0	6	0	101	0	47	0	8	7	2	8
DIPP1_NoIndex_L001_B_109	88	62	0	0	6	0	0	197	0	0	9	0	0	5	2	1	8	183	0	31	43	0	44	1	3	16	0	170	24	3	59	0	10	22	37	268	0	47	1	11	0	235	0	86	2	9	17	1	45
DIPP1_NoIndex_L001_B_11	0	11	1	0	4	0	0	2	0	0	13	1	0	7	0	36	0	136	0	2	0	0	127	0	1	42	0	418	12	0	14	0	41	1	34	125	10	43	1	65	19	216	15	28	38	12	14	6	78
DIPP1_NoIndex_L001_B_110	43	28	1	0	1	0	1	72	0	0	8	0	0	4	1	0	6	139	0	11	15	0	21	0	2	11	3	99	6	1	23	0	1	8	24	76	0	11	0	6	0	85	0	23	0	5	12	4	12
DIPP1_NoIndex_L001_B_111	22	28	1	0	14	2	0	171	0	0	12	0	0	29	0	1	16	162	0	40	45	1	52	0	2	15	0	139	14	1	67	0	9	30	39	191	1	46	0	15	0	272	0	70	2	11	11	1	36
DIPP1_NoIndex_L001_B_112	3	22	1	0	6	0	0	89	0	0	9	0	0	0	0	0	0	163	0	0	0	1	35	0	4	13	0	82	39	0	24	0	5	1	44	658	4	81	0	0	0	320	0	76	4	16	14	1	5
DIPP1_NoIndex_L001_B_113	2	24	0	0	8	1	28	118	0	0	5	1	0	3	1	1	193	193	0	42	36	1	33	1	2	13	4	185	11	0	44	0	7	25	33	230	3	63	2	27	0	337	0	91	1	17	18	1	67
DIPP1_NoIndex_L001_B_114	5	20	0	0	9	2	19	144	0	1	6	1	0	2	1	2	298	274	2	25	28	1	51	4	2	13	1	143	21	0	32	0	4	17	44	209	2	45	0	19	0	242	0	78	1	16	19	3	58
DIPP1_NoIndex_L001_B_115	1	2	1	0	3	2	0	17	0	0	0	0	0	3	0	0	0	42	0	1	1	0	5	3	0	1	0	31	9	0	6	0	4	0	11	108	0	20	0	1	0	63	0	16	1	4	0	2	2
DIPP1_NoIndex_L001_B_116	1	5	0	0	0	0	1	28	0	2	2	1	0	3	0	3	9	41	0	5	1	0	14	8	0	1	0	53	11	0	13	0	1	3	7	192	2	21	1	3	0	92	0	50	2	15	7	1	5
DIPP1_NoIndex_L001_B_117	0	12	0	0	7	1	0	125	0	0	5	1	0	1	0	0	2	176	0	15	12	0	39	0	2	12	0	144	9	1	41	1	5	10	40	266	0	51	2	9	0	215	0	77	1	14	21	5	76
DIPP1_NoIndex_L001_B_118	2	20	0	0	9	1	0	40	0	0	14	0	0	0	0	33	15	402	0	36	91	1	242	0	34	42	0	556	11	0	33	0	45	18	34	76	9	50	0	66	27	267	16	8	61	6	20	13	47
DIPP1_NoIndex_L001_B_119	1	8	1	0	3	0	2	58	0	0	6	0	0	1	0	41	60	695	0	34	152	0	228	0	50	58	0	544	7	0	35	0	55	17	19	14	11	9	0	69	17	161	12	0	57	3	15	9	43
DIPP1_NoIndex_L001_B_12	0	12	0	0	7	2	0	1	0	0	16	2	1	5	0	62	2	190	31	7	1	0	217	0	1	86	0	776	15	6	34	0	58	2	50	129	4	46	5	97	15	255	23	47	60	11	24	14	128
DIPP1_NoIndex_L001_B_120	0	16	0	0	3	3	0	86	0	0	3	0	0	0	0	0	13	574	0	56	53	0	28	3	6	6	0	140	0	1	27	0	10	29	14	8	3	6	0	26	0	56	0	0	0	3	12	0	41
DIPP1_NoIndex_L001_B_121	0	0	0	0	0	0	11	0	1	0	0	4	0	96	0	0	154	5	1	0	1	0	4	0	0	1	0	7	1	0	0	0	0	0	0	2	1	0	0	0	0	0	0	0	1	2	0	0	1
DIPP1_NoIndex_L001_B_122	0	0	0	0	0	0	14	0	0	0	0	15	0	2	0	0	244	14	0	0	0	0	5	0	0	1	0	13	0	0	2	0	2	0	0	1	0	0	0	3	0	0	0	0	0	1	0	2	0
DIPP1_NoIndex_L001_B_123	0	4	0	0	0	0	1	0	1	0	0	4	0	48	0	1	33	32	1	0	3	0	10	0	0	4	10	33	0	0	1	0	1	0	11	1	0	0	0	1	0	1	0	0	1	4	0	1	0
DIPP1_NoIndex_L001_B_124	0	0	0	0	0	0	25	1	1	0	0	0	0	0	0	0	306	3	0	0	0	0	2	0	0	1	0	6	0	0	0	0	0	0	5	0	0	0	0	0	1	0	0	0	0	1	0	0	0
DIPP1_NoIndex_L001_B_125	0	8	0	3	0	0	4	0	2	0	0	43	0	20	0	0	79	4	0	0	0	0	2	0	0	0	0	5	0	0	1	0	1	0	1	0	0	0	0	0	0	2	0	0	0	1	0	0	1
DIPP1_NoIndex_L001_B_126	0	5	0	19	0	0	13	0	0	0	0	45	0	101	0	0	209	15	1	0	1	0	9	0	0	0	25	10	0	0	0	0	2	0	1	2	0	0	0	5	0	4	0	0	0	0	0	0	0
DIPP1_NoIndex_L001_B_127	0	3	0	0	0	0	3	1	0	0	0	24	0	54	0	0	24	10	0	0	1	0	6	1	0	0	199	42	0	0	2	0	2	1	4	2	0	1	0	1	0	5	0	0	0	0	0	0	0
DIPP1_NoIndex_L001_B_128	0	1	0	2	0	0	1	0	0	0	0	19	0	35	0	0	11	15	0	0	0	0	8	0	0	0	45	32	0	0	0	0	0	0	3	1	0	2	0	1	0	0	0	0	0	0	2	1	0
DIPP1_NoIndex_L001_B_129	0	2	0	0	0	0	0	1	0	0	0	3	0	2	0	0	5	13	0	0	0	0	1	0	0	0	6	19	0	0	0	0	0	0	0	0	0	0	0	0	0	2	0	0	1	0	0	0	0
DIPP1_NoIndex_L001_B_13	0	15	1	0	5	2	0	7	0	0	27	2	0	4	0	103	3	300	50	6	2	0	376	1	1	130	0	1220	3	7	41	0	99	2	66	117	34	38	2	166	40	352	48	19	128	10	30	27	215
DIPP1_NoIndex_L001_B_130	0	0	0	0	1	0	0	1	0	1	0	3	0	43	0	0	1	19	0	0	0	0	11	88	0	0	2	23	0	1	0	0	1	0	1	2	0	0	0	1	0	5	0	0	1	0	3	0	0
DIPP1_NoIndex_L001_B_131	0	1	0	0	1	0	0	0	6	1	0	16	0	7	0	0	2	2	1	0	0	0	7	69	0	4	16	13	0	0	1	0	0	1	2	0	0	1	0	0	0	0	0	0	0	0	0	0	1
DIPP1_NoIndex_L001_B_132	5	3	0	0	1	0	0	1	0	0	0	1	0	4	0	1	5	10	2	1	1	0	4	3	0	2	0	34	1	1	1	0	0	0	2	0	0	3	0	1	0	3	0	0	0	2	1	0	8
DIPP1_NoIndex_L001_B_133	18	7	0	0	1	0	0	2	1	0	1	7	0	3	0	1	2	175	0	2	2	0	28	20	0	5	9	78	4	9	4	4	4	1	4	54	3	20	0	0	0	69	0	15	1	4	5	1	6
DIPP1_NoIndex_L001_B_134	3	15	0	0	1	2	0	7	1	0	16	28	0	3	1	105	4	106	0	2	0	0	311	15	0	118	2	976	5	2	23	5	79	0	31	56	23	10	0	148	53	168	35	19	97	4	19	12	105
DIPP1_NoIndex_L001_B_135	5	11	1	1	2	1	0	45	0	0	10	3	0	9	0	55	2	177	0	14	1	0	165	22	0	54	1	488	3	0	12	16	37	8	22	28	11	10	0	69	10	118	11	10	37	3	15	11	66
DIPP1_NoIndex_L001_B_136	6	10	0	1	5	1	0	72	0	0	19	5	0	3	0	97	2	231	0	11	5	0	313	35	2	126	3	911	2	1	23	479	57	5	29	29	22	11	3	129	46	132	25	12	78	7	13	13	85
DIPP1_NoIndex_L001_B_137	5	8	0	0	1	1	1	3	0	0	12	1	0	17	0	80	0	88	1	2	1	0	203	53	0	64	4	608	0	2	6	58	31	1	29	22	13	7	0	91	24	72	17	12	49	1	13	12	66
DIPP1_NoIndex_L001_B_138	1	11	1	0	2	1	0	15	0	1	4	0	0	5	0	25	2	86	2	3	3	1	134	35	1	51	7	775	4	3	8	0	24	3	14	51	7	15	1	62	14	113	5	19	47	2	10	7	69
DIPP1_NoIndex_L001_B_139	0	1	0	0	0	0	0	1	3	0	0	10	0	90	0	0	1	12	0	0	1	0	7	0	0	0	0	16	0	0	0	0	0	0	1	0	0	0	0	1	0	1	0	0	1	1	0	1	0
DIPP1_NoIndex_L001_B_14	0	2	1	0	0	0	0	1	0	0	0	0	0	0	0	2	4	7	0	0	2	0	5	40	1	2	0	17	0	2	0	0	2	0	1	0	0	6	0	1	0	9	0	1	0	145	0	2	1
DIPP1_NoIndex_L001_B_140	0	1	0	0	0	0	0	0	7	0	0	13	0	78	0	0	0	19	0	0	0	0	3	1	0	1	0	14	1	0	0	0	1	0	1	0	0	0	0	2	0	0	0	0	0	0	0	0	0
DIPP1_NoIndex_L001_B_141	0	10	0	0	4	0	0	0	1	0	34	13	0	112	0	275	1	178	0	4	1	1	903	0	3	292	0	2514	0	0	29	0	227	2	66	7	41	5	0	397	101	302	135	0	268	0	47	45	206
DIPP1_NoIndex_L001_B_142	0	5	0	0	4	0	1	1	0	0	17	1	0	19	0	114	16	61	0	2	0	0	285	0	0	107	0	897	0	0	19	0	61	0	19	1	10	2	0	125	37	109	27	0	88	0	9	12	67
DIPP1_NoIndex_L001_B_143	0	2	0	0	3	0	12	1	3	0	12	7	0	56	0	130	145	97	0	3	2	0	378	0	2	146	30	1050	1	0	14	0	82	0	33	2	17	0	0	189	42	125	49	0	106	1	15	15	91
DIPP1_NoIndex_L001_B_144	0	9	0	0	2	0	0	16	2	0	5	10	0	3	0	32	25	46	0	3	0	1	89	0	0	33	0	257	9	0	13	0	29	0	14	30	2	19	0	38	9	82	12	0	23	2	5	4	38
DIPP1_NoIndex_L001_B_145	0	1	0	0	3	0	2	9	0	0	3	0	0	39	0	27	19	19	0	0	0	0	76	1	0	20	0	169	2	0	4	0	8	0	8	7	2	4	0	35	11	33	4	2	18	2	5	1	24
DIPP1_NoIndex_L001_B_146	0	2	0	0	2	0	0	3	0	0	3	2	0	55	0	23	4	27	0	0	1	0	45	0	0	20	2	165	1	0	7	0	13	0	8	1	2	3	0	16	4	24	5	1	9	0	3	3	12
DIPP1_NoIndex_L001_B_147	0	3	0	0	0	0	1	0	0	0	3	9	0	63	0	5	28	9	0	0	0	0	20	6	0	3	1	57	1	0	0	0	1	0	3	3	0	2	0	1	1	9	2	0	4	0	0	0	7
DIPP1_NoIndex_L001_B_148	0	6	2	0	17	1	0	46	0	0	11	10	0	21	0	20	10	78	0	0	4	1	114	0	0	32	0	252	22	0	14	0	20	3	18	51	6	36	2	50	9	138	5	5	19	6	11	2	50
DIPP1_NoIndex_L001_B_149	6	4	2	0	7	0	0	161	0	0	6	4	0	0	0	2	0	43	0	1	1	0	33	0	2	10	0	33	3	0	9	0	3	1	16	18	2	10	0	0	0	34	0	2	1	3	7	3	3
DIPP1_NoIndex_L001_B_15	0	5	0	0	2	2	0	1	0	0	4	0	0	12	0	0	1	96	0	3	2	0	19	1261	1	3	1	92	12	19	17	0	6	2	33	60	1	56	1	6	0	196	0	8	0	11	11	0	69
DIPP1_NoIndex_L001_B_150	5	14	1	0	9	1	22	207	0	1	6	7	0	12	0	2	264	128	0	1	5	0	49	1	4	17	3	120	26	0	41	0	9	4	28	145	1	39	2	6	0	179	0	15	2	14	11	3	58
DIPP1_NoIndex_L001_B_151	1	8	0	0	3	0	0	32	0	0	0	1	0	4	0	0	17	40	0	2	1	0	15	0	2	7	0	57	2	0	18	0	4	0	7	9	0	3	1	3	0	64	0	0	0	6	4	1	37
DIPP1_NoIndex_L001_B_152	1	6	0	0	5	1	0	85	0	0	5	0	0	1	1	1	5	65	0	3	1	0	14	0	1	13	2	64	2	0	19	0	2	0	13	13	1	7	5	5	0	34	0	1	1	2	7	2	34
DIPP1_NoIndex_L001_B_153	2	14	0	1	11	3	6	132	0	0	6	1	0	34	0	2	51	136	0	4	4	0	28	0	3	17	1	156	10	0	24	0	13	2	32	37	0	13	4	7	0	118	0	2	0	5	18	0	109
DIPP1_NoIndex_L001_B_154	1	12	0	1	4	0	0	105	0	0	5	5	0	31	0	0	2	50	2	0	4	0	25	0	2	4	0	72	7	0	14	0	3	2	14	13	0	4	1	3	0	51	0	0	1	6	4	3	32
DIPP1_NoIndex_L001_B_155	10	46	3	0	23	3	1	735	0	0	25	0	0	12	0	1	8	411	0	11	16	0	138	1	7	63	1	460	28	0	90	0	23	8	57	61	7	39	1	19	0	295	0	1	6	14	45	4	296
DIPP1_NoIndex_L001_B_156	5	28	4	0	21	2	0	385	0	0	17	1	0	33	0	0	1	210	1	4	7	1	84	0	3	27	2	268	9	1	49	0	14	2	49	21	3	25	2	15	0	201	0	3	0	6	19	2	136
DIPP1_NoIndex_L001_B_157	4	5	0	1	3	0	0	118	0	0	4	4	0	36	0	0	3	55	1	3	5	0	21	0	3	7	7	60	4	0	21	0	2	1	9	19	0	9	2	5	0	36	0	3	1	4	5	0	13
DIPP1_NoIndex_L001_B_158	2	10	1	0	6	0	0	46	0	0	6	18	0	68	0	1	0	99	0	3	1	0	21	0	2	7	5	135	7	0	18	0	2	2	15	23	3	2	1	3	0	66	0	2	1	1	7	2	65
DIPP1_NoIndex_L001_B_159	12	28	3	0	20	0	0	371	0	0	19	4	0	67	0	0	1	237	2	8	7	0	93	2	4	21	4	287	20	0	60	0	20	4	53	48	5	36	3	29	0	257	0	5	3	18	27	3	167
DIPP1_NoIndex_L001_B_16	0	17	1	0	18	0	0	39	0	0	7	0	0	26	0	56	3	134	0	34	29	0	160	214	1	69	0	439	17	0	27	0	43	13	29	57	13	34	1	87	11	221	21	27	38	10	12	4	77
DIPP1_NoIndex_L001_B_160	2	14	0	0	8	0	0	346	0	0	6	8	0	9	0	0	1	91	0	6	7	1	84	0	3	29	0	126	8	0	47	0	13	7	31	20	3	13	1	6	0	93	0	0	0	4	12	1	37
DIPP1_NoIndex_L001_B_161	0	0	0	0	0	0	0	0	0	0	0	0	0	0	0	0	0	0	0	0	0	0	0	0	0	0	0	5	0	0	0	0	0	0	0	0	0	0	0	0	0	0	0	0	0	0	0	0	0
DIPP1_NoIndex_L001_B_162	1	9	0	0	3	1	0	145	0	0	5	3	0	39	0	0	5	40	1	1	1	0	20	10	4	11	0	63	5	0	13	0	2	3	20	11	2	8	2	1	0	43	0	3	0	1	2	1	31
DIPP1_NoIndex_L001_B_163	1	10	0	1	11	0	0	191	0	0	6	0	0	10	0	0	3	60	0	0	3	0	38	6	2	9	0	74	12	0	18	0	2	4	16	12	0	9	0	4	0	68	0	1	0	5	7	2	35
DIPP1_NoIndex_L001_B_164	2	16	0	0	8	2	0	192	0	0	4	6	0	41	0	1	2	97	2	3	6	0	49	17	3	18	4	138	6	0	33	0	3	0	24	26	3	12	1	7	0	114	0	4	3	5	9	0	62
DIPP1_NoIndex_L001_B_165	0	0	0	2	0	0	10	1	0	0	0	5	0	227	0	0	101	10	3	0	0	0	5	0	0	1	46	11	0	1	0	0	2	0	4	1	0	1	0	0	0	0	0	0	0	0	0	1	0
DIPP1_NoIndex_L001_B_166	0	1	0	1	0	0	3	0	0	0	0	5	0	381	0	0	38	15	4	0	0	0	9	0	0	1	351	32	0	1	0	0	1	0	6	1	0	0	0	0	0	4	0	0	0	2	1	0	2
DIPP1_NoIndex_L001_B_167	0	1	1	0	0	0	2	0	0	1	0	2	0	34	0	0	10	13	1	0	0	0	1	1	0	0	138	83	0	1	1	0	0	0	0	1	1	0	0	0	0	8	0	0	1	1	3	0	1
DIPP1_NoIndex_L001_B_168	0	5	0	2	0	0	5	1	0	1	1	5	0	110	0	0	109	17	1	0	0	0	10	1	0	1	198	93	0	1	0	0	2	0	4	2	0	0	0	2	0	1	0	0	1	1	1	2	1
DIPP1_NoIndex_L001_B_169	0	0	0	3	0	0	0	0	0	0	0	0	0	0	0	0	15	17	0	1	5	0	2	0	0	4	2	16	0	0	0	0	2	0	13	1	0	1	0	2	0	2	0	0	0	0	0	1	0
DIPP1_NoIndex_L001_B_17	0	16	2	0	26	0	4	67	0	0	26	0	0	12	0	73	73	213	2	53	39	0	277	35	2	99	0	941	33	3	82	0	64	26	50	45	13	37	1	142	49	323	28	12	75	8	28	11	153
DIPP1_NoIndex_L001_B_170	1	0	0	0	0	0	1	0	0	0	0	3	0	3	0	0	33	18	0	0	0	0	10	0	0	4	43	17	0	78	1	0	1	1	2	1	2	102	0	0	0	5	0	0	0	6	3	0	0
DIPP1_NoIndex_L001_B_171	0	1	0	0	0	0	0	2	0	0	0	0	0	0	0	1	4	8	11	0	0	0	6	1	0	0	1	24	0	76	0	0	0	1	2	0	0	81	0	1	0	5	0	0	1	8	1	2	0
DIPP1_NoIndex_L001_B_172	1	0	0	0	1	0	13	3	0	0	0	1	0	3	0	2	200	136	46	0	1	0	6	4	0	1	5	16	0	11	0	0	0	0	2	1	0	17	0	0	0	1	0	0	0	1	1	0	0
DIPP1_NoIndex_L001_B_173	2	0	0	0	3	0	0	0	0	0	2	1	0	8	0	3	21	356	0	1	11	0	28	2	0	6	1	51	0	95	2	0	2	1	5	3	0	111	0	0	0	10	1	0	1	7	0	1	5
DIPP1_NoIndex_L001_B_174	0	1	0	0	0	0	0	1	0	0	0	1	0	8	0	0	6	233	24	1	1	1	14	1	0	3	10	41	0	97	2	0	0	0	2	2	0	130	0	0	0	5	0	0	2	8	4	0	0
DIPP1_NoIndex_L001_B_175	0	0	0	0	2	0	2	3	0	0	1	1	0	0	0	2	5	121	30	1	3	0	12	7	0	2	2	41	1	114	1	0	0	1	3	1	1	185	1	0	0	2	0	0	1	10	4	0	0
DIPP1_NoIndex_L001_B_176	0	5	0	0	3	1	0	2	0	0	1	1	0	1	0	0	0	95	40	0	1	0	11	1	0	3	0	195	1	16	21	0	5	1	21	8	1	41	3	4	0	10	0	0	0	4	10	2	108
DIPP1_NoIndex_L001_B_177	0	7	2	0	2	1	0	0	0	0	5	0	0	1	0	0	4	100	20	1	1	0	17	0	0	2	0	170	2	38	14	1	5	1	26	16	2	84	0	2	0	13	0	0	2	3	13	1	103
DIPP1_NoIndex_L001_B_178	1	4	0	1	2	0	0	3	0	0	8	1	0	3	0	26	2	55	30	2	0	0	95	1	1	31	0	319	0	4	8	0	32	0	14	6	3	3	1	32	17	55	10	0	27	1	3	3	45
DIPP1_NoIndex_L001_B_18	0	2	0	0	0	0	0	2	0	0	1	0	0	38	0	0	8	8	0	1	0	0	14	0	0	2	70	35	0	0	1	1	1	0	0	1	0	0	0	0	0	3	0	1	0	0	0	0	2
DIPP1_NoIndex_L001_B_19	0	3	0	0	1	0	13	0	0	0	0	5	0	4	0	0	60	25	0	0	0	0	1	0	0	0	0	48	0	0	5	0	0	0	6	2	0	4	0	0	0	7	0	0	0	2	1	0	36
DIPP1_NoIndex_L001_B_2	0	2	0	0	0	0	0	2	23	1	0	11	0	126	0	0	14	11	0	0	0	0	2	0	0	2	48	10	0	0	0	0	0	0	2	1	0	0	0	0	0	2	0	0	0	0	0	1	1
DIPP1_NoIndex_L001_B_20	0	1	1	0	0	0	0	0	1	0	0	4	0	166	0	0	17	11	1	0	0	0	7	0	0	1	0	22	0	0	0	0	0	0	4	0	0	1	0	1	0	2	0	0	0	1	0	0	1
DIPP1_NoIndex_L001_B_21	0	0	0	0	0	0	0	0	0	0	1	1	0	47	0	0	2	25	0	0	2	0	6	0	0	1	0	24	1	0	0	0	3	0	10	0	1	2	0	1	0	1	0	0	2	0	0	0	4
DIPP1_NoIndex_L001_B_22	0	0	0	0	0	0	0	0	0	0	0	0	0	0	0	0	0	2	0	0	0	0	0	0	0	0	0	0	0	0	0	0	0	0	0	0	0	0	0	0	0	1	0	0	0	1	0	0	0
DIPP1_NoIndex_L001_B_23	0	0	0	0	2	0	3	0	0	0	0	1	0	23	0	0	58	10	0	0	0	0	6	0	0	0	0	13	1	0	1	0	0	0	2	1	0	1	0	1	0	4	0	0	1	0	1	1	9
DIPP1_NoIndex_L001_B_24	0	2	0	0	6	1	0	2	0	0	2	3	0	14	0	1	18	45	2	2	0	0	6	80	1	3	3	79	9	0	8	0	3	0	9	5	1	12	0	5	0	17	0	0	2	3	7	2	56
DIPP1_NoIndex_L001_B_25	0	3	1	0	1	0	0	2	0	0	0	7	0	17	0	1	3	26	1	0	5	0	6	67	5	2	22	41	1	2	2	0	2	2	6	3	0	1	0	2	0	10	0	0	2	7	1	0	13
DIPP1_NoIndex_L001_B_26	0	0	0	0	0	0	0	1	0	0	0	3	0	9	0	0	0	4	0	1	0	0	1	1	1	0	4	3	0	0	0	0	1	0	0	0	0	1	0	0	0	0	0	0	0	3	0	0	2
DIPP1_NoIndex_L001_B_27	2	2	0	0	3	0	0	7	0	0	5	3	0	16	0	4	6	34	0	1	17	0	9	26	9	2	7	73	4	0	7	0	3	1	2	4	2	6	4	4	1	10	0	0	2	11	2	1	28
DIPP1_NoIndex_L001_B_28	1	5	0	0	2	2	0	7	0	0	6	0	0	7	0	0	2	30	0	2	20	1	4	2	15	1	0	28	12	0	4	0	5	1	11	4	0	10	14	0	0	19	0	0	0	27	4	0	19
DIPP1_NoIndex_L001_B_29	1	1	0	0	1	0	0	4	1	0	0	0	0	3	0	0	1	34	25	0	8	0	8	3	6	1	1	47	1	21	20	0	3	1	6	7	0	20	5	3	0	7	0	2	2	5	6	0	47
DIPP1_NoIndex_L001_B_3	0	0	0	0	0	0	0	0	0	0	0	2	0	100	0	0	4	8	0	0	0	0	4	0	0	1	59	9	0	0	1	0	0	1	2	1	0	0	0	1	0	5	0	0	1	0	1	0	4
DIPP1_NoIndex_L001_B_30	0	2	0	0	0	0	0	1	4	0	0	6	0	68	0	0	13	15	1	0	3	0	6	4	3	2	22	13	0	0	0	0	1	0	3	2	1	0	2	0	0	0	0	0	2	1	1	0	2
DIPP1_NoIndex_L001_B_31	4	15	1	0	33	0	0	36	0	0	6	0	0	3	0	0	2	66	0	6	128	0	25	2	116	2	0	59	31	0	20	0	3	9	23	10	2	37	66	1	0	24	0	0	1	145	22	2	15
DIPP1_NoIndex_L001_B_32	4	8	0	0	7	0	0	11	0	0	4	0	0	3	0	0	1	55	0	3	50	0	13	199	49	5	7	24	6	1	10	0	0	0	15	5	0	12	26	2	0	10	0	0	1	53	7	0	9
DIPP1_NoIndex_L001_B_33	11	14	1	0	4	1	0	17	0	0	13	0	0	2	0	57	1	107	1	6	79	1	255	356	40	72	0	617	7	0	20	0	56	2	20	6	10	13	28	93	29	102	34	0	59	83	13	13	25
DIPP1_NoIndex_L001_B_34	1	12	0	0	5	0	0	9	0	1	7	0	0	3	0	61	1	76	0	7	18	0	133	1091	7	51	1	454	5	0	12	0	30	9	9	2	13	5	7	70	23	53	12	0	42	10	9	7	49
DIPP1_NoIndex_L001_B_35	1	3	0	0	3	2	1	2	1	0	2	2	0	34	0	0	3	54	2	2	0	0	11	1	0	4	16	94	0	0	16	0	5	1	14	5	1	9	0	3	0	14	0	0	0	0	6	0	67
DIPP1_NoIndex_L001_B_36	1	5	0	0	1	0	0	0	2	0	7	1	0	36	0	0	1	100	1	1	1	0	9	0	0	2	3	109	1	0	10	0	5	3	17	8	0	8	0	1	0	11	0	0	0	0	7	0	95
DIPP1_NoIndex_L001_B_37	1	12	0	0	8	1	0	7	0	0	8	6	0	52	0	0	6	136	1	2	1	0	11	0	0	4	3	133	1	0	14	0	3	1	23	15	1	9	0	1	0	19	0	0	0	0	13	2	143
DIPP1_NoIndex_L001_B_38	0	3	2	0	1	0	0	22	0	0	13	2	0	11	0	72	9	105	0	12	1	0	209	0	0	76	0	627	0	0	28	0	42	11	23	7	7	3	0	92	25	86	17	0	47	1	16	5	77
DIPP1_NoIndex_L001_B_39	1	11	2	0	9	3	4	52	0	0	30	0	0	27	0	194	22	337	0	49	4	0	642	0	2	237	2	1841	0	0	61	0	170	32	46	20	28	11	0	255	89	267	55	0	170	2	32	26	204
DIPP1_NoIndex_L001_B_4	0	2	0	0	0	0	3	0	1	0	0	6	0	10	0	1	21	10	0	0	0	1	3	2	0	0	470	18	0	0	0	0	0	1	4	2	0	1	0	1	0	0	0	0	1	0	0	1	0
DIPP1_NoIndex_L001_B_40	0	1	0	0	0	0	13	7	0	0	1	2	0	0	0	0	86	5	0	8	1	0	7	2	0	4	0	31	0	0	2	0	0	4	2	0	0	0	0	6	0	6	0	0	2	0	0	0	5
DIPP1_NoIndex_L001_B_41	1	8	0	0	4	0	1	36	0	0	15	0	0	14	0	142	6	164	0	17	2	0	400	2	1	132	0	1191	3	0	19	0	120	19	31	4	17	8	1	157	46	168	40	0	108	2	17	18	100
DIPP1_NoIndex_L001_B_42	1	15	1	0	1	0	0	73	0	0	18	0	0	7	0	93	2	205	0	27	1	1	337	1	2	120	1	1131	1	0	42	0	114	30	36	9	19	9	0	147	32	157	38	0	91	0	23	20	99
DIPP1_NoIndex_L001_B_43	0	9	0	0	2	1	0	20	0	0	9	0	0	10	0	92	2	128	0	14	1	0	284	10	1	88	0	904	1	0	24	0	96	5	17	10	17	1	0	123	28	94	15	0	74	3	11	12	79
DIPP1_NoIndex_L001_B_44	0	0	0	0	0	0	0	2	0	0	0	1	0	6	0	3	0	6	0	1	0	0	12	2	0	2	0	38	0	0	0	0	4	0	0	0	0	0	0	6	1	5	2	0	0	0	0	0	1
DIPP1_NoIndex_L001_B_45	0	3	0	0	3	1	0	17	0	0	6	0	0	18	0	50	15	90	0	12	1	0	182	11	1	62	2	512	0	0	11	0	51	7	23	3	5	5	0	67	7	56	39	0	45	1	7	7	57
DIPP1_NoIndex_L001_B_46	0	12	1	0	6	0	0	14	0	0	31	2	0	60	0	200	1	282	0	23	2	0	644	56	0	222	4	1984	1	0	31	0	172	9	52	2	33	10	2	304	68	234	38	1	170	5	34	26	187
DIPP1_NoIndex_L001_B_47	0	10	4	0	5	2	0	10	0	1	50	2	0	7	0	268	0	366	0	7	1	1	845	6	4	345	1	2546	2	0	52	0	209	3	66	5	36	7	0	391	104	282	75	1	221	1	31	42	220
DIPP1_NoIndex_L001_B_48	0	2	2	0	1	0	0	7	0	0	7	0	0	4	0	31	1	57	0	9	1	0	92	1	1	42	2	360	0	0	4	0	29	7	14	0	5	0	0	49	11	58	11	0	41	0	6	3	34
DIPP1_NoIndex_L001_B_49	0	8	0	0	5	1	0	47	0	0	31	1	0	4	0	231	1	378	0	35	3	0	760	2	1	272	1	2301	2	0	49	0	219	21	55	10	29	8	0	300	45	306	80	0	209	3	33	32	222
DIPP1_NoIndex_L001_B_5	0	1	0	3	0	0	2	2	0	0	0	10	0	17	0	0	65	14	0	0	1	1	5	0	0	0	20	24	0	0	0	0	0	0	2	0	0	0	0	0	0	0	0	1	0	2	1	1	1
DIPP1_NoIndex_L001_B_50	0	4	0	0	4	1	0	11	0	0	11	6	0	15	0	83	11	123	0	6	1	0	276	9	1	106	0	762	1	0	23	0	81	2	22	1	12	2	0	110	18	100	19	0	53	1	6	10	86
DIPP1_NoIndex_L001_B_51	1	5	0	0	0	1	0	19	1	0	5	0	0	0	0	31	0	97	0	13	1	1	115	1	2	46	0	370	4	0	17	0	39	16	25	25	11	18	1	55	4	110	9	4	42	4	10	7	72
DIPP1_NoIndex_L001_B_52	0	7	0	0	3	1	0	27	0	0	7	0	0	3	0	77	1	98	1	19	0	0	213	131	0	86	0	668	2	0	24	0	53	11	34	22	6	11	1	100	12	147	23	3	57	2	11	12	74
DIPP1_NoIndex_L001_B_53	3	7	0	0	2	0	0	23	1	0	9	1	0	10	0	64	0	119	0	16	2	1	230	151	0	62	3	651	4	0	21	0	52	9	16	53	7	13	0	79	24	183	15	0	64	6	15	10	69
DIPP1_NoIndex_L001_B_54	1	3	0	0	0	1	0	8	0	0	8	3	0	23	0	11	5	46	0	7	0	0	47	4	1	16	1	160	4	0	5	0	14	2	15	25	2	11	0	32	15	85	3	2	13	5	4	4	29
DIPP1_NoIndex_L001_B_55	0	14	0	0	3	0	0	20	0	0	6	1	0	8	0	20	0	55	0	10	0	0	71	47	1	36	2	248	1	0	16	0	31	16	20	19	3	15	0	37	12	78	5	1	21	2	12	3	42
DIPP1_NoIndex_L001_B_56	0	3	0	0	0	0	0	2	0	0	0	1	0	12	0	1	0	14	0	2	2	0	8	31	0	3	0	35	0	0	4	0	3	1	14	2	0	1	0	5	2	5	0	1	2	0	1	0	3
DIPP1_NoIndex_L001_B_57	2	2	0	0	1	0	0	1	3	0	0	11	0	1	0	2	0	16	0	2	0	0	13	3	0	2	0	31	0	1	0	0	2	1	8	3	0	1	0	3	1	3	2	2	1	2	0	1	3
DIPP1_NoIndex_L001_B_58	0	1	2	0	0	0	0	3	5	0	1	9	0	1	0	0	0	30	0	1	0	0	5	5	0	0	0	25	0	0	0	0	1	1	3	5	0	2	0	5	2	10	0	0	1	0	1	0	6
DIPP1_NoIndex_L001_B_59	0	3	0	0	0	0	0	1	1	0	0	0	0	0	0	1	0	8	0	0	0	0	8	5	1	2	0	20	0	0	0	0	4	0	6	0	0	1	0	4	0	7	0	0	3	0	0	0	1
DIPP1_NoIndex_L001_B_6	0	5	0	1	0	0	5	0	0	0	0	7	0	106	0	0	51	30	1	0	1	0	10	0	0	0	9	21	0	0	1	0	0	0	4	0	0	0	0	0	0	1	0	0	0	4	1	2	0
DIPP1_NoIndex_L001_B_60	10	20	1	0	5	3	0	15	0	0	18	0	0	16	0	93	7	164	0	4	104	1	261	0	56	73	1	797	10	0	21	0	95	2	52	80	16	43	32	139	14	147	27	27	73	10001	17	10	68
DIPP1_NoIndex_L001_B_61	14	21	1	0	13	2	0	25	0	0	25	1	0	10	0	151	4	278	0	7	155	3	424	1	114	120	1	1267	9	0	35	0	106	1	60	68	20	81	63	217	54	209	48	20	109	15709	32	18	132
DIPP1_NoIndex_L001_B_62	1	11	0	1	3	1	0	0	1	0	24	0	0	131	0	102	178	154	1	2	1	0	452	0	0	163	0	1342	8	0	35	0	121	1	41	127	28	29	0	209	67	274	55	62	140	10	31	19	37
DIPP1_NoIndex_L001_B_63	3	10	1	0	2	0	0	3	0	0	13	7	0	9	0	90	1	108	0	2	2	0	223	1	0	77	1	810	7	1	14	0	72	2	32	150	22	27	1	121	16	180	20	53	70	5	13	13	68
DIPP1_NoIndex_L001_B_64	6	18	0	0	2	4	2	0	0	0	36	6	0	62	0	169	7	161	0	2	1	2	608	0	1	210	1	1665	6	0	23	0	190	2	55	89	37	17	2	273	54	254	53	28	179	6	15	17	137
DIPP1_NoIndex_L001_B_65	1	10	0	0	3	0	0	0	0	0	12	11	0	16	0	67	9	76	0	2	0	0	252	88	0	99	0	811	4	1	15	0	77	1	22	56	12	12	0	107	34	119	32	29	72	1	17	9	92
DIPP1_NoIndex_L001_B_66	0	3	2	0	1	0	0	1	0	0	0	7	0	9	0	2	2	13	0	0	2	0	6	0	0	1	0	78	0	1	3	0	1	0	0	6	0	3	0	3	2	10	0	1	2	0	0	0	9
DIPP1_NoIndex_L001_B_67	0	2	1	0	8	1	5	4	0	0	0	3	0	1	0	5	59	178	1	0	3	1	17	0	1	6	0	158	7	3	18	0	10	1	13	14	0	9	2	9	1	36	3	1	4	149	4	0	87
DIPP1_NoIndex_L001_B_68	0	11	1	1	1	0	0	2	0	0	3	8	0	17	1	3	2	90	1	0	4	0	32	50	1	2	3	238	0	2	4	0	5	0	9	4	1	3	1	5	1	10	0	0	10	174	6	3	10
DIPP1_NoIndex_L001_B_69	0	1	0	0	0	0	1	0	0	0	0	0	0	6	0	0	29	3	1	0	0	0	1	0	0	0	30	12	0	0	0	0	0	0	2	0	0	0	0	1	0	1	0	0	1	2	0	0	0
DIPP1_NoIndex_L001_B_7	0	6	1	0	3	1	43	2	0	0	25	4	0	15	0	207	451	168	0	6	0	0	683	0	1	261	3	2121	2	0	40	0	200	3	53	2	38	5	0	336	106	295	89	0	206	2	32	39	184
DIPP1_NoIndex_L001_B_70	1	17	2	2	5	3	0	2	0	0	19	1	0	6	0	150	2	137	0	5	0	0	407	1	0	138	207	1255	15	0	34	0	118	3	45	89	25	41	0	178	70	283	52	11	117	10	25	26	130
DIPP1_NoIndex_L001_B_71	0	7	0	0	2	1	1	2	0	0	9	1	0	4	0	74	2	103	0	1	0	1	206	0	0	72	29	646	11	0	13	0	51	0	16	42	9	22	0	96	25	145	18	2	54	5	9	12	55
DIPP1_NoIndex_L001_B_72	0	7	1	0	4	1	0	8	0	1	4	0	0	7	1	0	2	131	0	1	0	0	8	1	3	2	0	190	0	0	25	0	3	0	21	18	2	10	1	1	0	18	0	0	0	3	13	1	120
DIPP1_NoIndex_L001_B_73	0	6	0	0	3	1	0	2	0	0	4	0	0	11	0	1	1	238	1	1	1	1	10	10	0	0	3	161	0	4	16	0	2	0	26	22	2	13	1	2	2	15	0	0	2	2	6	2	119
DIPP1_NoIndex_L001_B_74	0	8	0	0	2	0	0	9	0	0	8	2	0	7	0	53	1	123	0	2	0	0	156	453	1	59	10	880	1	1	16	0	30	3	7	14	12	5	0	64	18	76	17	2	44	1	7	7	92
DIPP1_NoIndex_L001_B_75	1	13	4	0	6	1	1	31	0	1	12	1	0	6	4	88	2	1429	0	5	11	1	340	258	1	100	0	1325	3	34	33	1	88	3	26	28	18	35	0	127	64	169	20	6	83	6	9	21	119
DIPP1_NoIndex_L001_B_76	0	5	0	0	0	0	0	1	0	0	1	1	0	2	0	7	0	35	1	0	1	0	11	17	0	7	2	181	0	0	3	0	3	0	2	0	2	0	0	5	1	3	0	0	4	2	2	1	11
DIPP1_NoIndex_L001_B_77	2	14	1	0	4	0	0	18	0	0	2	2	0	25	0	38	1	894	0	5	6	1	156	246	0	45	0	656	0	21	12	151	31	6	13	17	6	22	0	71	15	101	13	4	36	7	14	10	72
DIPP1_NoIndex_L001_B_78	0	8	0	0	2	1	0	1	0	1	9	0	0	1	0	90	1	99	0	3	0	0	221	0	0	71	0	674	7	1	19	0	57	3	22	51	13	21	0	100	25	113	20	3	60	5	13	6	101
DIPP1_NoIndex_L001_B_79	1	8	1	0	3	0	4	40	0	0	6	2	0	19	0	31	77	65	0	27	29	0	74	0	1	30	1	290	0	0	26	0	12	19	14	8	4	5	0	45	7	53	10	0	15	1	12	4	65
DIPP1_NoIndex_L001_B_8	0	9	0	0	3	0	1	0	1	0	27	8	0	19	0	225	8	150	0	2	1	0	582	0	2	238	0	1894	0	0	41	0	171	1	36	6	35	2	0	302	78	211	53	0	147	3	32	24	218
DIPP1_NoIndex_L001_B_80	1	14	0	0	2	0	0	43	0	0	24	1	0	41	2	93	8	166	0	35	26	0	273	0	2	115	0	968	5	0	59	0	102	25	43	11	14	6	0	151	29	142	43	0	111	1	25	14	144
DIPP1_NoIndex_L001_B_81	0	0	0	0	2	0	0	7	0	4	3	0	0	9	0	23	2	33	179	6	2	0	82	0	1	27	3	181	0	0	9	0	22	2	5	1	4	1	0	37	7	35	3	0	27	0	6	2	15
DIPP1_NoIndex_L001_B_82	0	14	1	0	6	0	1	61	1	0	46	1	0	3	0	231	12	242	59	43	52	0	914	1	6	298	4	2425	2	0	78	0	198	47	88	10	52	9	0	432	78	304	89	0	235	3	37	38	227
DIPP1_NoIndex_L001_B_83	1	24	0	0	8	1	0	95	0	0	22	8	0	0	0	110	3	205	197	53	69	2	666	0	2	159	3	1460	5	0	58	0	155	39	66	5	33	5	0	240	68	203	47	0	177	3	21	23	65
DIPP1_NoIndex_L001_B_84	0	25	0	0	15	1	0	97	0	0	59	2	0	4	0	329	2	337	362	46	68	0	1094	1	2	375	1	3113	6	1	99	0	299	45	96	15	60	15	0	540	120	427	156	0	324	4	67	62	298
DIPP1_NoIndex_L001_B_85	5	42	1	0	11	2	0	162	0	0	51	4	0	10	0	251	5	487	193	98	146	2	847	5	4	326	2	2676	4	0	89	0	208	90	94	13	44	9	0	432	69	376	67	0	274	1	44	39	279
DIPP1_NoIndex_L001_B_86	5	34	1	0	6	1	4	162	0	0	27	1	0	4	0	119	90	314	255	91	127	1	457	7	0	145	0	1202	4	0	80	0	87	91	49	12	24	9	1	226	23	242	38	0	94	5	23	18	169
DIPP1_NoIndex_L001_B_87	0	6	0	0	1	3	0	71	0	0	1	0	0	2	0	15	2	38	92	43	29	0	54	7	1	21	1	173	2	8	17	0	10	34	7	3	1	25	0	29	3	37	5	0	19	3	5	1	22
DIPP1_NoIndex_L001_B_88	2	11	0	0	17	0	7	58	0	0	9	1	0	3	0	22	109	111	9	40	45	0	148	21	4	41	2	456	23	14	30	0	47	21	28	6	2	63	2	76	13	111	7	0	37	10	18	5	44
DIPP1_NoIndex_L001_B_89	7	44	2	0	41	1	2	122	0	0	28	1	0	12	1	160	32	409	219	80	91	1	598	63	5	195	1	1835	62	109	92	0	152	67	71	22	31	208	2	254	64	287	44	2	148	17	41	23	156
DIPP1_NoIndex_L001_B_9	0	7	0	0	1	0	5	1	0	0	9	26	0	40	0	100	98	80	0	3	0	0	238	0	0	90	2	767	0	13	9	0	77	0	17	0	18	24	3	119	27	84	23	0	89	3	10	11	87
DIPP1_NoIndex_L001_B_90	4	57	2	0	52	2	0	159	0	0	34	2	0	7	1	183	7	375	85	120	147	0	661	28	5	203	0	1892	78	37	126	0	160	69	83	19	29	109	1	301	87	350	41	0	174	20	39	33	157
DIPP1_NoIndex_L001_B_91	3	44	0	0	27	1	0	209	0	0	32	6	0	5	0	101	2	392	23	110	143	1	490	1	4	157	1	1265	38	6	110	0	107	75	55	14	29	43	1	229	57	251	35	1	108	12	31	16	107
DIPP1_NoIndex_L001_B_92	1	53	0	1	28	1	1	222	0	0	45	2	0	5	1	335	1	377	75	142	136	1	1113	301	5	412	4	3125	18	9	113	0	268	100	95	25	46	44	5	526	136	490	97	0	296	7	62	52	340
DIPP1_NoIndex_L001_B_93	0	29	0	0	12	0	0	90	0	0	17	0	0	3	0	114	2	165	3	43	75	1	372	241	2	114	0	1053	20	2	42	0	101	33	37	11	20	26	1	185	38	186	53	0	108	9	31	23	91
DIPP1_NoIndex_L001_B_94	0	44	0	0	26	4	0	126	0	0	43	2	0	6	1	272	1	261	24	79	89	0	865	348	2	326	1	2434	23	17	97	0	190	69	60	10	46	77	0	415	66	336	71	0	281	13	55	33	233
DIPP1_NoIndex_L001_B_95	0	31	0	0	13	0	0	130	0	0	15	1	0	1	0	78	1	135	35	74	89	0	263	3	3	108	0	778	16	13	69	0	60	65	38	6	24	32	0	135	23	148	12	0	110	6	25	11	66
DIPP1_NoIndex_L001_B_96	0	16	0	0	0	0	1	0	0	0	0	106	0	25	0	1	21	15	1	0	1	0	0	4	0	1	1	15	0	0	0	0	1	0	3	1	0	2	0	3	0	3	0	0	0	2	0	0	0
DIPP1_NoIndex_L001_B_97	4	20	1	0	1	0	2	41	0	0	2	2	0	1	0	0	38	84	1	21	1	0	15	1576	2	13	0	134	1	4	22	0	5	20	20	11	2	13	0	14	0	92	0	1	2	3	11	2	43
DIPP1_NoIndex_L001_B_98	2	10	0	0	2	0	37	45	0	0	5	3	0	13	0	2	334	137	1	28	10	0	12	216	2	13	0	129	5	8	23	0	5	16	28	23	1	17	0	4	0	57	0	0	2	5	7	3	49
DIPP1_NoIndex_L001_B_99	0	2	0	601	0	0	0	0	0	0	0	1	0	0	0	2	0	19	0	0	1	0	18	0	0	8	0	90	0	0	7	0	10	0	4	0	2	0	0	7	7	15	2	0	11	0	3	1	4
DIPP1_NoIndex_L002_B_1	0	4	0	1	0	0	0	1	13	0	0	12	0	71	0	0	2	15	0	0	0	0	1	0	0	1	50	4	0	0	1	0	0	0	2	0	0	0	0	0	0	0	0	0	0	0	0	1	0
DIPP1_NoIndex_L002_B_10	0	5	1	0	0	1	11	0	0	0	28	4	0	13	0	229	61	202	0	0	0	1	692	0	1	212	1	2236	1	15	14	0	211	5	61	3	52	25	2	434	98	284	90	0	142	0	15	34	184
DIPP1_NoIndex_L002_B_100	0	11	0	0	2	2	1	2	0	0	4	0	0	29	0	0	6	220	1	0	2	0	17	0	2	1	2	218	1	0	30	0	8	3	58	15	2	10	0	11	0	195	0	0	1	4	15	2	142
DIPP1_NoIndex_L002_B_101	0	11	1	0	1	1	1	83	0	0	24	1	0	12	0	135	0	233	0	48	5	0	377	0	2	144	0	1484	4	0	31	0	135	64	50	4	22	5	0	237	59	192	55	0	78	0	20	27	173
DIPP1_NoIndex_L002_B_102	0	18	1	0	6	0	2	103	0	0	28	2	0	18	0	171	23	305	1	49	11	0	455	0	1	194	2	1608	5	0	44	1	164	48	66	10	26	7	0	348	61	232	77	0	90	3	27	20	193
DIPP1_NoIndex_L002_B_103	0	9	0	0	2	0	0	87	1	0	6	2	0	11	1	56	4	150	0	53	3	0	194	3	4	66	0	641	4	0	54	0	50	40	29	5	16	9	0	123	13	128	16	0	37	2	15	8	84
DIPP1_NoIndex_L002_B_104	2	1	0	0	0	0	0	2	1	0	0	3	0	21	0	0	1	19	0	0	0	0	6	0	0	0	0	37	0	0	0	0	4	2	9	0	0	0	0	6	0	0	0	0	1	1	0	0	1
DIPP1_NoIndex_L002_B_105	0	26	0	0	6	0	0	184	1	0	5	11	0	18	0	2	2	143	0	98	144	0	45	1	3	16	0	149	4	0	57	0	4	94	20	7	2	6	0	33	0	68	0	1	1	1	9	1	4
DIPP1_NoIndex_L002_B_106	0	0	0	1	0	0	1	1	1	0	0	3	0	376	0	0	25	61	2	0	2	0	13	2	0	4	0	16	0	0	1	0	4	0	11	1	0	0	0	2	0	4	0	0	0	1	2	0	0
DIPP1_NoIndex_L002_B_107	1	14	2	0	9	2	0	4	0	0	13	4	0	11	1	0	4	281	0	9	3	0	28	1	0	6	0	366	1	0	59	0	17	2	89	40	3	11	0	1	0	35	0	0	0	2	14	1	323
DIPP1_NoIndex_L002_B_108	51	13	0	0	1	0	0	20	0	0	0	0	0	1	0	1	1	27	0	11	20	0	5	0	0	1	4	35	0	0	7	0	4	12	5	5	1	0	0	2	0	8	0	2	1	0	1	2	7
DIPP1_NoIndex_L002_B_109	19	5	0	0	0	0	0	10	0	0	1	0	0	4	0	0	0	32	0	8	9	1	4	1	1	3	7	34	3	0	2	0	2	10	7	18	0	6	0	3	0	15	0	11	0	0	0	1	9
DIPP1_NoIndex_L002_B_11	0	7	0	0	1	1	0	2	0	0	9	1	0	10	0	38	3	126	0	0	4	0	102	1	1	34	0	389	5	2	14	0	26	1	19	117	11	18	0	64	13	172	12	32	20	4	3	4	63
DIPP1_NoIndex_L002_B_110	65	39	0	0	5	4	0	98	0	0	8	1	0	6	0	1	2	213	0	49	72	0	45	0	5	14	0	172	4	10	38	1	3	52	57	98	2	26	0	17	0	107	0	32	1	10	15	0	87
DIPP1_NoIndex_L002_B_111	33	37	1	0	4	2	1	110	0	0	12	2	0	4	0	0	20	152	0	49	79	0	38	1	3	10	1	150	8	3	70	0	7	64	50	153	1	26	0	24	0	151	0	51	0	8	11	6	28
DIPP1_NoIndex_L002_B_112	15	15	1	0	2	2	0	62	0	0	2	1	0	3	0	0	1	111	0	28	44	1	17	7	2	9	0	64	5	7	28	1	7	49	19	75	0	9	1	7	0	72	0	18	0	2	7	0	18
DIPP1_NoIndex_L002_B_113	1	19	1	2	58	2	0	12	0	0	28	20	0	159	0	143	3	183	1	1	1	1	482	0	1	123	0	1321	82	0	48	0	114	6	65	10	24	43	2	292	36	200	58	0	75	16	23	20	81
DIPP1_NoIndex_L002_B_114	0	14	0	1	27	0	0	3	0	2	15	5	0	41	0	113	0	121	0	3	2	0	344	3	1	120	6	999	60	0	33	0	69	1	34	7	11	33	2	198	37	140	55	0	52	5	12	12	84
DIPP1_NoIndex_L002_B_115	40	24	0	1	33	1	0	7	0	0	13	8	0	23	0	103	8	183	0	2	3	1	558	0	3	151	10	1650	42	0	42	0	103	0	56	5	30	26	1	305	64	206	47	1	107	8	22	37	75
DIPP1_NoIndex_L002_B_116	25	22	2	0	48	0	6	6	0	0	24	8	0	17	1	200	20	187	0	2	2	0	626	1	2	182	3	1912	71	0	44	0	162	0	55	8	31	34	6	332	69	216	58	0	118	7	21	40	153
DIPP1_NoIndex_L002_B_117	34	18	0	0	18	0	0	2	0	0	11	0	0	1	0	73	0	128	0	4	2	0	431	0	1	114	0	1539	18	0	38	0	156	1	45	3	30	15	2	251	64	164	77	1	117	1	20	34	40
DIPP1_NoIndex_L002_B_118	2	4	0	0	0	0	0	0	0	0	0	17	0	16	0	6	1	34	0	0	0	0	13	1	0	7	1	39	2	1	4	0	1	0	7	14	0	3	0	9	2	14	1	1	6	2	0	1	1
DIPP1_NoIndex_L002_B_119	5	2	1	0	2	0	1	2	0	0	6	2	0	5	0	23	17	64	0	1	0	0	66	0	1	27	0	322	6	4	16	0	20	0	16	74	4	43	0	41	8	100	6	6	21	5	6	1	15
DIPP1_NoIndex_L002_B_12	1	9	2	0	4	0	0	3	0	0	13	1	0	4	0	68	0	198	32	4	1	0	204	0	1	63	0	733	12	2	14	0	61	1	44	108	12	18	2	108	16	199	10	26	34	8	11	12	123
DIPP1_NoIndex_L002_B_120	20	10	0	0	7	0	6	1	0	0	3	1	0	10	0	27	35	42	0	1	0	0	87	0	2	19	2	250	13	0	7	0	16	1	16	12	3	18	0	62	10	58	20	1	7	6	2	5	29
DIPP1_NoIndex_L002_B_121	12	9	0	2	13	0	0	24	0	0	6	0	0	6	0	22	0	82	0	14	2	0	83	0	0	23	0	276	10	1	10	0	18	18	15	8	1	8	0	36	9	61	7	0	11	3	3	3	39
DIPP1_NoIndex_L002_B_122	2	5	0	0	4	2	0	40	0	0	5	5	0	1	0	15	3	88	0	36	15	0	64	9	0	20	0	256	6	6	19	0	12	18	28	17	5	11	0	31	0	80	4	0	6	1	6	3	33
DIPP1_NoIndex_L002_B_123	3	7	0	0	1	0	6	24	0	0	2	5	0	13	0	6	49	64	0	24	14	1	34	637	0	5	0	106	0	12	15	549	9	18	14	5	2	17	0	15	1	61	1	0	0	1	3	1	27
DIPP1_NoIndex_L002_B_124	0	0	0	0	0	0	0	0	0	0	0	2	0	176	0	0	0	7	0	0	0	1	0	0	0	0	0	4	0	0	1	0	0	0	1	0	0	0	0	0	0	1	0	0	1	0	0	0	0
DIPP1_NoIndex_L002_B_125	0	0	0	0	0	0	0	0	1	0	0	0	0	45	0	0	52	12	1	0	0	0	1	0	0	0	0	5	0	0	0	0	0	0	0	1	0	0	0	0	0	1	0	0	0	0	0	0	1
DIPP1_NoIndex_L002_B_126	0	0	0	0	0	0	0	0	1	0	0	0	0	60	0	0	3	13	0	0	0	0	4	0	0	0	3	7	0	0	1	0	0	0	1	1	0	0	0	0	0	1	0	0	0	0	0	0	0
DIPP1_NoIndex_L002_B_127	0	1	0	0	0	0	0	0	0	0	0	0	0	14	0	0	2	3	0	0	0	0	1	0	0	1	0	7	0	0	0	0	1	0	0	2	0	1	0	0	0	0	0	0	0	0	0	0	1
DIPP1_NoIndex_L002_B_128	0	0	0	0	0	0	5	1	0	0	0	1	0	20	0	0	77	7	0	0	0	0	4	0	0	0	49	17	0	0	0	0	0	0	2	1	0	0	0	1	0	0	0	0	1	0	0	0	0
DIPP1_NoIndex_L002_B_129	0	0	0	4	0	0	4	1	0	0	0	0	1	25	0	0	48	22	0	0	0	0	5	0	0	0	134	43	1	0	0	0	5	0	7	0	0	0	0	1	0	2	0	0	0	0	0	3	0
DIPP1_NoIndex_L002_B_13	1	8	3	0	3	1	0	2	0	0	10	1	0	4	0	110	2	279	18	4	2	4	357	1	0	92	0	1113	12	2	20	0	94	1	50	108	21	32	1	192	47	289	57	25	57	6	15	18	155
DIPP1_NoIndex_L002_B_130	1	1	0	0	0	0	0	0	0	0	0	0	0	3	0	0	10	11	0	0	0	0	0	1	0	0	0	12	0	0	0	0	2	0	6	0	0	0	0	0	0	3	0	0	0	0	0	0	0
DIPP1_NoIndex_L002_B_131	0	0	0	0	0	0	0	0	0	0	0	0	0	0	0	0	16	14	0	0	0	1	3	1	0	2	0	14	0	0	0	0	0	0	4	1	0	0	0	0	0	1	0	0	0	0	0	0	0
DIPP1_NoIndex_L002_B_132	0	1	0	0	0	0	0	0	0	1	0	0	0	4	0	0	1	22	0	0	1	0	3	0	0	3	8	17	1	0	0	0	0	1	11	0	0	1	0	2	0	1	0	0	2	0	3	1	0
DIPP1_NoIndex_L002_B_133	0	0	1	0	0	0	0	0	1	0	0	0	0	2	0	1	0	35	0	0	3	1	8	3	0	2	0	32	0	0	1	0	0	1	4	0	0	0	0	3	0	2	0	0	0	0	3	2	1
DIPP1_NoIndex_L002_B_134	0	4	0	0	1	0	3	2	0	0	4	3	0	2	0	0	15	92	0	0	0	0	5	0	0	1	0	91	1	0	10	0	4	0	20	8	0	3	0	0	0	14	0	0	0	0	4	1	75
DIPP1_NoIndex_L002_B_135	1	5	0	0	1	0	0	2	0	0	0	1	1	9	0	0	1	55	0	1	1	0	5	0	0	1	0	69	0	0	8	0	4	1	18	6	0	4	0	2	0	7	0	0	0	0	1	0	72
DIPP1_NoIndex_L002_B_136	1	8	0	0	1	2	0	0	0	0	5	2	0	9	1	0	1	105	0	1	0	0	9	1	0	1	2	115	0	24	10	1	10	3	30	13	0	32	0	2	0	18	1	0	0	2	7	1	121
DIPP1_NoIndex_L002_B_137	0	2	0	0	3	1	1	7	0	0	4	1	0	24	0	0	12	107	0	5	2	0	14	1	1	2	0	138	0	24	16	0	6	0	35	20	1	33	0	1	0	19	0	0	0	1	12	0	133
DIPP1_NoIndex_L002_B_138	0	3	1	0	4	0	11	0	2	0	6	2	0	2	0	0	102	161	0	3	1	0	16	0	1	2	1	206	1	24	21	0	3	2	52	16	1	18	0	2	0	30	0	0	0	3	14	3	188
DIPP1_NoIndex_L002_B_139	0	1	0	0	1	0	0	2	0	0	0	3	0	2	0	1	4	80	0	0	0	1	16	0	2	1	0	124	0	4	17	0	10	0	39	14	3	9	0	1	0	10	0	0	1	1	3	0	111
DIPP1_NoIndex_L002_B_14	0	1	0	0	0	0	0	2	0	0	0	0	0	1	0	0	93	30	0	0	1	0	13	705	0	0	4	33	0	66	1	0	0	0	0	4	0	69	0	1	0	4	0	0	0	5	4	0	1
DIPP1_NoIndex_L002_B_140	0	0	0	0	0	0	0	0	0	0	0	0	0	1	0	1	0	4	0	0	0	0	0	0	0	0	0	12	0	8	0	0	0	1	1	0	0	2	0	0	0	1	0	0	0	0	0	0	0
DIPP1_NoIndex_L002_B_141	0	1	0	0	0	0	19	0	0	0	1	9	0	0	0	1	218	154	0	0	0	1	10	0	0	1	1	26	3	0	1	0	5	0	0	0	0	0	0	7	1	4	1	0	0	0	0	0	0
DIPP1_NoIndex_L002_B_142	0	0	1	0	0	0	34	0	0	0	1	5	0	7	0	3	490	2751	0	1	3	0	24	0	0	1	0	47	0	0	3	0	3	1	4	5	1	0	0	7	0	25	0	0	0	0	0	0	4
DIPP1_NoIndex_L002_B_143	3	3	0	0	0	0	2	10	0	0	9	0	0	1	0	6	26	3470	0	1	4	0	99	0	0	10	0	203	1	0	4	0	13	1	5	5	5	2	0	30	7	30	5	1	15	0	1	3	7
DIPP1_NoIndex_L002_B_144	0	2	1	0	1	0	10	3	0	0	1	0	0	3	0	12	91	1970	0	0	0	0	46	0	0	16	1	117	1	0	3	0	11	0	8	6	2	5	0	25	6	25	1	4	5	0	1	2	17
DIPP1_NoIndex_L002_B_145	0	1	1	0	0	0	4	4	0	0	2	1	0	6	0	8	35	255	0	1	3	0	33	13	1	6	0	107	0	0	0	0	9	1	7	4	0	6	0	13	4	14	1	1	5	0	1	1	6
DIPP1_NoIndex_L002_B_146	5	4	1	0	4	0	1	66	0	1	9	2	0	7	0	32	35	2325	0	1	6	2	147	113	1	42	0	356	23	6	11	0	24	3	24	36	11	15	2	64	18	80	28	10	20	2	7	7	35
DIPP1_NoIndex_L002_B_147	0	8	0	0	5	0	1	28	2	0	3	5	0	1	1	18	19	517	0	2	0	1	62	54	1	24	0	237	9	6	9	0	14	3	21	19	3	16	0	39	13	43	3	4	9	4	5	2	20
DIPP1_NoIndex_L002_B_148	2	3	1	0	1	0	1	12	0	0	31	0	0	2	1	28	2	2243	0	2	283	16	78	49	2	34	5	242	3	6	7	0	11	2	16	10	4	3	0	50	3	37	5	0	14	1	1	4	27
DIPP1_NoIndex_L002_B_149	6	1	2	0	3	0	0	25	0	0	25	0	0	2	0	9	13	687	0	1	264	18	50	51	21	10	0	118	2	3	7	1	9	1	14	11	4	8	2	35	9	37	4	1	7	3	3	2	11
DIPP1_NoIndex_L002_B_15	0	5	0	0	1	0	0	0	0	0	3	0	0	7	0	0	3	124	0	1	3	0	15	1241	1	3	0	88	4	18	18	0	3	0	34	49	2	38	0	5	0	164	0	3	0	11	7	1	57
DIPP1_NoIndex_L002_B_150	1	7	0	0	1	1	0	14	0	0	14	0	0	0	0	107	11	142	0	6	2	0	397	0	1	126	0	1239	2	0	19	0	77	4	27	19	26	5	0	218	57	187	61	0	85	1	11	14	161
DIPP1_NoIndex_L002_B_151	0	8	0	0	2	0	0	38	0	0	6	0	0	5	0	48	20	78	0	17	8	0	171	0	4	42	0	457	1	2	8	0	39	16	18	3	11	5	0	90	24	75	12	0	40	0	9	2	44
DIPP1_NoIndex_L002_B_152	0	4	0	0	0	1	0	5	0	0	2	0	0	2	0	30	1	33	0	5	2	0	73	76	1	29	0	280	0	7	6	0	15	1	8	1	6	3	0	65	9	49	16	0	10	0	3	2	38
DIPP1_NoIndex_L002_B_153	3	15	3	0	4	0	0	19	0	0	3	3	0	1	0	24	4	267	0	8	5	1	98	344	0	36	0	713	0	30	13	418	15	13	17	27	4	18	0	47	12	52	10	6	15	1	5	6	72
DIPP1_NoIndex_L002_B_154	0	0	0	1	0	0	14	0	0	0	0	0	0	0	0	0	95	3	0	0	0	0	0	0	0	0	0	4	0	0	0	0	0	0	0	0	0	0	0	0	0	0	0	0	0	0	0	0	0
DIPP1_NoIndex_L002_B_155	0	1	0	0	0	0	2	0	0	0	0	0	0	37	0	0	33	10	0	0	0	0	2	0	0	2	39	9	0	0	1	0	1	0	0	1	0	0	0	0	0	1	0	0	0	0	0	0	0
DIPP1_NoIndex_L002_B_156	0	0	0	0	0	0	3	0	0	0	0	0	0	40	0	0	25	9	0	0	0	0	4	0	0	0	3	4	0	0	0	0	0	0	0	0	0	0	0	0	0	1	0	0	0	0	0	1	0
DIPP1_NoIndex_L002_B_157	0	0	0	0	0	0	3	1	0	0	0	0	0	7	0	0	12	6	0	0	0	0	3	1	0	1	8	4	0	0	0	0	0	0	2	0	0	0	0	0	0	0	0	0	0	0	0	0	1
DIPP1_NoIndex_L002_B_158	0	0	0	0	0	0	10	0	0	0	0	0	0	22	0	1	74	21	0	0	0	0	5	0	0	2	8	19	1	0	0	0	0	0	3	0	0	0	0	0	0	2	0	0	1	0	0	0	0
DIPP1_NoIndex_L002_B_159	0	1	0	1	0	0	7	0	0	0	1	0	0	0	0	0	102	18	0	0	0	0	2	0	0	1	13	6	0	0	0	0	0	0	0	0	0	0	0	0	0	1	0	0	0	0	0	1	0
DIPP1_NoIndex_L002_B_16	0	9	1	0	7	2	0	45	0	0	12	1	0	26	0	52	5	145	0	23	24	0	170	198	0	46	0	499	18	2	15	0	43	20	31	59	15	29	0	87	13	161	37	9	20	6	6	7	72
DIPP1_NoIndex_L002_B_160	9	0	0	0	0	0	0	0	0	0	0	0	0	22	0	0	16	433	0	0	17	0	10	0	0	1	0	23	0	0	0	0	2	0	0	2	0	0	0	0	0	3	0	0	0	0	0	1	2
DIPP1_NoIndex_L002_B_161	9	1	3	0	0	0	0	1	0	0	0	4	0	72	0	0	13	807	0	0	26	1	6	1	0	2	21	31	0	0	0	0	1	0	1	0	0	0	0	0	0	6	0	0	0	0	0	0	0
DIPP1_NoIndex_L002_B_162	0	0	0	0	0	0	6	0	0	0	0	1	0	4	0	0	67	38	0	0	2	0	4	0	0	0	0	5	0	0	0	0	0	0	0	0	0	2	0	0	0	0	0	0	0	0	1	1	0
DIPP1_NoIndex_L002_B_163	4	1	0	0	0	0	1	0	0	0	0	0	0	32	0	0	12	120	0	0	2	2	2	0	0	0	5	9	1	0	0	0	0	0	2	1	0	0	0	1	0	0	0	0	0	0	0	0	0
DIPP1_NoIndex_L002_B_164	9	0	0	0	0	0	1	0	0	0	0	1	0	29	0	0	10	482	0	0	18	1	8	19	0	0	1	21	0	0	0	0	0	0	1	1	0	0	0	0	0	0	0	0	1	0	0	0	1
DIPP1_NoIndex_L002_B_165	4	1	0	0	0	0	0	0	0	1	0	0	0	84	0	0	6	261	0	0	11	0	5	0	0	1	2	14	0	0	1	0	1	0	3	2	0	0	0	1	0	0	0	0	0	0	1	0	0
DIPP1_NoIndex_L002_B_166	4	1	1	1	0	0	1	1	0	0	0	1	0	23	0	0	9	279	0	0	7	0	3	7	0	2	17	36	0	0	0	0	1	0	3	0	0	0	0	0	0	4	0	0	0	1	0	1	2
DIPP1_NoIndex_L002_B_167	0	16	0	0	4	1	0	4	0	0	11	0	0	19	0	1	5	319	0	6	4	0	36	8	3	0	0	97	48	0	52	0	13	1	91	846	6	85	12	2	0	484	0	340	1	33	20	2	6
DIPP1_NoIndex_L002_B_168	0	0	0	0	1	0	0	0	0	0	0	0	0	0	0	7	0	0	0	0	0	0	0	0	0	0	0	0	0	0	1	0	0	0	0	0	0	0	0	0	0	0	0	0	0	0	0	0	0
DIPP1_NoIndex_L002_B_169	0	6	0	0	0	0	0	0	2	0	0	11	0	8	1	474	12	37	0	0	1	1	24	0	0	5	2	127	1	0	4	0	6	0	5	4	3	1	0	18	0	23	0	0	3	0	2	3	42
DIPP1_NoIndex_L002_B_17	0	11	1	0	19	1	9	45	0	0	12	2	0	13	0	71	57	242	0	25	33	0	284	33	3	86	0	953	30	4	28	0	60	29	49	78	17	37	1	154	33	250	31	12	60	14	11	14	137
DIPP1_NoIndex_L002_B_170	0	6	2	0	3	0	0	2	0	0	4	10	0	7	0	1511	2	69	0	0	1	0	20	0	0	6	30	273	7	0	9	0	9	0	16	75	8	15	0	55	0	99	1	25	20	7	2	5	37
DIPP1_NoIndex_L002_B_171	0	2	0	0	1	0	1	1	3	0	2	6	0	1	0	329	23	19	0	0	0	0	10	0	0	0	8	60	2	0	1	0	5	0	11	12	1	3	0	13	1	26	0	3	1	0	0	2	9
DIPP1_NoIndex_L002_B_172	6	6	1	0	1	0	0	30	0	0	4	0	0	23	15	394	1	2318	0	6	10	0	77	0	0	18	0	234	4	5	10	0	15	3	15	19	5	11	0	35	4	68	4	3	14	4	2	3	31
DIPP1_NoIndex_L002_B_173	0	0	0	0	2	0	0	3	0	0	0	1	0	3	2	58	0	74	0	0	0	0	11	0	0	1	0	41	6	4	2	0	0	0	3	7	0	3	1	9	1	7	0	1	0	0	1	0	2
DIPP1_NoIndex_L002_B_174	0	3	0	0	1	0	1	4	0	0	3	0	0	1	1	0	1	1239	0	1	3	0	17	0	0	2	8	140	0	1	11	0	6	0	25	14	0	8	0	5	0	17	0	0	1	0	4	3	92
DIPP1_NoIndex_L002_B_175	3	3	0	0	1	0	9	0	0	0	2	5	0	71	0	9	121	20	0	1	0	0	31	0	0	10	151	115	4	1	1	0	18	3	6	8	1	4	0	20	4	14	3	2	7	0	5	0	6
DIPP1_NoIndex_L002_B_176	11	4	0	1	5	0	0	46	0	0	4	2	0	29	24	610	0	55	0	9	1	0	28	0	0	4	2	145	15	1	16	0	5	7	15	19	7	9	0	24	1	35	2	4	7	1	3	6	9
DIPP1_NoIndex_L002_B_177	23	25	2	0	11	0	0	47	0	0	16	2	0	14	11	2092	0	152	0	13	2	0	224	0	1	54	0	957	15	6	42	0	59	12	36	32	12	27	0	205	21	148	32	2	68	6	12	15	108
DIPP1_NoIndex_L002_B_178	0	13	1	0	1	0	7	0	0	0	5	30	0	10	0	76	96	54	0	0	1	0	208	0	3	58	0	708	2	0	14	0	91	1	19	0	8	0	0	115	15	81	31	0	38	0	12	10	53
DIPP1_NoIndex_L002_B_179	1	4	0	1	0	0	2	1	0	0	1	2	0	9	0	25	17	40	0	1	2	0	71	0	1	27	1	230	0	0	4	0	28	0	3	5	4	1	0	48	4	29	7	0	15	0	4	7	20
DIPP1_NoIndex_L002_B_18	1	0	0	0	0	0	0	1	0	0	0	1	0	52	0	0	7	11	0	0	0	0	10	0	0	2	53	13	0	0	1	0	0	0	1	1	0	0	0	1	0	4	0	0	0	0	0	0	1
DIPP1_NoIndex_L002_B_180	0	0	0	0	0	0	0	0	0	0	0	0	0	0	0	0	0	0	0	0	0	0	0	0	0	1	0	2	0	0	0	0	0	0	0	0	0	0	0	0	0	0	0	0	0	0	0	0	0
DIPP1_NoIndex_L002_B_181	0	2	0	0	0	0	0	1	0	0	0	13	0	1	0	0	4	12	0	0	0	0	5	0	0	2	1	13	0	0	0	0	2	0	0	0	1	0	0	1	2	3	1	0	1	0	0	0	2
DIPP1_NoIndex_L002_B_182	0	0	0	1	0	0	6	3	0	0	2	16	0	1	0	3	17	13	0	1	2	0	19	5	0	6	0	33	0	0	1	2	1	2	1	0	0	0	0	7	1	7	1	0	1	0	0	0	4
DIPP1_NoIndex_L002_B_183	1	3	0	0	1	0	0	18	0	0	2	1	0	1	0	17	1	47	0	2	9	0	75	0	0	13	1	211	0	2	7	0	20	3	9	6	1	0	0	40	12	34	9	1	10	1	1	2	9
DIPP1_NoIndex_L002_B_184	0	7	0	0	2	0	0	19	0	1	2	0	0	1	0	12	3	70	0	5	10	0	31	49	1	10	0	153	10	1	10	0	6	11	21	97	2	23	0	17	5	63	4	35	6	8	5	3	17
DIPP1_NoIndex_L002_B_185	2	2	0	0	6	0	0	10	0	0	3	3	0	1	1	18	1	96	0	5	31	0	37	439	23	15	2	136	3	4	9	1	12	3	4	5	1	6	23	30	6	22	8	0	9	35	4	3	6
DIPP1_NoIndex_L002_B_186	1	2	2	0	0	0	2	22	0	0	2	5	0	0	0	0	10	81	0	9	15	0	10	0	0	4	0	52	1	3	16	0	2	10	10	7	0	5	0	4	0	46	0	0	0	1	4	1	31
DIPP1_NoIndex_L002_B_187	0	5	0	0	0	0	0	66	0	0	1	0	0	0	0	0	3	37	0	10	10	0	15	0	2	2	0	38	1	0	6	0	1	12	11	4	3	4	0	7	1	25	0	0	0	1	2	1	14
DIPP1_NoIndex_L002_B_188	0	1	0	1	0	0	0	1	0	0	0	8	0	5	0	0	0	8	0	0	2	0	1	0	0	1	0	6	1	0	0	0	0	0	1	2	0	0	0	0	0	1	0	2	0	2	1	0	0
DIPP1_NoIndex_L002_B_189	1	8	0	0	1	0	0	40	0	0	3	12	0	3	0	0	15	36	0	9	15	1	9	0	0	4	0	38	3	1	13	1	2	19	9	18	0	3	0	5	0	28	0	3	0	0	4	0	15
DIPP1_NoIndex_L002_B_19	0	5	2	0	0	0	6	0	0	0	1	17	0	4	0	0	58	35	0	0	0	0	5	0	1	0	0	40	0	0	4	0	1	0	12	6	0	1	0	0	0	9	0	0	0	0	2	0	41
DIPP1_NoIndex_L002_B_190	1	3	0	0	0	0	0	81	0	0	1	1	0	0	0	0	2	160	0	15	17	0	9	0	0	12	1	57	1	2	12	0	4	12	17	0	0	2	0	9	0	36	0	0	1	0	3	0	23
DIPP1_NoIndex_L002_B_191	2	9	1	0	3	1	0	64	0	0	2	1	0	4	0	0	0	86	0	8	14	0	12	0	0	2	0	74	2	0	15	1	6	7	10	6	0	2	0	6	0	26	0	0	0	2	2	2	20
DIPP1_NoIndex_L002_B_192	1	6	0	0	0	1	0	97	0	0	6	2	0	3	0	1	0	111	0	24	22	0	13	0	3	10	1	82	3	1	21	0	5	23	11	5	1	3	0	13	0	59	0	0	0	2	5	0	27
DIPP1_NoIndex_L002_B_193	2	8	1	0	5	2	0	82	0	0	2	10	0	6	0	0	2	1055	0	20	50	1	23	1	2	10	2	220	6	26	52	0	8	26	47	120	3	31	0	19	8	143	0	0	1	0	11	2	129
DIPP1_NoIndex_L002_B_2	0	1	0	0	0	0	0	0	14	0	0	3	0	97	0	0	7	12	0	0	0	0	3	0	0	2	19	6	0	0	0	0	0	0	1	0	0	2	0	0	0	3	0	0	0	0	0	0	0
DIPP1_NoIndex_L002_B_20	0	0	0	0	0	0	0	1	0	0	0	3	0	164	0	0	5	12	0	0	0	0	4	0	0	1	0	9	0	0	0	0	0	0	4	0	0	0	0	0	0	0	0	0	0	0	0	0	0
DIPP1_NoIndex_L002_B_21	0	0	0	0	1	0	2	0	0	0	0	7	0	38	0	1	1	37	0	1	3	0	5	0	0	3	0	18	0	0	0	0	0	0	5	3	0	0	0	2	0	3	0	0	0	0	0	0	3
DIPP1_NoIndex_L002_B_22	0	0	0	0	0	0	8	0	0	0	0	5	0	38	0	0	60	19	0	0	1	0	1	0	0	1	0	23	0	0	0	0	1	0	2	1	0	1	0	1	0	2	0	0	1	0	0	0	0
DIPP1_NoIndex_L002_B_23	0	1	0	0	0	1	4	0	0	1	1	1	0	23	0	0	42	13	0	0	1	0	3	0	0	1	0	16	1	0	0	0	0	0	4	5	0	2	0	0	0	4	0	0	0	0	0	1	5
DIPP1_NoIndex_L002_B_24	0	4	1	0	6	1	1	2	0	0	0	3	0	13	0	0	10	53	0	0	0	0	6	53	1	0	3	73	7	0	2	0	3	1	15	5	0	4	0	0	1	12	0	0	0	2	3	0	33
DIPP1_NoIndex_L002_B_25	0	0	1	0	2	0	0	0	0	0	1	4	0	14	0	0	7	14	0	0	1	0	3	59	1	3	11	52	2	0	0	0	0	0	3	3	2	2	2	1	1	2	0	0	0	2	0	2	8
DIPP1_NoIndex_L002_B_26	0	2	0	0	3	0	0	1	0	0	1	2	0	12	0	0	2	11	0	0	3	0	1	8	2	0	20	16	2	1	1	0	0	0	0	1	0	2	2	0	0	2	0	0	0	6	2	0	3
DIPP1_NoIndex_L002_B_27	0	4	1	0	4	0	0	2	1	0	0	4	0	26	1	0	1	38	0	1	14	0	4	19	10	0	11	52	1	0	3	0	4	1	11	8	0	4	6	0	0	8	0	0	0	15	4	1	18
DIPP1_NoIndex_L002_B_28	8	23	1	0	38	1	1	37	4	0	7	5	0	40	1	0	11	193	0	1	126	0	40	23	103	8	4	177	30	2	27	0	12	3	56	18	0	44	72	1	0	50	0	0	3	151	16	3	85
DIPP1_NoIndex_L002_B_29	0	7	0	0	1	1	1	3	0	0	0	0	0	1	0	0	1	48	25	1	6	1	8	0	5	0	1	51	1	15	6	0	1	1	12	1	1	13	7	2	0	5	0	0	3	8	2	0	51
DIPP1_NoIndex_L002_B_3	0	1	0	0	0	0	0	0	0	0	1	2	0	100	0	1	4	13	0	0	0	0	3	0	0	0	25	8	0	0	0	0	0	0	1	0	0	0	0	1	0	2	0	0	1	0	0	0	0
DIPP1_NoIndex_L002_B_30	1	1	0	0	0	0	0	0	2	0	0	3	0	84	0	0	6	12	0	0	0	0	3	0	1	1	18	7	2	0	0	0	2	0	1	1	0	0	0	1	0	1	0	0	1	0	0	0	0
DIPP1_NoIndex_L002_B_31	7	21	1	0	24	0	0	28	0	0	3	0	0	1	0	1	4	117	0	1	94	0	26	5	129	8	1	66	33	0	25	0	7	3	16	8	0	28	84	1	0	32	0	1	0	198	9	2	10
DIPP1_NoIndex_L002_B_32	0	5	1	0	6	0	0	11	0	0	3	0	0	2	0	0	2	39	0	1	33	0	4	124	37	4	18	22	9	0	5	0	3	1	15	3	1	9	19	2	0	8	0	2	0	59	4	1	5
DIPP1_NoIndex_L002_B_33	9	9	0	0	11	0	0	11	0	0	7	0	0	2	0	53	1	112	0	1	68	0	203	370	38	74	1	669	6	0	15	0	70	1	26	4	12	17	35	116	21	93	25	0	36	109	13	10	36
DIPP1_NoIndex_L002_B_34	4	4	0	0	3	3	0	12	0	0	9	2	0	1	0	41	3	92	0	3	13	0	161	1180	12	56	1	492	0	0	9	0	35	8	25	2	17	5	4	80	15	51	19	0	23	16	6	12	40
DIPP1_NoIndex_L002_B_35	2	11	2	0	6	0	0	3	0	0	4	10	0	74	0	0	6	110	0	1	2	0	7	1	2	1	27	144	1	0	12	0	10	1	24	16	0	6	0	4	1	23	0	1	2	0	4	0	147
DIPP1_NoIndex_L002_B_36	0	1	0	0	3	0	0	0	1	0	5	3	0	34	0	0	0	88	0	0	0	0	7	0	0	2	2	90	1	0	5	0	4	1	20	7	1	5	0	1	0	18	0	0	0	0	4	0	72
DIPP1_NoIndex_L002_B_37	1	4	0	0	0	0	0	0	0	0	0	0	0	12	0	0	0	35	0	0	0	0	3	0	0	0	0	37	0	0	5	0	0	0	3	2	0	2	0	0	0	5	0	0	0	0	2	0	21
DIPP1_NoIndex_L002_B_38	0	4	0	0	1	0	2	23	0	0	4	0	0	7	0	54	7	96	0	9	0	0	177	0	0	64	1	550	0	0	5	0	61	20	25	1	10	1	0	103	24	62	19	0	24	0	5	7	44
DIPP1_NoIndex_L002_B_39	0	7	1	0	2	0	0	15	0	0	7	0	0	17	0	67	9	118	0	10	0	0	215	0	0	84	3	797	1	0	6	0	47	7	25	8	14	4	0	145	23	95	34	0	45	0	7	13	90
DIPP1_NoIndex_L002_B_4	0	3	0	2	0	0	2	0	1	0	0	7	0	10	0	0	23	22	0	0	0	1	7	0	0	1	574	10	0	0	0	0	1	0	3	1	0	0	0	0	0	0	0	0	0	0	1	1	0
DIPP1_NoIndex_L002_B_40	0	3	0	0	1	0	38	19	0	0	3	8	0	1	0	11	281	43	0	12	1	0	24	3	1	15	0	108	1	0	8	0	6	14	5	1	0	1	0	17	2	22	5	0	5	0	0	3	8
DIPP1_NoIndex_L002_B_41	1	9	0	0	3	1	0	58	0	0	26	1	0	23	0	173	10	277	0	33	3	0	605	3	3	204	0	1917	1	0	20	0	164	27	63	9	46	6	2	296	72	209	62	0	95	2	19	30	178
DIPP1_NoIndex_L002_B_42	0	11	0	0	2	0	0	24	0	0	3	0	0	5	0	53	2	78	0	14	1	0	160	2	2	42	0	576	1	0	11	0	55	6	19	3	11	4	0	103	13	70	11	0	24	0	3	9	58
DIPP1_NoIndex_L002_B_43	0	4	0	0	1	0	0	11	0	0	10	0	0	12	0	94	1	119	0	7	1	0	327	12	0	98	0	1067	1	0	9	0	78	15	27	1	24	5	0	143	22	112	18	0	56	0	12	17	69
DIPP1_NoIndex_L002_B_44	0	3	0	0	0	0	0	4	0	0	1	0	0	17	0	9	3	33	0	2	0	0	48	8	0	14	1	146	1	0	1	0	7	2	7	0	2	0	0	19	2	22	7	0	2	0	1	2	14
DIPP1_NoIndex_L002_B_45	0	5	0	0	0	0	2	12	0	0	6	1	0	29	0	48	11	81	0	6	1	0	150	15	0	61	0	532	0	0	6	1	37	8	23	2	4	4	0	92	11	50	31	0	26	0	4	13	57
DIPP1_NoIndex_L002_B_46	1	17	0	1	4	1	0	15	0	0	25	2	0	75	0	249	4	320	0	13	1	0	821	64	1	238	4	2611	2	0	20	0	198	13	62	7	35	8	0	447	70	238	50	0	127	0	29	38	218
DIPP1_NoIndex_L002_B_47	2	6	2	0	5	1	0	6	0	0	25	2	0	4	0	262	1	359	0	8	1	0	865	5	0	295	0	2651	2	0	18	0	237	5	76	4	45	6	1	432	88	280	105	0	140	0	24	32	229
DIPP1_NoIndex_L002_B_48	0	4	0	0	1	0	0	6	0	0	5	1	0	6	0	48	1	70	0	12	0	0	160	1	0	39	0	534	0	0	6	0	58	6	14	3	4	2	0	84	12	73	15	0	24	1	2	4	46
DIPP1_NoIndex_L002_B_49	1	18	0	0	6	0	0	44	0	0	38	2	0	17	0	298	2	410	0	20	2	0	897	2	0	273	3	2830	5	0	30	0	285	16	74	15	40	12	0	484	58	286	83	0	136	1	30	34	207
DIPP1_NoIndex_L002_B_5	0	3	0	0	0	0	0	1	0	0	1	7	0	32	0	0	44	32	0	0	0	0	13	0	0	1	32	14	0	0	0	0	0	0	1	0	0	0	0	1	0	2	0	0	0	0	0	0	0
DIPP1_NoIndex_L002_B_50	1	7	1	0	3	0	1	8	0	0	11	5	0	22	0	91	4	111	0	3	0	0	301	10	0	105	0	908	0	0	7	0	92	4	29	4	20	2	0	154	21	106	33	0	30	0	10	8	94
DIPP1_NoIndex_L002_B_51	6	8	1	0	0	0	0	1	0	0	11	2	0	2	0	67	13	101	0	2	1	0	243	0	2	73	1	833	7	0	16	0	77	1	33	24	14	10	0	136	18	106	14	1	58	0	9	13	109
DIPP1_NoIndex_L002_B_52	12	11	0	0	0	1	15	1	0	0	22	3	0	18	0	185	144	185	0	1	1	0	680	0	1	183	1	2021	4	0	13	0	201	0	49	25	40	12	1	375	67	253	76	3	117	0	23	45	163
DIPP1_NoIndex_L002_B_53	0	0	0	0	0	0	0	0	0	0	1	0	0	8	0	0	16	16	0	0	0	0	5	1	0	0	16	26	0	0	0	0	1	0	11	0	0	0	0	1	0	1	0	0	0	0	0	0	0
DIPP1_NoIndex_L002_B_54	0	2	0	0	0	0	35	0	0	0	0	0	0	38	0	0	433	20	0	0	0	0	6	0	0	1	0	9	1	0	0	0	0	0	10	1	0	0	0	2	0	0	0	0	0	0	0	0	0
DIPP1_NoIndex_L002_B_55	9	35	2	0	4	3	22	26	0	0	44	0	0	3	0	278	262	397	1	9	26	2	830	0	1	280	0	2696	11	0	43	0	283	13	108	69	41	27	0	411	116	498	82	8	138	4	34	54	276
DIPP1_NoIndex_L002_B_56	0	4	1	0	0	0	22	4	0	0	4	10	0	27	0	39	237	46	0	2	2	0	86	0	0	32	0	348	1	0	7	0	22	1	14	4	4	2	0	69	18	36	9	0	15	0	5	5	33
DIPP1_NoIndex_L002_B_57	1	6	0	0	2	0	0	8	0	1	10	0	0	6	0	91	4	141	0	3	7	0	292	0	0	86	1	1027	0	2	9	0	77	3	37	24	10	16	0	175	49	161	32	2	43	2	10	14	88
DIPP1_NoIndex_L002_B_58	2	0	0	0	0	1	3	15	0	0	3	3	0	102	0	36	55	108	0	2	10	0	124	19	1	43	0	433	3	5	6	0	22	13	17	10	6	13	0	81	22	61	9	1	20	0	4	8	40
DIPP1_NoIndex_L002_B_59	5	5	0	0	2	1	15	12	0	0	8	6	0	12	1	98	247	165	0	9	12	0	201	0	1	83	0	791	1	3	8	0	64	10	27	18	15	17	0	125	29	122	26	2	43	4	6	12	73
DIPP1_NoIndex_L002_B_6	0	5	0	1	0	0	2	0	0	0	1	8	0	119	0	0	38	42	0	0	0	0	7	0	0	0	6	23	0	0	0	0	0	1	1	1	0	1	0	1	0	0	1	0	0	0	0	0	0
DIPP1_NoIndex_L002_B_60	1	0	1	0	0	0	0	8	0	0	5	4	0	31	0	33	2	73	0	6	4	0	103	5	0	48	0	308	0	15	3	0	41	3	12	17	6	17	0	71	2	49	16	1	14	0	3	7	38
DIPP1_NoIndex_L002_B_61	10	31	2	0	4	1	6	21	0	0	41	1	0	2	2	279	38	353	0	16	16	0	1059	1	8	333	6	3124	10	29	32	0	268	16	97	19	57	49	5	594	108	413	123	0	154	15	39	59	272
DIPP1_NoIndex_L002_B_62	10	7	0	0	2	0	33	3	2	0	2	42	0	0	0	16	316	226	0	3	8	0	46	0	0	10	0	121	2	0	3	0	12	3	4	2	3	1	0	21	5	24	3	0	10	0	2	1	13
DIPP1_NoIndex_L002_B_63	12	11	1	0	6	0	11	5	1	0	5	5	0	11	0	34	139	227	0	7	1	0	142	0	0	35	0	494	11	0	14	0	47	3	40	58	9	37	1	74	12	177	13	8	28	4	12	3	60
DIPP1_NoIndex_L002_B_64	7	11	2	0	9	0	2	14	0	0	13	3	0	17	0	72	15	185	0	8	10	0	244	0	0	84	0	744	15	0	13	0	76	10	36	83	10	16	1	120	31	165	23	15	38	6	13	12	58
DIPP1_NoIndex_L002_B_65	5	10	3	0	1	0	0	11	0	0	13	3	0	4	1	79	6	203	0	6	6	0	456	0	2	95	0	1348	9	0	12	0	143	8	48	66	24	13	0	235	37	232	53	12	88	4	15	15	53
DIPP1_NoIndex_L002_B_66	16	19	2	0	3	1	2	13	0	0	19	1	0	10	0	131	7	260	0	8	8	2	441	0	2	142	10	1328	9	0	15	0	120	7	47	70	23	8	0	223	61	186	50	25	80	2	21	30	113
DIPP1_NoIndex_L002_B_67	5	6	0	0	8	0	1	4	0	0	13	3	0	2	0	58	5	194	0	6	6	0	218	0	2	76	6	702	9	1	13	0	84	8	21	90	14	11	0	119	15	140	22	25	31	5	14	18	51
DIPP1_NoIndex_L002_B_68	11	11	3	0	13	1	0	37	0	0	13	2	0	2	1	106	10	242	0	23	31	0	404	0	0	109	3	1172	11	1	20	1	98	21	40	49	20	14	0	211	40	192	21	16	47	3	8	15	74
DIPP1_NoIndex_L002_B_69	29	39	2	0	19	0	0	154	0	0	14	6	0	9	0	172	8	571	0	77	106	2	557	0	1	158	8	1342	11	6	28	0	144	74	64	19	30	19	2	210	53	192	54	0	50	5	31	30	81
DIPP1_NoIndex_L002_B_7	0	6	0	0	2	2	23	2	0	0	41	1	0	19	0	202	319	140	0	0	0	0	595	1	0	181	0	1994	3	0	15	0	183	2	46	3	52	1	0	326	82	226	83	0	118	0	14	28	188
DIPP1_NoIndex_L002_B_70	24	22	0	0	11	1	0	76	0	0	10	1	0	10	1	124	1	406	0	30	63	0	359	1	0	132	2	1019	17	4	31	0	101	39	47	6	17	13	0	142	40	108	43	0	38	1	18	26	68
DIPP1_NoIndex_L002_B_71	5	13	2	0	6	0	0	87	0	0	18	2	0	5	0	201	1	697	0	43	46	1	583	142	2	211	0	1708	9	1	47	1	187	41	59	8	26	13	2	214	85	177	69	0	68	4	26	35	112
DIPP1_NoIndex_L002_B_72	27	30	2	0	14	1	0	84	0	0	23	4	1	3	0	181	1	617	0	53	59	0	564	84	1	211	0	1605	14	11	42	0	156	43	52	8	30	22	1	199	69	178	70	0	71	5	25	32	88
DIPP1_NoIndex_L002_B_73	11	17	4	0	10	0	0	84	0	1	18	5	0	3	1	138	0	582	0	46	60	0	431	236	3	139	4	1338	10	7	16	0	146	44	46	10	16	20	1	163	58	155	40	0	50	7	16	23	86
DIPP1_NoIndex_L002_B_74	16	17	0	0	13	0	0	37	0	0	7	0	0	5	0	44	0	266	0	21	22	0	232	1	1	71	0	629	25	2	13	0	55	26	35	8	10	17	0	87	31	86	35	0	32	8	8	10	30
DIPP1_NoIndex_L002_B_75	13	9	0	0	24	1	7	100	0	0	10	7	0	3	0	78	28	351	0	48	70	0	230	14	2	80	0	752	21	0	27	0	79	41	26	5	13	17	0	90	41	88	29	0	29	8	9	9	36
DIPP1_NoIndex_L002_B_76	19	17	0	0	10	0	0	52	0	0	19	1	0	3	0	160	2	441	0	23	50	2	426	203	2	144	9	1212	12	1	26	0	118	20	47	9	22	18	2	168	75	124	45	0	54	18	25	28	88
DIPP1_NoIndex_L002_B_77	0	0	0	0	0	0	21	1	0	0	0	0	0	1	0	0	169	59	0	0	2	0	21	1	0	1	0	51	0	4	0	1	2	1	10	0	0	3	1	0	0	5	0	0	0	2	6	0	1
DIPP1_NoIndex_L002_B_78	0	5	0	1	3	1	0	2	0	0	6	0	0	33	1	0	0	1392	0	1	5	1	21	0	0	2	2	203	1	0	13	0	8	1	39	18	1	9	0	2	1	20	0	0	0	0	6	3	203
DIPP1_NoIndex_L002_B_79	1	10	2	0	3	1	0	4	0	0	6	31	0	194	2	1	0	1309	1	0	8	1	26	0	3	1	5	282	0	1	14	0	8	3	48	30	3	8	0	2	1	34	0	0	0	0	8	2	237
DIPP1_NoIndex_L002_B_8	1	3	1	0	4	0	1	0	0	0	23	8	0	19	0	200	2	165	0	1	1	0	595	0	1	192	2	1937	0	0	12	0	171	0	51	2	38	2	0	371	80	198	66	0	112	0	21	26	182
DIPP1_NoIndex_L002_B_80	0	0	0	0	0	0	22	0	0	0	0	2	0	15	0	0	367	8	0	0	0	0	1	0	0	0	1	4	0	0	0	0	0	0	0	1	0	0	0	0	0	1	0	0	0	0	1	0	0
DIPP1_NoIndex_L002_B_81	0	1	0	0	0	0	0	0	0	0	0	0	0	4	0	0	0	11	0	0	0	0	1	0	0	1	0	20	1	0	0	0	1	0	2	0	0	0	0	0	0	1	0	0	0	0	0	1	0
DIPP1_NoIndex_L002_B_82	1	0	0	0	0	0	0	0	0	0	0	1	0	0	0	0	16	7	0	0	0	0	0	0	0	0	0	1	0	0	1	0	0	0	0	0	0	0	0	0	0	0	0	0	0	0	0	0	0
DIPP1_NoIndex_L002_B_83	0	0	0	0	0	0	7	0	0	0	1	0	0	5	0	0	35	13	0	0	0	0	7	0	0	0	0	17	0	14	0	0	1	1	2	0	0	16	0	2	0	2	0	0	1	1	0	0	3
DIPP1_NoIndex_L002_B_84	0	0	0	0	0	0	0	0	0	0	0	0	0	2	0	0	20	23	0	0	0	0	12	0	0	0	6	54	0	27	0	0	2	0	1	2	1	30	0	0	0	3	1	0	2	0	1	1	1
DIPP1_NoIndex_L002_B_85	0	0	0	0	1	1	1	0	0	0	1	0	0	4	0	0	13	65	0	0	1	0	2	0	0	2	0	71	1	0	11	0	3	0	14	8	2	5	0	6	0	78	0	0	0	1	1	2	59
DIPP1_NoIndex_L002_B_86	1	7	1	0	6	1	0	4	0	0	10	0	0	25	0	0	15	215	0	1	4	0	10	0	0	10	0	180	1	0	37	0	7	1	64	23	3	10	0	21	0	321	0	0	1	2	6	6	185
DIPP1_NoIndex_L002_B_87	1	7	0	0	2	1	0	3	0	0	5	0	0	19	0	1	1	221	0	2	1	0	12	0	1	7	0	213	3	0	39	1	5	3	43	22	0	8	0	24	0	274	1	0	0	5	5	3	200
DIPP1_NoIndex_L002_B_88	0	6	1	0	4	1	0	1	0	0	6	0	0	37	0	0	5	164	0	0	3	0	8	0	0	6	1	126	0	0	23	0	5	4	24	17	0	10	0	15	0	174	2	0	0	1	5	1	121
DIPP1_NoIndex_L002_B_89	1	5	1	0	1	0	0	1	0	0	2	0	0	15	0	1	2	145	0	0	4	0	15	0	2	2	1	129	1	0	23	0	3	2	29	12	1	3	0	15	0	193	0	0	1	0	7	0	132
DIPP1_NoIndex_L002_B_9	0	0	0	0	0	0	8	1	0	0	4	11	0	13	0	34	30	39	0	1	0	0	110	1	0	32	1	348	0	6	3	0	35	0	8	1	3	8	0	59	9	36	10	0	17	0	1	5	28
DIPP1_NoIndex_L002_B_90	0	6	0	0	3	0	0	1	0	0	6	0	0	39	1	0	7	134	0	2	2	0	7	0	2	4	1	134	0	0	28	0	1	0	29	18	0	3	0	10	0	195	0	0	0	0	7	0	92
DIPP1_NoIndex_L002_B_91	0	7	0	0	3	1	0	1	0	0	5	0	1	25	0	0	1	161	0	2	1	0	10	0	0	2	0	178	1	0	21	0	4	2	48	17	1	9	0	17	0	226	0	0	0	2	6	2	143
DIPP1_NoIndex_L002_B_92	1	6	1	0	3	2	1	1	0	1	7	0	0	14	0	0	8	261	0	3	2	0	6	0	2	10	1	247	4	0	48	1	10	2	66	18	3	11	0	18	0	364	3	0	0	0	21	3	261
DIPP1_NoIndex_L002_B_93	1	3	1	0	3	2	0	1	0	0	2	1	0	6	0	0	5	180	0	3	5	0	14	0	0	6	1	167	1	0	30	0	5	2	45	18	0	10	0	21	0	281	1	0	0	1	10	0	153
DIPP1_NoIndex_L002_B_94	0	1	0	0	0	1	2	2	0	2	4	1	0	3	0	0	14	124	0	0	2	0	10	0	0	4	1	138	2	0	20	0	3	0	23	10	1	7	0	8	0	182	1	0	0	1	5	0	144
DIPP1_NoIndex_L002_B_95	2	6	0	0	4	1	0	1	0	0	8	0	0	1	0	0	9	134	0	2	1	0	17	0	0	3	2	159	1	0	32	0	8	1	41	14	2	4	0	11	0	185	0	0	0	2	3	0	130
DIPP1_NoIndex_L002_B_96	2	7	0	1	1	0	1	2	1	0	3	0	0	11	0	0	6	126	0	1	2	2	9	5	1	3	1	154	0	0	30	0	2	2	31	8	1	6	0	11	0	193	1	0	0	2	9	2	169
DIPP1_NoIndex_L002_B_97	1	10	1	0	4	2	4	3	1	0	6	0	0	11	0	2	33	252	0	3	5	1	28	2	1	10	0	272	1	0	39	0	4	0	59	27	1	7	2	26	0	340	0	0	2	4	13	2	212
DIPP1_NoIndex_L002_B_98	0	10	2	0	6	4	1	4	0	0	6	1	1	79	0	1	14	292	0	3	4	0	17	1	0	11	0	199	2	1	50	0	12	3	69	30	3	9	1	19	0	264	1	0	0	1	21	6	194
DIPP1_NoIndex_L002_B_99	2	3	1	0	4	0	15	1	0	0	3	0	0	1	0	0	93	146	0	1	2	0	10	0	1	1	0	112	1	0	11	0	2	3	36	12	4	9	0	12	1	144	1	0	0	1	4	0	107
DIPP1_NoIndex_L003_B_1	0	2	0	0	0	0	0	1	10	0	0	24	0	85	0	0	6	5	0	0	0	0	3	0	0	1	44	7	0	0	0	0	0	0	1	1	0	0	0	0	0	1	0	0	0	0	0	0	0
DIPP1_NoIndex_L003_B_10	1	12	0	0	7	0	4	8	0	0	32	8	0	17	0	225	67	225	0	3	1	0	865	0	3	262	1	2620	1	20	24	0	221	3	48	7	66	17	6	301	112	254	117	1	212	0	18	29	192
DIPP1_NoIndex_L003_B_100	0	0	0	1	0	0	0	35	0	0	0	1	0	4	0	0	5	9	0	0	0	0	5	0	0	2	0	8	0	0	0	0	2	0	1	0	0	0	0	2	0	2	0	0	0	0	0	0	0
DIPP1_NoIndex_L003_B_101	10	24	0	1	6	0	6	3777	0	0	22	5	0	8	2	118	26	768	0	4	4	0	388	0	3	122	3	1314	15	7	22	0	104	4	50	141	11	38	0	133	37	210	52	76	127	11	10	10	116
DIPP1_NoIndex_L003_B_102	7	7	0	2	1	0	0	646	2	0	1	4	0	25	1	22	3	356	0	2	0	0	79	1	1	24	4	323	1	11	9	0	29	1	20	34	3	16	0	24	4	40	7	5	24	1	2	5	34
DIPP1_NoIndex_L003_B_103	4	12	0	0	1	0	2	1896	0	0	6	5	0	11	0	51	24	536	0	2	2	1	133	0	0	52	0	504	4	6	16	1	27	0	19	112	7	17	3	71	8	108	12	61	44	8	7	6	66
DIPP1_NoIndex_L003_B_104	25	20	1	0	2	1	4	630	0	0	9	5	0	26	0	55	30	132	0	2	2	0	198	2	1	70	0	720	0	2	7	0	36	1	21	11	13	2	1	62	21	61	20	2	44	2	2	4	60
DIPP1_NoIndex_L003_B_105	6	9	0	0	0	0	0	1515	0	0	10	8	0	9	0	29	27	159	0	4	0	0	84	0	4	37	0	320	6	4	2	1	30	0	22	47	3	6	0	35	1	59	8	33	28	2	4	0	41
DIPP1_NoIndex_L003_B_106	5	15	1	0	1	0	0	4263	0	0	5	5	0	23	0	41	2	317	0	2	5	0	95	0	2	47	0	384	2	0	13	0	22	3	15	31	3	4	1	33	6	61	8	16	36	1	4	3	55
DIPP1_NoIndex_L003_B_107	4	10	0	0	5	0	0	3263	0	0	4	0	0	13	0	21	0	104	0	1	1	0	109	4	2	29	0	340	2	2	13	0	19	0	19	48	2	7	1	36	7	42	10	17	37	7	5	4	41
DIPP1_NoIndex_L003_B_108	0	1	0	0	0	0	0	1	6	0	0	35	0	86	0	0	13	0	0	0	0	0	0	0	0	1	0	3	0	0	0	0	0	0	1	0	0	0	0	0	0	0	0	0	0	0	0	0	0
DIPP1_NoIndex_L003_B_109	0	2	0	0	0	0	0	2	1	0	0	21	0	415	0	0	3	3	1	0	0	0	2	0	0	1	5	7	0	0	0	0	0	0	4	0	0	1	0	0	0	1	0	0	1	0	0	0	0
DIPP1_NoIndex_L003_B_11	0	4	0	0	0	1	0	1	0	0	6	3	0	1	0	37	1	91	0	2	1	0	108	0	0	25	0	348	8	1	11	0	26	0	21	99	9	17	1	38	8	145	9	21	21	7	6	4	45
DIPP1_NoIndex_L003_B_110	0	4	0	0	0	0	0	1	0	0	0	2	0	110	0	0	1	7	0	0	0	0	5	0	0	1	23	31	0	0	0	0	0	0	1	0	0	1	0	0	0	1	0	0	3	1	0	0	0
DIPP1_NoIndex_L003_B_111	0	8	0	0	0	0	1	0	0	0	0	3	0	90	0	0	10	30	0	0	0	0	2	6	0	0	2	128	2	0	0	1	1	0	2	2	0	0	0	0	0	0	0	0	1	0	1	0	0
DIPP1_NoIndex_L003_B_112	1	5	0	0	0	0	2	8	1	0	3	12	0	30	0	0	39	18	0	0	2	0	4	25	0	1	8	59	0	0	1	0	0	0	3	0	0	0	0	1	0	2	0	0	0	0	0	1	2
DIPP1_NoIndex_L003_B_113	0	0	0	0	0	0	21	1	0	0	0	3	0	61	0	3	278	9	0	0	0	0	7	1	1	0	29	11	0	0	1	0	0	0	1	0	0	0	0	0	0	0	0	0	1	0	0	0	1
DIPP1_NoIndex_L003_B_114	0	3	0	0	0	0	6	3	0	1	1	0	0	107	0	0	85	42	0	0	0	0	4	33	0	1	1	33	0	0	0	0	1	0	1	1	0	1	0	1	0	1	0	0	0	0	0	2	1
DIPP1_NoIndex_L003_B_115	0	8	0	1	0	0	52	3	0	0	0	1	0	164	0	0	456	39	0	0	0	0	6	1	0	2	2	117	2	0	0	0	0	0	2	1	1	0	0	0	0	1	0	0	1	0	2	2	4
DIPP1_NoIndex_L003_B_116	0	2	0	0	0	0	0	1	0	0	0	0	0	10	0	1	5	10	0	0	0	0	0	1	0	0	0	12	0	0	0	0	0	0	0	0	0	0	0	0	0	0	0	0	0	2	0	2	0
DIPP1_NoIndex_L003_B_117	0	1	0	2	0	0	1	4	0	0	0	6	0	0	0	1	33	3	0	0	0	0	0	0	0	0	1	10	0	0	0	0	0	0	0	0	0	0	0	0	0	1	0	0	0	0	0	0	2
DIPP1_NoIndex_L003_B_118	0	6	0	0	0	0	2	5	2	0	1	0	0	28	0	0	10	14	0	0	0	0	5	2	0	2	11	85	0	0	0	0	2	0	6	0	0	0	0	1	0	0	0	0	0	1	1	1	0
DIPP1_NoIndex_L003_B_119	0	4	0	0	0	0	3	1	0	0	1	3	0	4	0	0	56	2	0	0	0	0	6	1	0	2	1	33	0	11	1	0	0	0	3	0	0	3	2	0	0	0	0	0	1	2	2	1	0
DIPP1_NoIndex_L003_B_12	3	5	0	0	5	2	0	5	0	0	6	0	0	6	0	64	5	149	16	4	1	0	185	0	0	51	0	659	11	2	19	0	45	2	35	110	15	20	1	65	6	140	19	19	59	9	6	7	85
DIPP1_NoIndex_L003_B_120	0	2	0	1	0	0	0	6	0	0	0	0	0	0	0	0	4	12	0	0	0	0	15	1	0	0	10	19	0	4	1	0	1	1	0	3	0	2	0	1	0	0	0	0	1	0	1	0	1
DIPP1_NoIndex_L003_B_121	0	0	1	0	0	0	0	1	0	0	0	1	1	15	0	0	193	8	0	0	0	1	3	0	0	0	1	20	0	1	0	0	0	0	2	1	0	0	1	0	0	2	0	0	0	0	0	0	0
DIPP1_NoIndex_L003_B_122	0	1	0	0	0	0	2	2	0	0	0	0	0	6	0	0	2	2	1	0	0	0	6	0	0	1	0	24	1	3	0	0	0	0	2	0	0	1	0	0	0	2	0	0	0	2	2	0	0
DIPP1_NoIndex_L003_B_123	0	0	0	0	0	0	0	1	0	0	1	0	0	1	0	0	1	2	0	0	0	0	12	0	0	0	0	39	0	0	0	0	5	0	0	0	1	0	0	4	1	4	1	0	0	0	0	0	2
DIPP1_NoIndex_L003_B_124	0	1	0	0	0	0	6	1	0	0	0	1	0	0	0	0	58	4	0	0	0	0	7	0	0	1	0	4	0	3	0	0	0	1	1	0	0	0	0	0	0	0	0	0	0	0	0	0	0
DIPP1_NoIndex_L003_B_125	0	3	0	0	0	0	0	2	0	0	0	1	0	1	0	0	3	6	0	0	0	0	1	0	0	0	0	11	0	1	0	0	2	0	3	0	1	2	1	0	0	0	0	0	0	0	0	0	0
DIPP1_NoIndex_L003_B_126	1	13	0	0	2	2	1	4	0	0	6	4	0	4	0	0	15	138	0	1	0	0	12	1	0	3	1	133	1	0	13	0	6	1	27	8	2	6	0	0	0	17	0	0	0	1	4	0	112
DIPP1_NoIndex_L003_B_127	5	12	0	0	7	0	0	17	0	0	9	0	0	6	0	41	5	68	0	4	13	0	125	799	22	37	2	437	5	9	4	1	40	3	10	1	9	4	17	58	7	44	11	0	35	40	7	3	46
DIPP1_NoIndex_L003_B_128	2	6	1	0	3	0	0	24	0	0	3	7	0	1	0	3	0	49	0	12	23	0	16	177	24	3	1	70	1	3	6	0	8	8	5	0	1	7	13	7	0	9	2	0	4	42	0	0	8
DIPP1_NoIndex_L003_B_129	7	21	1	0	14	0	0	38	0	0	2	1	0	3	0	19	1	228	0	9	53	0	60	84	81	12	2	204	23	27	22	1	21	6	14	2	5	34	68	31	6	25	7	0	9	150	1	1	26
DIPP1_NoIndex_L003_B_13	0	13	0	0	2	2	0	4	0	0	14	3	0	6	0	81	1	235	31	0	0	1	280	0	1	59	0	936	8	9	22	0	60	1	43	82	22	20	2	116	19	185	31	18	71	6	9	11	124
DIPP1_NoIndex_L003_B_130	6	10	1	0	6	0	0	29	0	0	2	3	0	6	1	2	3	94	0	3	41	0	28	314	29	11	0	93	3	2	8	0	3	3	13	4	0	8	46	6	1	15	1	0	7	85	4	0	12
DIPP1_NoIndex_L003_B_131	6	9	0	0	6	0	0	21	0	0	3	0	0	1	0	2	0	112	0	7	36	1	6	249	55	0	1	47	5	9	10	0	3	15	8	1	0	12	44	3	2	13	0	0	0	87	1	0	8
DIPP1_NoIndex_L003_B_132	14	27	3	0	17	0	0	56	0	0	9	1	0	5	0	36	3	305	0	17	97	1	139	256	86	41	1	407	25	15	25	0	38	17	21	8	13	35	70	49	6	48	8	0	29	202	12	5	51
DIPP1_NoIndex_L003_B_133	9	22	0	0	17	0	9	44	0	0	8	4	0	5	0	12	147	276	0	12	61	0	72	505	59	25	0	280	4	10	13	0	12	5	13	4	3	22	72	24	6	42	5	0	20	151	7	2	18
DIPP1_NoIndex_L003_B_134	8	27	1	0	13	1	0	28	0	0	8	1	0	2	1	14	0	74	0	4	52	0	62	21	43	25	0	168	6	7	9	1	14	12	14	0	0	16	61	16	2	22	2	0	11	91	7	2	11
DIPP1_NoIndex_L003_B_135	0	1	0	0	5	0	0	14	0	0	0	2	0	2	0	1	0	55	0	6	7	0	10	133	5	2	0	43	1	1	4	0	5	1	5	0	0	1	8	3	1	4	2	0	2	5	0	0	1
DIPP1_NoIndex_L003_B_136	3	1	0	0	4	0	0	11	0	0	3	0	0	1	0	8	2	41	0	3	15	1	34	122	14	9	7	109	1	1	5	0	5	1	2	1	1	4	14	15	1	17	1	0	13	22	1	0	19
DIPP1_NoIndex_L003_B_137	2	15	2	0	11	0	0	76	0	0	3	3	0	2	0	4	2	158	1	43	24	0	26	144	33	8	0	89	10	3	14	0	10	30	7	15	4	11	20	13	3	25	0	1	4	52	8	1	12
DIPP1_NoIndex_L003_B_138	1	12	0	0	10	0	0	19	0	0	4	1	0	1	0	10	1	126	0	2	14	0	42	285	14	14	0	162	8	3	8	0	9	9	9	7	3	10	12	17	11	25	3	1	13	23	3	1	12
DIPP1_NoIndex_L003_B_139	20	44	0	0	28	0	1	75	1	0	9	1	0	4	0	50	5	416	0	19	67	0	219	44	67	77	121	723	33	20	20	0	55	10	24	17	14	37	57	81	18	123	24	0	64	175	11	1	52
DIPP1_NoIndex_L003_B_14	0	0	0	0	0	0	0	2	0	1	0	1	0	6	0	0	82	12	0	0	1	0	16	649	0	1	3	16	1	69	0	0	0	2	2	0	0	49	0	0	0	3	0	1	0	7	2	1	0
DIPP1_NoIndex_L003_B_140	9	20	0	1	7	0	0	31	0	0	5	1	0	4	1	20	2	114	0	10	29	1	95	35	37	26	10	274	14	12	7	0	22	16	10	8	3	13	32	24	7	44	5	0	26	70	6	2	48
DIPP1_NoIndex_L003_B_141	1	15	0	1	11	0	0	36	0	0	7	2	0	3	0	48	2	94	0	7	20	0	136	19	25	59	6	493	18	6	9	0	42	7	19	18	6	17	19	47	11	80	23	0	44	37	5	5	47
DIPP1_NoIndex_L003_B_142	5	12	0	0	17	0	1	34	0	0	11	14	0	4	0	40	3	128	0	22	43	0	175	24	56	49	2	629	6	22	21	0	37	7	24	6	7	25	52	60	16	77	11	2	34	110	10	7	33
DIPP1_NoIndex_L003_B_143	6	15	0	0	7	1	0	46	0	0	10	6	0	0	0	36	2	128	0	9	40	0	92	218	31	34	0	398	8	15	17	0	32	20	15	9	4	22	30	40	15	58	11	0	36	95	6	6	33
DIPP1_NoIndex_L003_B_144	1	4	0	0	2	0	0	22	0	0	1	2	0	0	0	13	5	34	0	4	5	0	29	381	3	12	0	147	3	4	3	0	8	7	5	2	3	3	4	19	2	17	5	0	9	2	1	1	12
DIPP1_NoIndex_L003_B_145	1	1	0	0	2	0	0	9	0	0	1	1	0	1	0	5	2	17	0	3	1	0	35	131	4	11	0	99	0	0	7	0	9	1	3	1	1	1	3	7	2	12	3	0	7	6	1	2	1
DIPP1_NoIndex_L003_B_146	3	5	0	0	1	0	0	16	0	0	1	7	0	1	0	8	1	63	0	2	15	0	32	30	12	11	3	98	0	1	2	0	7	0	6	1	0	4	6	16	3	18	4	0	11	20	0	1	13
DIPP1_NoIndex_L003_B_147	0	2	0	0	0	0	0	3	0	0	0	2	0	0	0	0	0	13	0	2	2	0	4	3	0	1	0	24	3	0	0	0	1	1	1	2	0	1	0	1	0	8	0	0	3	1	1	0	4
DIPP1_NoIndex_L003_B_148	1	4	0	0	3	0	0	2	0	0	1	34	0	3	0	1	1	37	0	4	5	0	12	21	7	3	3	43	2	1	2	0	2	1	0	1	2	1	4	4	2	5	0	0	1	11	0	2	8
DIPP1_NoIndex_L003_B_149	6	15	2	0	3	0	0	25	0	0	2	0	0	4	0	1	3	62	0	9	9	0	26	3	11	10	29	70	2	1	5	1	7	18	4	4	2	6	7	10	3	16	3	0	6	21	2	2	11
DIPP1_NoIndex_L003_B_15	1	7	0	0	0	2	0	7	0	0	2	1	0	10	0	1	2	81	0	3	0	0	4	759	0	1	0	63	3	11	5	0	5	1	21	40	2	24	0	1	0	78	1	3	0	4	1	0	41
DIPP1_NoIndex_L003_B_150	2	10	0	1	3	0	0	32	0	0	2	5	0	1	0	0	0	57	0	6	5	0	8	450	6	5	7	57	4	3	5	1	4	5	4	2	1	4	4	5	0	10	1	0	3	11	3	1	14
DIPP1_NoIndex_L003_B_151	0	4	0	0	1	0	0	11	0	0	1	8	0	1	0	0	0	30	0	5	1	0	9	11	8	0	4	43	2	1	3	2	0	4	2	0	1	5	1	3	2	8	1	1	0	2	2	0	3
DIPP1_NoIndex_L003_B_152	4	3	1	0	3	0	0	19	0	0	1	6	0	2	0	14	1	34	0	7	10	0	33	425	15	15	1	137	1	2	3	0	5	5	1	0	3	4	14	12	3	14	8	0	15	30	1	4	20
DIPP1_NoIndex_L003_B_153	1	7	0	0	5	0	0	12	0	0	5	3	0	0	0	14	0	53	0	5	28	0	44	8	31	15	3	150	5	2	9	0	13	5	3	4	1	5	17	13	4	21	7	0	10	45	2	0	18
DIPP1_NoIndex_L003_B_154	2	8	0	0	2	0	0	8	0	0	2	15	0	10	0	10	1	32	0	2	4	0	30	113	3	6	2	99	1	0	3	0	9	1	2	2	1	7	1	8	1	5	3	0	7	7	1	0	8
DIPP1_NoIndex_L003_B_155	8	19	0	1	13	0	2	38	0	0	2	1	0	1	0	25	2	131	0	9	38	1	65	24	68	29	1	247	11	16	9	0	23	12	15	3	8	14	36	26	2	31	4	0	16	96	3	2	25
DIPP1_NoIndex_L003_B_156	1	6	0	0	4	1	7	6	0	0	4	2	0	3	0	6	91	25	0	3	8	0	43	9	3	14	0	142	10	0	3	0	16	0	5	2	3	11	4	13	0	16	5	0	12	8	5	4	22
DIPP1_NoIndex_L003_B_157	3	10	1	0	10	0	0	43	0	0	3	0	0	3	0	9	0	104	0	15	33	0	13	8	21	6	0	97	10	6	5	0	8	17	15	8	1	12	23	7	0	29	2	2	6	75	1	3	22
DIPP1_NoIndex_L003_B_158	3	9	3	0	6	0	0	42	0	1	1	2	0	4	0	7	6	90	0	13	45	0	32	5	41	5	3	127	3	11	4	2	8	7	9	2	1	12	27	9	1	18	2	0	8	46	4	2	11
DIPP1_NoIndex_L003_B_159	5	16	1	0	4	0	0	57	0	0	3	0	0	1	0	14	0	101	0	10	30	0	35	0	21	18	0	176	4	2	9	0	12	16	13	8	2	12	15	23	7	21	1	0	7	43	4	4	14
DIPP1_NoIndex_L003_B_16	0	15	1	0	5	0	0	47	0	0	6	0	0	22	1	32	3	134	0	19	33	0	142	163	1	36	0	453	29	4	12	0	35	13	26	55	15	18	1	47	13	120	22	11	41	6	9	5	59
DIPP1_NoIndex_L003_B_160	0	14	0	0	8	0	0	21	0	0	3	13	0	1	1	29	1	81	0	9	22	0	110	4	21	30	2	410	7	6	19	0	27	10	13	4	6	4	25	46	9	60	6	0	32	44	6	3	29
DIPP1_NoIndex_L003_B_161	6	18	1	3	7	0	0	43	0	0	4	1	0	4	0	20	4	132	0	13	41	0	74	3	47	22	1	255	10	6	9	1	18	10	11	12	5	9	47	24	6	49	3	4	21	83	6	2	29
DIPP1_NoIndex_L003_B_162	1	1	0	0	0	0	48	2	1	0	0	3	0	0	0	2	591	3	0	0	0	0	0	0	0	0	0	5	1	0	0	0	1	0	0	0	0	0	0	0	0	0	0	0	0	0	0	0	0
DIPP1_NoIndex_L003_B_163	0	0	0	0	0	0	14	2	0	0	0	1	0	13	0	0	146	1	0	0	0	0	1	0	0	0	1	2	1	0	0	0	1	0	0	0	0	0	0	0	0	1	0	0	0	0	0	0	0
DIPP1_NoIndex_L003_B_164	0	0	0	0	0	0	1	2	1	0	0	0	0	10	0	0	20	6	0	0	1	0	3	1	0	0	0	15	0	0	1	0	1	0	1	0	0	0	0	0	0	2	0	0	0	0	0	0	0
DIPP1_NoIndex_L003_B_165	1	1	0	0	0	0	0	1	0	0	0	2	0	20	0	0	7	0	0	0	0	0	1	41	0	0	0	17	0	0	0	0	0	0	1	0	0	0	0	0	0	0	0	0	0	0	0	1	0
DIPP1_NoIndex_L003_B_166	0	1	0	0	0	0	1	2	0	0	0	1	0	51	0	1	14	7	0	0	1	0	9	0	0	0	63	21	0	0	0	0	1	0	2	0	0	0	1	0	0	1	0	0	0	0	0	0	1
DIPP1_NoIndex_L003_B_167	0	0	0	0	0	0	0	2	0	0	0	1	0	3	0	0	2	7	0	0	0	0	1	254	1	2	2	16	0	0	0	0	1	1	4	0	0	1	0	0	0	0	0	0	0	0	0	0	1
DIPP1_NoIndex_L003_B_168	0	6	0	0	0	0	0	0	0	0	1	0	0	2	1	12	0	28	0	0	1	0	91	48	1	24	0	284	0	0	3	0	22	0	4	2	2	0	0	31	8	33	14	1	30	1	0	0	10
DIPP1_NoIndex_L003_B_169	2	0	0	0	0	0	0	1	0	1	7	1	0	16	0	58	4	35	0	1	0	0	110	37	0	46	3	483	3	12	8	0	44	0	17	25	8	14	1	44	13	54	21	3	45	3	4	1	29
DIPP1_NoIndex_L003_B_17	1	35	1	0	22	2	4	94	0	0	17	2	0	8	0	71	67	200	0	34	39	1	301	36	2	89	1	934	34	2	26	0	57	27	36	68	16	34	2	101	31	193	39	16	73	12	8	4	129
DIPP1_NoIndex_L003_B_170	0	1	0	0	0	0	0	1	0	0	2	1	0	2	0	11	1	19	1	2	0	0	46	29	0	15	20	190	1	1	2	0	12	0	4	6	2	1	0	17	0	21	3	1	8	0	1	1	10
DIPP1_NoIndex_L003_B_171	3	3	0	0	0	0	0	10	0	0	1	0	0	1	0	7	4	29	0	3	1	0	52	24	0	15	0	141	1	2	1	0	16	1	9	1	0	1	0	19	5	13	7	1	7	1	1	2	4
DIPP1_NoIndex_L003_B_172	9	14	0	0	4	0	0	49	0	0	10	1	0	7	0	17	0	70	1	13	24	0	158	29	1	52	1	446	4	5	19	0	54	23	13	5	2	3	0	42	8	55	9	1	39	2	7	2	25
DIPP1_NoIndex_L003_B_173	3	4	0	0	2	1	1	18	0	0	3	4	0	3	0	6	11	32	0	1	2	0	34	0	1	14	0	136	5	0	7	0	14	2	9	6	6	1	1	6	1	25	0	2	6	1	1	0	18
DIPP1_NoIndex_L003_B_174	2	8	0	0	2	0	3	50	0	0	3	2	0	0	0	9	19	37	0	18	38	0	77	3	1	28	0	201	6	3	8	0	10	18	7	9	4	9	1	24	2	37	7	4	17	3	3	2	7
DIPP1_NoIndex_L003_B_175	0	5	0	0	0	0	0	0	0	0	0	71	0	130	0	0	1	4	1	0	0	0	2	1	0	2	0	8	0	0	0	0	0	0	2	0	0	0	0	0	0	0	0	1	0	1	0	0	0
DIPP1_NoIndex_L003_B_176	0	4	0	0	0	0	1	1	0	0	0	3	0	3	0	0	4	24	0	0	2	0	3	2	0	2	0	11	0	0	1	0	0	0	0	1	0	0	1	0	0	3	0	0	0	0	0	0	1
DIPP1_NoIndex_L003_B_177	1	17	0	0	5	0	0	37	0	0	19	7	0	2	0	88	0	87	0	24	8	0	252	33	1	72	0	843	2	7	28	0	80	15	26	3	11	10	0	111	12	100	27	0	66	1	2	9	70
DIPP1_NoIndex_L003_B_178	0	2	0	1	0	0	0	2	0	0	0	1	0	0	0	0	3	14	0	0	5	0	0	1	0	0	0	3	0	0	0	0	1	0	12	0	0	0	0	2	0	0	0	0	0	0	1	0	1
DIPP1_NoIndex_L003_B_179	0	13	1	0	5	3	0	7	0	0	21	0	0	11	0	64	2	166	0	5	2	0	212	0	0	55	4	699	0	0	8	0	54	1	30	19	11	6	1	66	9	74	12	1	50	0	8	5	148
DIPP1_NoIndex_L003_B_18	0	1	0	0	0	0	2	2	0	0	0	0	0	60	0	0	9	9	1	0	0	0	5	0	0	1	51	12	0	0	0	0	0	0	0	2	0	0	0	0	0	1	0	0	4	0	0	0	1
DIPP1_NoIndex_L003_B_180	1	11	0	0	2	0	0	42	0	0	1	0	0	0	0	1	2	33	0	17	3	0	0	1	1	4	0	35	5	0	15	0	2	19	5	2	0	3	1	3	0	7	0	0	1	1	1	0	21
DIPP1_NoIndex_L003_B_181	0	0	0	0	0	0	0	3	1	0	0	31	0	28	0	0	27	6	0	0	1	0	5	1	0	0	1	6	0	0	0	0	1	0	1	0	0	0	0	0	0	3	0	0	0	0	0	0	0
DIPP1_NoIndex_L003_B_182	1	1	0	0	0	0	16	0	0	0	0	9	0	2	0	0	145	2	0	0	0	0	2	1	0	2	2	9	0	0	1	0	0	3	0	1	0	0	0	1	0	2	0	1	0	0	0	0	0
DIPP1_NoIndex_L003_B_183	0	0	0	0	0	0	0	0	0	0	2	2	0	14	0	0	14	5	0	0	0	0	1	0	1	0	1	6	0	0	0	0	0	0	3	0	0	0	0	0	0	2	0	0	0	0	0	0	0
DIPP1_NoIndex_L003_B_184	18	34	2	0	14	2	0	52	0	0	32	4	0	24	0	279	2	204	0	19	17	0	803	1	2	270	42	2892	25	1	37	0	271	14	71	118	48	26	2	303	97	424	87	49	326	9	19	19	188
DIPP1_NoIndex_L003_B_185	16	41	1	0	11	0	0	176	0	0	24	1	0	10	0	94	1	156	0	60	26	0	297	0	4	112	134	1163	19	2	40	0	118	73	48	48	23	17	2	134	46	187	37	14	121	8	16	15	78
DIPP1_NoIndex_L003_B_186	2	3	1	0	1	0	0	1	0	0	7	0	0	3	0	38	1	52	0	3	1	0	147	0	0	50	590	527	2	0	2	0	55	0	13	2	4	4	1	68	12	62	20	0	71	0	2	2	18
DIPP1_NoIndex_L003_B_187	2	7	1	0	3	1	0	6	0	0	2	7	0	2	0	45	5	58	0	4	2	0	138	1	0	49	10	441	6	0	6	0	26	1	8	8	6	4	0	63	12	63	23	2	28	2	4	1	42
DIPP1_NoIndex_L003_B_189	3	14	2	0	4	0	2	35	1	0	7	58	0	15	1	33	9	105	220	13	11	0	140	3	1	40	1	441	8	0	12	0	30	5	21	29	6	12	1	53	19	75	20	4	33	5	6	4	21
DIPP1_NoIndex_L003_B_19	0	6	0	0	3	0	8	1	0	0	2	29	0	7	0	0	115	51	0	0	0	0	1	0	0	1	0	71	0	0	3	0	6	1	13	6	2	0	0	1	0	5	0	0	0	0	4	0	55
DIPP1_NoIndex_L003_B_190	4	23	1	1	11	1	0	102	0	0	8	39	0	61	0	69	13	190	11	25	22	1	262	0	1	86	44	856	12	0	28	0	73	31	36	41	11	19	0	89	26	127	30	9	81	8	7	6	56
DIPP1_NoIndex_L003_B_191	3	10	1	0	4	0	0	13	1	1	3	11	0	8	0	22	2	92	60	8	8	0	102	1	1	31	1	314	7	0	6	0	23	4	12	14	7	4	0	43	12	48	10	2	38	2	1	3	25
DIPP1_NoIndex_L003_B_192	7	15	1	1	13	0	0	43	0	0	11	28	0	60	0	103	3	217	98	15	9	0	478	1	1	144	3	1452	15	0	29	0	129	7	45	44	22	16	0	182	84	243	67	9	151	7	15	25	76
DIPP1_NoIndex_L003_B_193	8	25	1	0	14	0	0	61	0	0	24	5	0	4	0	109	2	254	4	23	21	2	397	1	1	134	1	1346	27	0	25	0	128	20	39	99	15	18	1	174	28	204	46	39	128	9	6	13	90
DIPP1_NoIndex_L003_B_194	21	28	0	0	12	0	0	46	10	0	26	3	1	4	0	98	2	225	73	14	23	0	448	1	1	118	2	1485	20	0	28	0	131	14	48	42	10	19	1	165	44	215	64	8	166	4	5	15	76
DIPP1_NoIndex_L003_B_2	0	1	0	0	0	0	0	3	3	0	0	10	0	61	0	0	14	4	0	0	0	0	0	0	0	0	24	4	0	0	0	0	1	0	0	0	0	0	0	0	0	0	0	0	0	0	0	1	0
DIPP1_NoIndex_L003_B_20	0	1	0	0	0	0	0	1	0	1	0	8	0	219	0	0	6	8	0	0	0	0	6	0	0	0	0	19	0	0	0	0	0	0	5	1	0	0	0	0	0	0	0	0	0	0	0	0	1
DIPP1_NoIndex_L003_B_21	0	1	0	0	1	0	0	1	0	0	0	5	0	45	0	0	7	9	0	0	1	0	3	0	0	1	0	16	0	0	2	0	1	0	3	0	0	1	0	0	0	0	0	0	0	0	0	0	2
DIPP1_NoIndex_L003_B_22	0	1	0	1	0	0	10	3	0	0	0	7	0	35	0	0	77	8	0	0	0	0	5	0	0	0	0	14	0	0	0	0	1	0	2	0	0	0	0	0	0	2	0	0	1	0	1	0	1
DIPP1_NoIndex_L003_B_23	0	0	0	0	2	0	11	3	0	0	0	3	0	41	0	0	53	19	0	0	0	0	2	0	0	1	0	15	0	0	2	0	1	1	1	2	0	2	0	0	0	3	0	0	0	0	0	0	6
DIPP1_NoIndex_L003_B_24	1	6	1	0	2	0	1	7	0	0	0	11	0	20	0	0	10	41	0	2	0	0	13	55	1	2	2	45	3	0	4	0	8	2	6	6	1	2	1	3	0	7	0	0	2	2	0	0	23
DIPP1_NoIndex_L003_B_25	0	2	0	0	0	0	0	1	0	0	1	8	0	23	0	0	2	20	0	1	2	0	8	64	2	0	34	28	0	0	5	0	1	0	6	0	0	0	1	1	0	2	0	0	0	3	1	0	12
DIPP1_NoIndex_L003_B_26	0	0	0	0	0	0	0	3	0	0	1	1	0	14	0	1	0	3	0	0	2	0	0	1	0	1	6	4	0	0	0	0	0	0	1	2	0	4	0	0	0	0	0	0	0	0	0	0	0
DIPP1_NoIndex_L003_B_27	0	8	0	0	6	0	0	5	0	0	1	1	0	22	0	0	4	29	0	1	5	1	8	16	4	2	8	49	1	1	3	0	2	1	9	2	0	3	15	1	1	5	0	0	0	19	0	0	22
DIPP1_NoIndex_L003_B_28	1	19	0	0	12	0	1	18	2	0	4	5	0	29	0	0	10	90	0	1	70	0	18	4	45	3	3	92	26	1	8	0	3	4	21	5	1	17	52	2	0	15	0	0	1	96	5	1	37
DIPP1_NoIndex_L003_B_29	1	4	0	0	0	0	0	5	0	0	0	0	0	0	2	0	1	44	18	0	6	0	4	0	4	1	3	39	4	10	10	0	2	0	12	3	0	20	2	0	0	3	0	0	1	12	5	1	36
DIPP1_NoIndex_L003_B_3	0	1	0	1	0	0	0	0	0	0	0	0	0	82	0	0	3	7	1	0	0	0	7	0	0	1	27	9	0	0	0	0	0	0	0	1	0	0	1	1	1	0	0	0	1	0	0	2	1
DIPP1_NoIndex_L003_B_30	0	1	0	0	1	0	0	1	0	0	0	4	0	68	0	0	5	1	1	0	2	0	3	0	0	1	22	7	1	0	2	0	2	0	4	0	0	1	3	0	0	2	0	0	0	3	0	0	1
DIPP1_NoIndex_L003_B_31	4	19	2	0	20	1	0	28	0	0	6	0	0	0	0	0	0	74	0	5	97	0	18	1	128	2	0	49	17	0	17	0	4	0	17	1	2	19	87	0	0	16	0	0	1	157	9	0	4
DIPP1_NoIndex_L003_B_32	5	8	1	0	3	0	0	15	0	0	3	0	0	0	0	0	3	44	0	0	39	0	6	161	47	1	9	27	5	0	3	0	2	3	9	5	0	12	32	0	0	3	0	0	0	78	5	0	2
DIPP1_NoIndex_L003_B_33	11	18	0	0	9	1	0	14	0	0	4	0	0	0	0	35	2	71	0	3	39	0	146	261	21	44	3	531	6	0	6	0	39	0	12	4	8	5	43	51	7	59	14	0	69	73	5	3	17
DIPP1_NoIndex_L003_B_34	1	9	0	0	2	0	0	16	0	0	5	2	0	3	0	42	0	38	0	3	5	0	116	874	9	26	5	423	3	0	10	0	26	6	11	1	6	0	4	50	11	54	4	0	45	11	5	5	26
DIPP1_NoIndex_L003_B_35	0	7	1	0	1	1	0	7	0	0	2	6	0	25	1	1	2	61	0	1	0	0	4	1	0	1	18	72	0	0	10	1	2	0	8	6	2	1	0	1	0	4	0	0	2	1	4	1	50
DIPP1_NoIndex_L003_B_36	1	25	0	0	8	2	0	8	1	0	3	20	0	106	1	0	1	277	0	6	1	0	18	0	1	5	35	277	3	0	26	1	14	2	52	22	2	12	0	3	0	33	0	0	1	1	7	0	184
DIPP1_NoIndex_L003_B_37	0	3	1	0	0	0	0	4	0	0	1	5	0	19	0	0	5	35	0	1	0	0	1	0	0	0	0	27	0	0	1	0	2	0	7	6	1	0	0	0	0	1	0	0	0	0	1	0	23
DIPP1_NoIndex_L003_B_38	0	4	0	0	0	0	1	8	0	0	3	1	0	3	0	19	3	29	0	3	1	0	93	0	1	25	3	284	0	0	9	0	23	7	6	1	6	1	0	29	11	24	10	0	26	0	1	4	33
DIPP1_NoIndex_L003_B_39	0	20	0	0	6	1	2	60	0	0	17	1	0	22	0	109	15	175	0	29	2	0	409	0	0	134	2	1412	3	0	17	0	103	26	28	9	12	8	0	137	53	133	30	0	149	1	12	11	128
DIPP1_NoIndex_L003_B_4	0	1	0	3	0	0	0	1	0	0	0	10	0	5	0	0	18	3	0	0	0	0	1	0	0	0	351	6	0	0	0	0	0	0	2	0	0	0	0	0	0	0	0	0	0	0	0	0	0
DIPP1_NoIndex_L003_B_40	0	6	0	0	0	0	11	31	0	1	2	6	0	1	0	5	236	14	0	9	1	1	26	6	0	15	0	105	0	1	11	0	6	7	5	0	0	1	0	6	0	5	3	0	8	0	1	0	6
DIPP1_NoIndex_L003_B_41	0	3	0	0	2	0	0	28	0	0	6	1	0	7	0	45	2	44	0	6	0	0	141	3	0	40	1	493	1	0	6	0	31	5	15	2	6	1	0	50	20	48	13	0	41	0	3	9	27
DIPP1_NoIndex_L003_B_42	1	24	1	0	5	1	0	91	0	0	11	1	0	6	0	122	1	149	0	29	3	0	354	3	3	124	6	1327	3	0	26	0	106	32	36	6	18	9	0	136	25	136	36	0	87	0	7	5	100
DIPP1_NoIndex_L003_B_43	0	8	0	0	0	0	0	31	0	0	10	3	0	11	0	69	3	85	0	9	2	0	278	11	0	67	0	891	1	0	7	0	78	17	20	4	14	2	0	64	19	99	15	0	54	0	4	9	48
DIPP1_NoIndex_L003_B_44	0	1	0	0	0	0	0	4	0	0	4	2	0	14	0	10	0	11	0	1	0	0	38	5	0	11	0	95	0	0	0	0	7	3	4	0	0	0	0	10	3	7	3	0	5	0	0	3	7
DIPP1_NoIndex_L003_B_45	0	9	0	0	1	0	0	21	0	0	4	0	0	15	0	41	11	58	0	7	0	0	157	12	0	24	3	475	0	0	5	0	23	9	17	2	5	3	0	41	6	52	28	0	29	0	6	5	52
DIPP1_NoIndex_L003_B_46	1	15	1	0	2	1	0	28	0	0	26	2	0	51	1	195	4	195	0	12	3	0	650	50	2	166	1	2012	1	0	22	0	149	5	40	6	27	3	0	212	46	202	36	0	137	1	15	20	138
DIPP1_NoIndex_L003_B_47	0	14	1	0	3	1	0	24	0	0	34	4	0	3	0	252	1	251	0	8	0	2	945	2	1	311	0	2894	0	0	24	0	201	3	59	2	40	5	1	276	73	271	76	0	254	1	15	25	231
DIPP1_NoIndex_L003_B_48	0	5	0	0	4	0	0	34	0	0	8	1	0	3	0	54	0	60	0	11	1	0	154	0	1	48	0	573	1	0	8	0	44	10	17	3	12	2	0	68	17	67	12	0	59	0	4	5	47
DIPP1_NoIndex_L003_B_49	1	20	1	0	7	0	0	47	0	0	28	2	0	5	0	192	4	273	0	26	6	1	726	2	2	216	0	2341	2	0	32	0	203	16	46	8	23	8	0	221	32	196	59	0	176	2	19	23	181
DIPP1_NoIndex_L003_B_5	0	0	0	2	0	0	7	0	0	0	0	5	0	10	0	0	39	9	0	0	1	0	5	0	0	0	26	9	0	0	0	0	0	0	0	2	0	0	0	1	0	0	0	0	0	0	0	0	0
DIPP1_NoIndex_L003_B_50	1	3	0	0	1	0	0	6	0	0	5	5	0	12	0	47	6	57	0	7	1	0	203	3	1	73	0	629	0	0	6	0	48	2	12	1	8	2	0	69	10	76	10	0	46	0	6	4	48
DIPP1_NoIndex_L003_B_51	0	11	0	0	1	0	52	58	2	0	0	5	0	4	0	1	730	19	0	15	29	0	5	0	1	4	0	28	1	0	11	0	0	19	3	2	0	1	1	3	0	12	0	0	0	0	1	0	0
DIPP1_NoIndex_L003_B_52	0	29	0	0	3	0	8	153	27	0	7	15	0	30	0	0	153	65	0	67	91	0	19	1	1	12	0	78	3	0	33	0	3	53	15	2	2	1	0	10	0	26	0	0	3	0	1	1	4
DIPP1_NoIndex_L003_B_53	1	22	0	0	6	0	4	172	0	0	3	1	0	46	0	0	46	70	0	65	90	0	8	0	1	3	13	67	3	0	32	0	1	58	7	1	2	2	0	13	0	32	0	0	0	0	3	0	2
DIPP1_NoIndex_L003_B_54	1	32	0	0	9	0	22	164	0	0	2	6	0	75	0	0	225	68	0	62	111	0	14	0	4	13	0	94	2	0	36	0	1	74	21	5	0	2	0	15	0	45	0	0	2	0	3	1	0
DIPP1_NoIndex_L003_B_55	0	44	0	0	8	2	2	230	0	0	6	0	0	17	0	0	21	87	0	67	125	0	20	0	4	19	0	94	3	0	33	0	6	112	16	3	1	4	0	22	0	30	0	0	1	1	2	2	5
DIPP1_NoIndex_L003_B_56	0	17	0	0	2	0	14	62	0	0	2	3	0	31	0	0	92	23	0	24	28	0	11	0	1	3	0	28	0	0	16	0	1	6	3	1	0	0	0	8	0	12	0	0	0	0	1	0	1
DIPP1_NoIndex_L003_B_57	0	7	0	0	2	1	24	48	1	0	0	2	0	17	0	1	306	27	0	16	27	0	10	0	0	4	2	41	1	0	6	0	3	21	8	2	1	1	0	5	0	17	0	0	0	0	0	0	3
DIPP1_NoIndex_L003_B_58	0	7	0	0	1	0	44	52	3	0	2	27	0	3	0	0	475	25	0	23	22	0	13	90	0	3	0	39	0	10	11	0	4	17	11	20	1	7	0	6	0	25	0	4	0	1	0	0	4
DIPP1_NoIndex_L003_B_59	0	20	0	0	3	1	1	127	0	0	2	2	0	65	0	0	27	95	0	41	61	0	21	21	5	12	2	98	6	52	23	0	9	49	17	77	6	57	5	16	0	55	0	26	0	9	11	0	14
DIPP1_NoIndex_L003_B_6	0	1	0	4	0	0	2	1	0	0	0	5	0	88	0	2	47	10	0	0	1	0	7	1	0	0	4	7	0	0	1	0	1	0	1	0	0	0	0	0	0	0	0	0	0	0	0	0	0
DIPP1_NoIndex_L003_B_60	0	4	0	0	1	1	12	12	1	0	1	14	0	33	0	0	86	19	1	3	6	0	8	1106	1	1	0	25	2	14	3	0	2	7	5	9	0	5	0	1	0	10	0	6	0	1	0	0	6
DIPP1_NoIndex_L003_B_61	0	0	0	1	0	0	1	1	0	0	0	1	0	3	0	0	2	3	0	0	0	0	9	0	0	0	0	25	0	0	0	0	0	0	0	0	0	1	0	0	0	0	0	0	1	0	0	0	0
DIPP1_NoIndex_L003_B_62	0	34	1	0	12	0	4	143	0	0	11	12	0	21	0	0	86	174	0	60	59	0	19	1	2	12	2	207	5	136	34	0	8	42	32	23	2	110	1	22	0	133	0	0	3	13	6	1	81
DIPP1_NoIndex_L003_B_63	0	12	0	0	1	0	4	39	0	0	0	0	0	75	0	0	50	46	0	10	10	0	12	199	0	2	1	60	1	21	6	0	4	16	17	5	1	23	1	7	0	21	0	0	1	0	2	1	12
DIPP1_NoIndex_L003_B_64	0	11	0	0	2	0	4	64	0	0	2	3	0	29	0	0	21	100	0	23	23	0	16	227	0	9	0	105	1	72	24	0	1	25	15	6	2	64	1	11	0	49	0	0	1	10	4	0	42
DIPP1_NoIndex_L003_B_65	0	6	0	0	0	0	9	36	0	0	6	3	0	24	0	39	116	50	0	11	12	0	195	6	3	61	1	630	0	98	8	0	47	13	24	1	9	47	0	60	16	63	20	0	54	7	9	7	51
DIPP1_NoIndex_L003_B_66	0	0	0	1	0	0	0	2	0	0	0	0	0	291	0	0	4	9	0	0	1	0	14	0	0	2	6	16	0	0	0	0	1	1	5	0	0	0	0	0	0	1	0	0	0	0	0	0	0
DIPP1_NoIndex_L003_B_67	0	5	2	4	2	0	0	7	0	0	6	4	0	35	0	1	10	56	0	0	0	0	8	8	0	1	0	87	1	1	8	0	3	0	17	4	0	5	1	2	0	18	1	0	1	1	4	1	45
DIPP1_NoIndex_L003_B_68	0	22	0	0	6	0	0	10	0	0	33	3	0	6	0	163	3	388	0	0	1	0	514	1	0	173	0	1953	14	13	29	0	142	4	69	149	37	35	2	204	46	327	41	31	135	10	16	23	200
DIPP1_NoIndex_L003_B_69	0	1	0	0	0	0	48	2	1	0	0	2	0	0	0	1	491	2	0	0	0	0	1	0	0	0	0	3	0	0	1	0	2	0	0	0	0	0	0	1	0	0	0	0	0	0	0	0	0
DIPP1_NoIndex_L003_B_7	0	7	0	0	1	0	20	4	0	1	24	3	0	15	0	143	261	119	0	1	1	0	493	0	1	136	0	1754	1	0	10	0	135	1	35	1	33	2	0	184	45	173	53	0	161	0	11	18	130
DIPP1_NoIndex_L003_B_70	0	1	0	0	0	0	0	1	0	0	0	33	0	35	0	0	4	3	0	0	0	0	4	0	0	0	0	9	0	0	0	0	0	0	0	0	0	0	0	0	0	0	0	0	0	0	0	0	0
DIPP1_NoIndex_L003_B_71	0	2	0	0	0	0	4	0	0	0	0	19	0	167	0	1	125	12	0	0	0	0	7	0	0	0	0	21	0	0	0	0	0	0	0	0	0	0	0	0	0	1	0	0	1	0	0	0	1
DIPP1_NoIndex_L003_B_72	0	1	0	1	1	0	40	0	0	0	1	13	0	61	0	0	350	3	0	1	0	0	2	0	0	2	1	17	0	0	1	0	1	0	3	1	0	1	0	0	0	0	1	0	1	0	0	0	0
DIPP1_NoIndex_L003_B_73	1	1	0	63	0	0	1	1	0	0	5	4	0	23	0	14	0	24	0	0	0	0	54	769	0	15	2	179	0	0	2	0	15	1	2	11	3	1	0	13	2	12	7	2	16	0	0	1	9
DIPP1_NoIndex_L003_B_74	0	6	0	0	1	0	0	1	0	2	0	66	0	2	0	11	1	11	0	0	0	0	18	4	0	4	5	46	1	0	0	0	2	1	3	1	0	1	0	4	0	5	4	1	4	0	0	0	15
DIPP1_NoIndex_L003_B_75	5	10	0	2	1	0	13	1	0	0	13	36	0	27	0	697	116	71	0	0	0	0	219	0	0	96	220	944	4	0	6	0	75	1	19	4	19	3	0	116	36	105	19	4	79	0	10	20	84
DIPP1_NoIndex_L003_B_76	0	0	0	0	2	0	1	0	0	0	1	8	0	32	0	31	15	9	0	0	0	0	12	0	1	1	12	45	2	0	1	0	2	0	0	2	2	0	1	2	2	10	1	0	1	0	0	0	3
DIPP1_NoIndex_L003_B_77	35	27	0	1	5	0	0	4	0	0	14	2	0	6	0	679	1	155	0	6	117	0	229	0	25	73	1	926	19	0	9	0	52	2	32	104	18	22	3	94	13	149	21	31	92	12	6	7	89
DIPP1_NoIndex_L003_B_78	20	25	2	0	30	1	0	19	0	0	15	6	0	17	1	543	0	469	0	3	151	0	210	20	32	39	6	772	27	2	16	0	49	0	33	117	11	29	2	76	17	139	25	32	83	15	6	11	84
DIPP1_NoIndex_L003_B_79	7	14	1	0	4	1	5	6	0	0	19	12	0	0	0	118	108	185	0	7	1	0	493	1	0	126	0	1640	6	0	19	0	95	2	34	14	28	7	0	143	50	171	64	3	125	0	18	11	129
DIPP1_NoIndex_L003_B_8	0	10	0	0	3	0	0	1	0	0	20	6	0	13	0	131	2	104	0	3	1	0	386	0	1	122	2	1294	2	0	8	0	125	0	33	2	28	3	0	161	47	126	44	0	120	0	5	19	128
DIPP1_NoIndex_L003_B_80	67	50	0	0	12	1	1	12	0	0	12	1	0	47	0	35	18	231	0	2	6	0	154	0	3	38	0	627	7	0	25	0	46	0	43	24	14	10	0	43	12	95	23	0	35	3	11	5	158
DIPP1_NoIndex_L003_B_81	13	26	2	0	17	0	10	32	0	0	7	28	0	21	0	15	170	133	0	10	20	0	86	0	1	26	1	255	28	0	12	0	14	10	31	24	3	20	3	32	3	68	8	1	18	6	6	2	82
DIPP1_NoIndex_L003_B_82	11	33	2	0	7	1	6	40	0	0	28	21	0	55	0	165	50	318	0	11	14	0	676	0	2	174	0	2045	17	0	32	0	165	11	64	72	30	24	1	233	53	266	66	11	202	3	13	18	228
DIPP1_NoIndex_L003_B_83	44	49	0	0	20	0	0	37	3	0	24	66	0	153	1	131	13	211	0	20	13	0	479	0	2	142	0	1572	18	0	15	0	95	15	54	46	32	14	0	132	56	217	36	1	132	7	16	11	126
DIPP1_NoIndex_L003_B_84	8	14	0	0	7	0	6	40	3	0	8	0	0	60	0	63	64	124	0	16	23	0	270	0	3	67	1	733	13	0	14	0	49	7	33	60	17	20	2	91	20	141	28	3	72	10	11	13	67
DIPP1_NoIndex_L003_B_85	63	61	2	0	20	1	3	87	0	0	11	25	0	7	0	62	37	198	0	51	52	1	239	1	4	57	0	787	29	0	40	1	60	35	60	147	7	47	4	92	21	199	21	13	54	26	8	8	94
DIPP1_NoIndex_L003_B_86	64	98	3	0	23	3	0	114	0	0	26	9	0	8	0	169	3	389	0	40	46	3	637	0	4	168	0	1803	49	0	50	1	108	23	123	312	28	91	5	176	41	406	51	42	187	46	18	16	163
DIPP1_NoIndex_L003_B_87	66	65	1	0	27	1	1	61	0	0	18	10	0	4	1	118	4	290	0	31	26	0	538	2	2	129	1	1446	36	0	48	0	112	26	68	144	21	43	1	146	24	253	49	27	164	12	14	9	151
DIPP1_NoIndex_L003_B_88	0	5	1	0	0	0	22	2	4	0	0	48	0	125	0	0	252	3	0	0	0	0	5	1	0	1	0	9	0	0	0	0	0	0	2	2	0	0	0	0	0	1	0	0	1	0	0	0	0
DIPP1_NoIndex_L003_B_89	0	7	0	0	1	0	16	1	6	0	0	41	0	163	0	0	123	7	0	0	0	0	12	0	0	0	1	15	0	0	0	0	1	0	1	0	0	0	0	0	1	1	0	0	0	0	0	0	1
DIPP1_NoIndex_L003_B_9	0	9	0	0	1	0	4	6	0	0	7	19	0	18	0	36	47	36	0	1	1	0	122	0	0	48	0	434	0	13	2	0	34	0	9	1	6	9	1	53	14	42	13	0	51	0	3	6	37
DIPP1_NoIndex_L003_B_90	0	2	0	1	3	0	7	2	7	0	0	26	0	257	0	0	82	7	0	0	0	0	16	0	0	3	0	18	0	0	1	0	0	0	5	3	0	0	0	0	0	1	0	0	0	0	0	0	2
DIPP1_NoIndex_L003_B_91	0	7	0	1	0	0	4	3	2	0	0	55	0	42	0	0	76	8	0	0	1	0	7	0	0	1	113	17	0	0	0	0	0	0	2	1	0	2	2	0	0	1	0	0	0	0	0	0	1
DIPP1_NoIndex_L003_B_92	0	6	0	0	0	0	11	0	2	0	0	139	0	54	0	1	96	14	1	0	0	0	7	1	0	0	69	12	0	0	0	0	1	0	1	0	0	1	0	0	0	1	0	0	0	0	0	1	0
DIPP1_NoIndex_L003_B_93	1	4	0	1	1	0	24	9	3	0	2	136	0	50	0	1	249	10	0	0	5	0	3	1	0	1	74	24	1	0	0	0	0	2	2	4	0	1	0	1	0	4	0	0	0	1	0	0	3
DIPP1_NoIndex_L003_B_94	3	20	0	0	2	0	2	72	0	0	3	15	0	13	0	20	39	78	0	27	7	0	43	0	1	13	15	179	5	0	15	0	11	36	9	12	5	4	1	24	3	41	8	1	8	1	3	1	35
DIPP1_NoIndex_L003_B_95	18	9	0	0	4	0	1	1444	0	0	2	3	0	4	0	7	13	86	0	7	3	0	35	0	0	16	0	174	6	9	5	0	13	8	10	20	4	8	3	15	2	21	5	7	18	2	3	0	14
DIPP1_NoIndex_L003_B_96	9	43	1	0	9	1	2	1668	1	1	11	12	0	17	2	20	32	272	0	43	66	0	101	0	3	28	0	290	6	3	22	0	16	37	35	58	5	20	1	39	5	98	4	24	11	3	9	2	39
DIPP1_NoIndex_L003_B_97	61	47	2	0	25	0	2	1274	0	0	8	15	0	17	1	39	25	485	0	16	30	0	148	0	0	52	190	516	23	1	24	0	33	15	29	33	10	20	1	60	7	101	13	15	55	7	4	8	50
DIPP1_NoIndex_L003_B_98	6	63	2	0	28	3	0	38022	0	1	40	1	0	13	3	87	2	1540	0	28	22	2	382	0	15	112	6	1189	25	0	72	0	94	5	70	203	13	23	7	103	32	216	32	76	91	9	17	10	136
DIPP1_NoIndex_L003_B_99	0	3	0	0	0	0	11	316	0	0	0	0	0	5	0	0	96	33	0	2	0	0	14	1	0	7	1	36	1	4	1	0	4	0	2	4	3	3	0	5	0	10	1	3	1	1	0	1	7
DIPP1_NoIndex_L004_B_1	1	2	0	0	0	0	0	2	28	1	0	25	0	182	0	1	3	38	1	0	0	1	3	2	0	0	71	25	0	0	2	0	2	0	4	0	0	1	0	1	0	0	0	0	0	0	0	0	2
DIPP1_NoIndex_L004_B_10	0	4	0	0	3	0	1	1	0	0	31	7	0	21	0	225	75	197	0	1	0	0	679	0	0	271	0	2052	2	19	28	0	243	2	44	4	50	30	8	362	85	218	68	0	216	1	21	41	219
DIPP1_NoIndex_L004_B_100	5	6	0	0	7	0	18	12	16	0	3	30	0	154	0	13	369	108	1	10	3	0	24	2	1	17	0	231	12	1	14	0	21	2	25	40	1	7	0	24	1	135	3	13	16	3	3	7	101
DIPP1_NoIndex_L004_B_101	2	12	0	0	8	0	4	29	1	0	14	4	0	37	0	46	29	112	8	18	8	0	133	0	0	53	2	518	16	0	17	0	47	11	31	59	20	12	0	96	14	137	20	14	38	1	6	8	88
DIPP1_NoIndex_L004_B_102	9	13	0	0	16	0	3	10	1	0	16	8	0	36	0	106	29	159	26	4	11	0	245	0	1	117	0	924	20	0	19	0	84	7	39	52	20	8	0	202	27	145	24	9	89	5	11	26	176
DIPP1_NoIndex_L004_B_103	10	21	0	0	14	0	1	38	3	0	16	5	0	72	0	133	37	195	74	23	10	0	345	0	4	132	0	1171	25	2	42	0	111	23	44	45	19	22	1	227	21	244	33	6	119	3	9	16	195
DIPP1_NoIndex_L004_B_104	5	21	0	0	4	0	2	21	0	0	20	24	0	7	0	119	18	146	82	17	9	1	369	1	3	155	0	1155	21	1	20	0	94	8	54	60	21	17	0	216	38	189	29	14	109	226	13	25	143
DIPP1_NoIndex_L004_B_105	2	23	0	0	14	0	2	47	2	0	28	11	0	3	1	143	27	150	27	31	20	1	418	0	1	140	2	1310	33	1	28	2	110	17	69	62	25	27	1	226	37	261	34	20	142	64	15	16	117
DIPP1_NoIndex_L004_B_106	3	18	0	0	6	0	0	21	1	0	7	14	0	5	0	45	3	70	49	6	8	0	143	1	2	45	0	448	9	0	7	0	26	6	18	16	10	7	0	83	11	72	10	2	26	8	4	11	65
DIPP1_NoIndex_L004_B_107	0	4	0	0	1	0	0	2	0	0	5	4	0	3	0	17	0	18	31	2	0	0	42	313	1	18	0	222	2	0	1	0	12	3	4	1	0	0	0	29	2	20	5	0	12	1	3	4	19
DIPP1_NoIndex_L004_B_108	2	6	0	0	2	0	0	6	0	0	5	0	0	3	0	40	0	14	0	3	1	0	70	128	0	53	1	284	4	15	2	0	23	2	9	1	5	6	0	53	1	22	16	1	28	27	3	4	23
DIPP1_NoIndex_L004_B_109	5	12	0	0	2	0	0	6	0	0	1	0	0	1	0	33	5	80	2	0	2	0	74	0	2	25	0	338	3	6	4	0	21	0	12	6	3	5	0	44	2	39	3	0	20	321	3	6	38
DIPP1_NoIndex_L004_B_11	0	6	1	0	2	0	0	5	0	0	4	2	0	15	0	49	1	152	0	3	2	1	175	0	0	47	0	507	24	3	20	0	57	1	38	167	13	20	0	92	19	264	19	37	41	6	9	7	116
DIPP1_NoIndex_L004_B_110	1	5	0	0	2	0	0	3	1	0	5	0	0	4	0	24	9	49	5	0	3	0	50	2	0	25	0	200	7	1	2	0	10	1	13	13	3	11	0	19	2	31	0	2	13	109	3	0	30
DIPP1_NoIndex_L004_B_111	5	13	0	0	7	1	0	88	0	0	13	4	0	2	0	116	1	298	0	27	21	1	283	399	13	91	2	915	11	30	21	0	64	12	35	53	18	53	4	150	13	189	28	14	84	2994	11	25	100
DIPP1_NoIndex_L004_B_112	6	8	1	0	7	1	1	31	0	1	8	24	0	1	1	49	5	475	6	12	11	1	141	921	1	45	1	510	16	27	16	0	34	17	14	27	5	15	1	65	10	90	11	16	38	331	6	10	51
DIPP1_NoIndex_L004_B_113	9	12	35	0	3	1	3	69	0	0	4	0	0	4	0	24	33	2136	282	16	16	1	85	777	3	37	0	375	11	16	22	0	24	20	24	25	3	9	0	60	3	70	4	6	20	288	5	3	49
DIPP1_NoIndex_L004_B_114	5	10	2	0	1	0	0	16	0	1	9	2	0	2	0	75	2	335	17	5	4	0	175	140	2	55	0	617	9	19	10	0	38	1	20	14	9	17	1	119	14	86	16	5	43	198	5	10	103
DIPP1_NoIndex_L004_B_115	1	9	3	0	3	0	0	8	0	0	5	5	0	2	0	34	2	224	8	4	1	0	113	380	0	31	0	334	6	18	6	0	23	3	12	22	4	13	0	55	7	61	14	6	32	73	5	6	49
DIPP1_NoIndex_L004_B_116	5	10	0	0	7	0	0	47	0	0	10	2	0	3	0	72	4	458	1	12	28	0	179	279	3	59	0	648	9	42	11	0	57	8	26	37	6	32	0	95	13	115	17	11	46	930	8	13	73
DIPP1_NoIndex_L004_B_117	4	15	0	0	2	0	0	35	0	0	8	0	0	1	1	49	3	252	1	4	11	0	123	334	3	58	0	548	9	36	17	1	55	8	21	26	14	19	2	90	9	75	22	7	47	266	11	9	85
DIPP1_NoIndex_L004_B_118	6	9	3	0	4	0	0	17	0	0	8	4	0	8	1	45	2	425	3	5	12	0	113	465	5	57	0	517	7	10	9	0	61	8	18	40	9	16	0	87	8	69	18	6	50	431	4	5	65
DIPP1_NoIndex_L004_B_119	7	9	5	0	7	0	0	16	0	0	12	1	0	2	0	50	3	289	1	4	10	1	141	258	1	61	2	599	7	18	7	0	64	2	22	17	15	13	2	93	10	67	17	8	65	394	6	16	61
DIPP1_NoIndex_L004_B_12	0	7	0	0	4	0	0	1	0	0	14	3	0	5	1	83	2	176	34	1	0	0	249	1	0	102	0	823	26	4	19	0	66	1	53	131	17	26	2	129	7	239	21	38	51	4	12	12	160
DIPP1_NoIndex_L004_B_120	2	5	7	0	2	0	0	19	0	0	6	2	0	5	0	13	1	406	1	2	14	0	51	95	0	17	0	220	9	15	7	789	12	4	14	21	0	16	0	22	7	34	6	7	15	25	2	3	13
DIPP1_NoIndex_L004_B_121	3	22	19	0	6	0	0	12	0	0	4	0	0	0	0	52	5	1269	0	8	7	0	165	0	2	52	0	850	1	24	8	91	28	2	18	11	3	8	0	48	12	55	18	0	35	344	7	7	80
DIPP1_NoIndex_L004_B_122	7	9	7	0	3	0	0	45	0	0	7	4	0	2	0	24	2	423	0	9	23	0	85	3	4	30	0	316	10	17	12	1013	38	5	9	10	2	21	0	42	6	46	7	3	22	147	3	6	25
DIPP1_NoIndex_L004_B_123	1	25	0	0	7	1	1	100	0	1	34	13	0	82	2	320	9	509	0	65	81	1	785	1	2	371	0	2661	4	0	43	0	276	64	76	11	38	17	0	382	83	363	91	0	179	2	18	39	339
DIPP1_NoIndex_L004_B_124	0	5	0	0	2	0	1	27	0	0	6	2	0	0	0	46	2	91	0	19	21	0	111	54	1	55	1	396	3	0	7	0	43	13	11	2	6	2	0	58	11	45	15	0	22	0	2	5	48
DIPP1_NoIndex_L004_B_125	0	1	0	0	0	0	7	12	0	0	3	4	0	2	0	34	163	51	0	4	3	0	78	0	0	32	0	239	0	0	5	0	23	2	13	2	4	4	0	42	4	48	7	0	16	0	0	2	41
DIPP1_NoIndex_L004_B_126	0	2	0	0	3	1	1	15	0	0	0	0	0	2	0	37	32	90	0	6	18	0	90	473	0	41	0	355	0	0	10	0	30	7	15	4	6	2	0	58	7	47	3	0	22	2	5	7	45
DIPP1_NoIndex_L004_B_127	2	23	0	0	6	0	1	72	0	0	163	0	0	2	1	24	49	144	3	15	33	79	96	50	3	37	0	332	7	14	16	1	21	11	33	16	1	19	4	50	2	68	5	3	24	510	7	16	51
DIPP1_NoIndex_L004_B_128	3	9	0	0	62	1	3	29	0	0	103	3	0	1	0	26	21	137	2	14	29	35	91	26	4	41	0	339	2	8	12	0	25	11	34	12	8	8	0	45	4	72	7	0	28	208	5	11	62
DIPP1_NoIndex_L004_B_129	5	25	0	0	293	0	0	106	0	0	114	0	0	1	0	27	0	186	0	33	45	87	120	13	6	41	0	301	21	8	27	0	33	44	36	55	3	10	0	49	8	165	6	9	22	8	11	16	58
DIPP1_NoIndex_L004_B_13	0	12	1	0	1	1	0	1	0	0	18	0	0	9	0	118	2	267	29	2	2	0	386	1	0	130	0	1235	15	2	19	0	113	3	61	98	24	16	0	252	35	328	35	29	100	4	22	33	240
DIPP1_NoIndex_L004_B_130	2	13	0	0	176	3	6	121	1	0	27	2	0	0	0	6	186	134	1	10	10	14	64	26	1	21	1	168	3	4	25	0	12	5	22	17	3	7	1	20	3	65	5	0	8	2	5	5	42
DIPP1_NoIndex_L004_B_131	0	6	0	3	135	0	9	49	0	0	38	7	0	150	0	37	123	208	0	15	19	17	117	85	6	52	59	364	5	2	13	1	24	11	25	10	7	10	2	62	7	87	4	1	30	6	13	10	70
DIPP1_NoIndex_L004_B_132	1	8	0	1	12	1	21	86	0	0	171	0	0	25	0	33	280	225	0	26	27	78	89	85	1	57	0	309	4	9	15	2	32	15	27	19	2	11	0	65	8	109	2	2	25	2	8	14	68
DIPP1_NoIndex_L004_B_133	5	24	0	0	383	2	0	161	0	0	162	3	0	8	0	45	6	245	0	20	22	90	191	96	3	60	1	479	17	14	30	0	35	22	56	30	15	27	0	71	12	126	11	7	28	13	10	11	66
[truncated: 607 more rows]
[truncated: 220 more columns]
