# Supplementary material for: Bacteroides dorei dominates gut microbiome prior to autoimmunity in Finnish children at high risk for type 1 diabetes
Source: Front Microbiol. 2014 Dec 10;5:678. doi: 10.3389/fmicb.2014.00678 (PMC4261809; doi:10.3389/fmicb.2014.00678)
Supplement: Supplementary file 11 [file Presentation1.ZIP]

Archive with 15 entries (12 files):
- Supplementary Methods/
- Supplementary Methods/.DS_Store
- __MACOSX/
- __MACOSX/Supplementary Methods/
- __MACOSX/Supplementary Methods/._.DS_Store
- Supplementary Methods/Antibiotics.pdf
- __MACOSX/Supplementary Methods/._Antibiotics.pdf
- Supplementary Methods/Bacteroides qPCR.pdf
- __MACOSX/Supplementary Methods/._Bacteroides qPCR.pdf
- Supplementary Methods/Confounders.pdf
- __MACOSX/Supplementary Methods/._Confounders.pdf
- Supplementary Methods/MiSeq Analysis.pdf
- __MACOSX/Supplementary Methods/._MiSeq Analysis.pdf
- Supplementary Methods/Technical Sequencing Replicates.pdf
- __MACOSX/Supplementary Methods/._Technical Sequencing Replicates.pdf
